# Supplementary material for: Mitonuclear genotype remodels the metabolic and microenvironmental landscape of Hürthle cell carcinoma
Source: Sci Adv. 2022 Jun 22;8(25):eabn9699. doi: 10.1126/sciadv.abn9699 (PMC9216518; doi:10.1126/sciadv.abn9699)
Supplement: Supplementary file 2 — Tables S1 to S6 [file sciadv.abn9699_tables_s1_to_s6.zip]

Archive with 6 entries (6 files):
- sciadv.abn9699_table_s1.xlsx
- sciadv.abn9699_table_s2.xlsx
- sciadv.abn9699_table_s3.xlsx
- sciadv.abn9699_table_s4.xlsx
- sciadv.abn9699_table_s5.xlsx
- sciadv.abn9699_table_s6.xlsx
