# Supplementary material for: Mitonuclear genotype remodels the metabolic and microenvironmental landscape of Hürthle cell carcinoma
Source: Sci Adv. 2022 Jun 22;8(25):eabn9699. doi: 10.1126/sciadv.abn9699 (PMC9216518; doi:10.1126/sciadv.abn9699)
Supplement: Supplementary file 2 — Tables S1 to S6 [file sciadv.abn9699_tables_s1_to_s6.zip › sciadv.abn9699_table_s1.xlsx]

## Sheet: supp table 1A
sample_name	group_id1	matched_sample	group_id2
YD1	TUMOR	NA	HMIN
YD10	TUMOR	NA	HWIDE
YD12	TUMOR	YD13	HWIDE
YD13	NORMAL	YD12	HWIDE
YD14	TUMOR	YD15	HMIN
YD15	NORMAL	YD14	HMIN
YD16	TUMOR	YD17	HMIN
YD17	NORMAL	YD16	HMIN
YD18	TUMOR	NA	HWIDE
YD19	TUMOR	NA	HWIDE
YD2	TUMOR	NA	HWIDE Recurrent
YD20	TUMOR	NA	HWIDE Recurrent
YD21	TUMOR	NA	HWIDE
YD22	TUMOR	YD23	HWIDE Recurrent
YD23	NORMAL	YD22	HWIDE Recurrent
YD24	TUMOR	YD25	HWIDE
YD25	NORMAL	YD24	HWIDE
YD26	TUMOR	YD27	HMIN
YD27	NORMAL	YD26	HMIN
YD28	TUMOR	NA	HMIN
YD30	NORMAL	YD29	HMIN
YD31	TUMOR	NA	HWIDE Recurrent
YD33	TUMOR	YD34	HWIDE
YD34	NORMAL	YD33	HWIDE
YD35	NORMAL	YD94	HWIDE Recurrent
YD36	TUMOR	NA	HWIDE
YD37	TUMOR	YD38	HMIN
YD38	NORMAL	YD37	HMIN
YD39	TUMOR	YD40	HWIDE Recurrent
YD4	TUMOR	YD5	HWIDE
YD40	NORMAL	YD39	HWIDE Recurrent
YD41	TUMOR	YD42	HMIN
YD42	NORMAL	YD41	HMIN
YD43	TUMOR	YD44	HMIN
YD44	NORMAL	YD43	HMIN
YD45	TUMOR	NA	HMIN
YD47	TUMOR	NA	HMIN
YD49	TUMOR	NA	HMIN
YD5	NORMAL	YD4	HWIDE
YD50	TUMOR	YD51	HMIN
YD51	NORMAL	YD50	HMIN
YD52	TUMOR	NA	TCV-PTC
YD53	TUMOR	NA	HWIDE Recurrent
YD54	TUMOR	YD55	PDTC
YD55	NORMAL	YD54	PDTC
YD56	TUMOR	NA	PDTC
YD57	TUMOR	NA	PDTC
YD58	TUMOR	YD59	TCV-PTC
YD59	NORMAL	YD58	TCV-PTC
YD6	TUMOR	NA	HWIDE
YD60	TUMOR	YD61	PDTC
YD61	NORMAL	YD60	PDTC
YD62	TUMOR	NA	HWIDE Recurrent
YD63	TUMOR	YD64	PDTC
YD64	NORMAL	YD63	PDTC
YD66	NORMAL	YD65	PDTC
YD67	TUMOR	YD68	PDTC
YD68	NORMAL	YD67	PDTC
YD69	TUMOR	NA	TCV-PTC
YD7	TUMOR	YD8	HMIN
YD70	TUMOR	YD71	TCV-PTC
YD71	NORMAL	YD70	TCV-PTC
YD72	TUMOR	NA	PDTC
YD73	TUMOR	YD74	HA
YD74	NORMAL	YD73	HA
YD75	TUMOR	YD76	HA
YD76	NORMAL	YD75	HA
YD77	TUMOR	YD78	HA
YD78	NORMAL	YD77	HA
YD79	TUMOR	NA	HA
YD8	NORMAL	YD7	HMIN
YD80	TUMOR	YD81	HA
YD81	NORMAL	YD80	HA
YD9	TUMOR	NA	HWIDE
YD94	TUMOR	YD35	HWIDE Recurrent

## Sheet: supp table 1B
sample_name	group_id1	group_id2	frozen_time (sec)
YD1	TUMOR	HMIN	61
YD10	TUMOR	HWIDE	59
YD12	TUMOR	HWIDE	10
YD13	NORMAL	HWIDE	10
YD14	TUMOR	HMIN	10
YD15	NORMAL	HMIN	10
YD16	TUMOR	HMIN	240
YD17	NORMAL	HMIN	240
YD18	TUMOR	HWIDE	240
YD19	TUMOR	HWIDE	10
YD2	TUMOR	HWIDE Recurrent	999
YD20	TUMOR	HWIDE Recurrent	73
YD21	TUMOR	HWIDE	40
YD22	TUMOR	HWIDE Recurrent	85
YD23	NORMAL	HWIDE Recurrent	85
YD24	TUMOR	HWIDE	36
YD25	NORMAL	HWIDE	36
YD26	TUMOR	HMIN	40
YD27	NORMAL	HMIN	40
YD28	TUMOR	HMIN	59
YD30	NORMAL	HMIN	205
YD31	TUMOR	HWIDE Recurrent	10
YD33	TUMOR	HWIDE	179
YD34	NORMAL	HWIDE	179
YD35	NORMAL	HWIDE Recurrent	86
YD36	TUMOR	HWIDE	35
YD37	TUMOR	HMIN	167
YD38	NORMAL	HMIN	167
YD39	TUMOR	HWIDE Recurrent	240
YD4	TUMOR	HWIDE	61
YD40	NORMAL	HWIDE Recurrent	240
YD41	TUMOR	HMIN	35
YD42	NORMAL	HMIN	200
YD43	TUMOR	HMIN	192
YD44	NORMAL	HMIN	192
YD45	TUMOR	HMIN	70
YD47	TUMOR	HMIN	60
YD49	TUMOR	HMIN	225
YD5	NORMAL	HWIDE	61
YD50	TUMOR	HMIN	85
YD51	NORMAL	HMIN	85
YD52	TUMOR	TCV-PTC	999
YD53	TUMOR	HWIDE Recurrent	90
YD54	TUMOR	PDTC	150
YD55	NORMAL	PDTC	150
YD56	TUMOR	PDTC	78
YD57	TUMOR	PDTC	65
YD58	TUMOR	TCV-PTC	135
YD59	NORMAL	TCV-PTC	135
YD6	TUMOR	HWIDE	10
YD60	TUMOR	PDTC	410
YD61	NORMAL	PDTC	410
YD62	TUMOR	HWIDE Recurrent	120
YD63	TUMOR	PDTC	170
YD64	NORMAL	PDTC	170
YD66	NORMAL	PDTC	220
YD67	TUMOR	PDTC	100
YD68	NORMAL	PDTC	100
YD69	TUMOR	TCV-PTC	180
YD7	TUMOR	HMIN	10
YD70	TUMOR	TCV-PTC	355
YD71	NORMAL	TCV-PTC	355
YD72	TUMOR	PDTC	45
YD73	TUMOR	HA	999
YD74	NORMAL	HA	999
YD75	TUMOR	HA	55
YD76	NORMAL	HA	55
YD77	TUMOR	HA	46
YD78	NORMAL	HA	46
YD79	TUMOR	HA	60
YD8	NORMAL	HMIN	10
YD80	TUMOR	HA	75
YD81	NORMAL	HA	75
YD9	TUMOR	HWIDE	61
YD94	TUMOR	HWIDE Recurrent	86

## Sheet: supp table 1C
metabolite_name	Spearman rho	pval	padj
7-methylguanine	0.587797	7.07207e-08	5.17675e-05
5,6-dihydrouracil	0.53233	1.77018e-06	0.000377545
5,6-dihydrouridine	0.530265	1.97403e-06	0.000377545
N1-methylguanosine	0.529426	2.06309e-06	0.000377545
N2,N2-dimethylguanosine	0.500022	9.00266e-06	0.00131799
3-methylcytidine	0.493787	1.2094e-05	0.00142451
docosapentaenoate (n6 DPA; 22:5n6)	-0.491239	1.36224e-05	0.00142451
pseudouridine	0.479098	2.37092e-05	0.00216939
N1-methylinosine	0.47068	3.43952e-05	0.00279748
gamma-glutamylglutamate	-0.452448	7.4526e-05	0.0054553
eicosapentaenoate (EPA; 20:5n3)	-0.436411	0.000142028	0.00945132
docosadienoylcarnitine (C22:2)*	0.43307	0.000161801	0.00986985
N-formylmethionine	-0.428056	0.000196269	0.0110515
xanthosine	0.425176	0.000218994	0.0114503
tetracosadienoylcarnitine (C24:2)*	0.41896	0.000276503	0.0134934
lactate	0.412179	0.000354797	0.015607
linolenate [alpha or gamma; (18:3n3 or 6)]	-0.411591	0.000362457	0.015607
arachidonate (20:4n6)	-0.405461	0.000451856	0.0174083
gamma-glutamylvaline	-0.405562	0.000450236	0.0174083
linoleoylcholine*	-0.401119	0.000526911	0.0192849
1-carboxyethylisoleucine	0.395072	0.000650385	0.0226706
nervonoylcarnitine (C24:1)*	0.391622	0.000732103	0.0240475
perfluorooctanesulfonate (PFOS)	-0.390695	0.00075559	0.0240475
4-acetaminophen sulfate	0.387349	0.000846185	0.0258086
palmitoleate (16:1n7)	-0.383463	0.000963685	0.0282167
oleate/vaccenate (18:1)	-0.38002	0.00107992	0.0304038
gamma-glutamyltyrosine	-0.376413	0.00121521	0.0320997
myristoleate (14:1n5)	-0.376094	0.00122786	0.0320997
arachidoylcarnitine (C20)*	0.371859	0.00140773	0.0355331
1-(1-enyl-palmitoyl)-2-oleoyl-GPE (P-16:0/18:1)*	0.368954	0.00154452	0.0376863
erucoylcarnitine (C22:1)*	0.364539	0.0017754	0.0419224
10-heptadecenoate (17:1n7)	-0.359315	0.00208832	0.0477703
1-carboxyethylleucine	0.355871	0.0023208	0.0514795
docosahexaenoate (DHA; 22:6n3)	-0.350952	0.00269309	0.0579807
linoleate (18:2n6)	-0.349222	0.00283616	0.0593163
N6-carbamoylthreonyladenosine	0.346677	0.00305909	0.0606228
sphingomyelin (d18:1/24:1, d18:2/24:0)*	0.34662	0.00306427	0.0606228
1-carboxyethylphenylalanine	0.342935	0.00341513	0.0629461
docosatrienoylcarnitine (C22:3)*	0.343774	0.0033322	0.0629461
S-carboxymethyl-L-cysteine	-0.34269	0.00343968	0.0629461
5-oxoproline	-0.335973	0.00417696	0.0745741
N-acetylglucosamine/N-acetylgalactosamine	0.335016	0.00429271	0.0748158
1-stearoyl-2-oleoyl-GPS (18:0/18:1)	0.329424	0.00502752	0.0849846
4-acetamidophenol	0.328048	0.00522447	0.0849846
behenoylcarnitine (C22)*	0.328536	0.00515386	0.0849846
2'-O-methylcytidine	0.321753	0.00621555	0.0903594
3-hydroxyoctanoate	-0.320023	0.00651545	0.0903594
arachidonoyl ethanolamide	-0.324106	0.00582728	0.0903594
dihomo-linoleoylcarnitine (C20:2)*	0.319365	0.00663281	0.0903594
eicosenoylcarnitine (C20:1)*	0.31787	0.00690628	0.0903594
gamma-glutamylhistidine	-0.317836	0.00691274	0.0903594
gamma-glutamylisoleucine*	-0.320123	0.0064977	0.0903594
glycerophosphoinositol*	0.319012	0.00669647	0.0903594
N2-methylguanosine	0.32014	0.00649471	0.0903594
oleoylcholine	-0.322926	0.0060193	0.0903594
xanthine	0.319684	0.00657568	0.0903594
3-hydroxydecanoate	-0.316544	0.00715716	0.091913
1-(1-enyl-oleoyl)-2-oleoyl-GPE (P-18:1/18:1)*	0.313941	0.00767306	0.0939887
5-dodecenoate (12:1n7)	-0.3141	0.00764059	0.0939887
docosapentaenoate (n3 DPA; 22:5n3)	-0.31379	0.00770399	0.0939887
3-hydroxylaurate	-0.309909	0.00853636	0.100931
gamma-glutamylthreonine	-0.309854	0.00854878	0.100931
arachidonoylcholine	-0.307856	0.00900788	0.104663
1-palmitoyl-2-oleoyl-GPS (16:0/18:1)	0.307073	0.00919355	0.105151
1-carboxyethylvaline	0.306109	0.00942667	0.106159
hydroxyasparagine**	0.30419	0.00990635	0.10987
indolepropionate	-0.303529	0.0100762	0.110087
dihomo-linolenate (20:3n3 or n6)	-0.298559	0.0114384	0.11629
lignoceroyl sphingomyelin (d18:1/24:0)	0.300036	0.0110176	0.11629
N1-methyladenosine	0.29871	0.0113947	0.11629
palmitoyl-linoleoyl-glycerol (16:0/18:2) [2]*	-0.298676	0.0114044	0.11629
tricosanoyl sphingomyelin (d18:1/23:0)*	0.300137	0.0109894	0.11629
1-arachidonoyl-GPE (20:4n6)*	-0.296963	0.0119082	0.116348
gamma-glutamylleucine	-0.296921	0.0119209	0.116348
palmitoyl-linoleoyl-glycerol (16:0/18:2) [1]*	-0.297786	0.0116638	0.116348
N(1)-acetylspermine	0.2923	0.0133787	0.128858
2-methylcitrate/homocitrate	-0.284896	0.0160358	0.15049
palmitoyl-oleoyl-glycerol (16:0/18:1) [2]*	-0.285376	0.0158506	0.15049
glycerophosphoserine*	0.28405	0.0163666	0.15165
glycerol 3-phosphate	-0.283001	0.0167845	0.153579
5-methylthioadenosine (MTA)	-0.279684	0.018168	0.164185
palmitoyl-sphingosine-phosphoethanolamine (d18:1/16:0)	0.278785	0.0185592	0.164489
ranitidine	0.278576	0.0186511	0.164489
1-stearoyl-GPE (18:0)	-0.276073	0.0197834	0.17037
cytosine	0.276348	0.0196561	0.17037
1-linoleoyl-GPE (18:2)*	-0.273951	0.0207888	0.176947
cysteinylglycine	-0.272875	0.0213153	0.179342
myristate (14:0)	-0.272076	0.0217131	0.180613
1-oleoyl-GPE (18:1)	-0.271321	0.0220954	0.181728
sphingomyelin (d18:2/24:1, d18:1/24:2)*	0.269843	0.0228596	0.185925
1-(1-enyl-stearoyl)-2-oleoyl-GPE (P-18:0/18:1)	0.268687	0.0234732	0.188817
sedoheptulose-7-phosphate	-0.267123	0.0243252	0.193544
deoxycarnitine	0.266067	0.024915	0.196105
gamma-glutamylglycine	-0.26322	0.0265663	0.198434
palmitoyl-docosahexaenoyl-glycerol (16:0/22:6) [1]*	-0.263327	0.0265023	0.198434
sphingomyelin (d18:2/23:0, d18:1/23:1, d17:1/24:1)*	0.264369	0.0258893	0.198434
sphingomyelin (d18:2/23:1)*	0.264153	0.0260155	0.198434
thymine	0.263337	0.0264964	0.198434
inositol 1-phosphate (I1P)	-0.262396	0.0270612	0.198535
N,N,N-trimethyl-alanylproline betaine (TMAP)	0.262295	0.0271223	0.198535
(N(1) + N(8))-acetylspermidine	0.258071	0.0297877	0.198591
1-carboxyethyltyrosine	0.259573	0.0288161	0.198591
1-palmitoyl-2-arachidonoyl-GPI (16:0/20:4)*	0.259633	0.0287776	0.198591
acetylcarnitine (C2)	0.257987	0.0298429	0.198591
acisoga	0.259904	0.0286054	0.198591
adrenoylcarnitine (C22:4)*	0.258094	0.0297731	0.198591
gamma-glutamyl-alpha-lysine	-0.258933	0.029227	0.198591
glutamate, gamma-methyl ester	-0.258743	0.0293497	0.198591
hydroxy-N6,N6,N6-trimethyllysine*	0.258155	0.0297327	0.198591
stearoyl-linoleoyl-glycerol (18:0/18:2) [2]*	-0.258491	0.0295133	0.198591
branched-chain, straight-chain, or cyclopropyl 12:1 fatty acid*	-0.256598	0.0307678	0.202901
adenosine 3',5'-diphosphate	-0.25566	0.031406	0.203733
alpha-tocopherol	-0.255595	0.0314506	0.203733
diacylglycerol (14:0/18:1, 16:0/16:1) [2]*	-0.254707	0.0320657	0.204105
gamma-glutamylphenylalanine	-0.254962	0.0318875	0.204105
laurate (12:0)	-0.252866	0.0333726	0.208793
N-acetylputrescine	0.253162	0.0331595	0.208793
1-palmitoleoyl-GPC (16:1)*	-0.251136	0.0346406	0.209561
2-stearoyl-GPE (18:0)*	-0.251585	0.0343076	0.209561
cysteine	-0.252076	0.0339464	0.209561
gamma-glutamylserine	-0.251421	0.0344288	0.209561
1-arachidonoyl-GPC (20:4n6)*	-0.250137	0.0353914	0.212348
arginine	0.248264	0.0368352	0.219215
1-stearoyl-GPC (18:0)	-0.2464	0.0383207	0.226216
4-methyl-2-oxopentanoate	0.245651	0.0389318	0.227118
adenosine	-0.24363	0.0406206	0.227118
dimethylglycine	0.244973	0.0394916	0.227118
hexadecadienoate (16:2n6)	-0.2436	0.0406455	0.227118
N-methyl-GABA	0.245309	0.0392135	0.227118
nicotinamide	-0.244083	0.0402366	0.227118
palmitoyl-docosahexaenoyl-glycerol (16:0/22:6) [2]*	-0.243694	0.0405662	0.227118
1-methylnicotinamide	0.242756	0.0413687	0.227684
N-acetylmethionine sulfoxide	-0.243025	0.0411373	0.227684
13-HODE + 9-HODE	-0.240446	0.0434035	0.231908
3-methyl-2-oxovalerate	0.241501	0.0424641	0.231908
ceramide (d16:1/24:1, d18:1/22:1)*	0.240729	0.0431495	0.231908
isoleucine	0.240708	0.0431688	0.231908
palmitoyl sphingomyelin (d18:1/16:0)	0.23886	0.0448468	0.237883
4-acetamidophenylglucuronide	0.237741	0.0458895	0.239928
ethylmalonate	0.237433	0.04618	0.239928
saccharopine	-0.237395	0.0462156	0.239928
gluconate	-0.236073	0.0474807	0.243048
stearoylcarnitine (C18)	0.236073	0.0474807	0.243048
1-linoleoyl-GPG (18:2)*	-0.234387	0.0491346	0.248045
proline	0.23441	0.0491112	0.248045
sphingomyelin (d18:0/20:0, d16:0/22:0)*	-0.233621	0.0499011	0.250189
5-(galactosylhydroxy)-L-lysine	0.232446	0.051097	0.254442
1-palmitoyl-GPE (16:0)	-0.231925	0.0516341	0.255379
oleoyl-arachidonoyl-glycerol (18:1/20:4) [2]*	-0.231404	0.0521757	0.256326
butyrylcarnitine (C4)	0.230531	0.0530947	0.259102
argininosuccinate	0.2292	0.0545214	0.262714
pyroglutamine*	0.229171	0.0545526	0.262714
1-oleoyl-2-arachidonoyl-GPE (18:1/20:4)*	-0.228533	0.0552477	0.264322
1-arachidonoyl-GPI (20:4)*	-0.227046	0.0568955	0.270438
N-acetylmethionine	-0.22588	0.0582157	0.274928
(3'-5')-adenylyluridine	-0.22547	0.0586848	0.275367
tetradecadienoate (14:2)*	-0.224689	0.0595888	0.277828
1-(1-enyl-oleoyl)-GPE (P-18:1)*	-0.223159	0.0613921	0.2825
2-methylbutyrylcarnitine (C5)	0.22254	0.0621346	0.2825
pyridoxal phosphate	-0.222916	0.0616821	0.2825
sphingomyelin (d18:1/17:0, d17:1/18:0, d19:1/16:0)	0.22284	0.0617736	0.2825
1-stearoyl-2-arachidonoyl-GPE (18:0/20:4)	-0.221396	0.0635247	0.285277
cysteine sulfinic acid	-0.221396	0.0635247	0.285277
5-methyluridine (ribothymidine)	0.220955	0.0640672	0.285958
1-palmitoyl-GPG (16:0)*	-0.219837	0.0654598	0.289418
S-methylglutathione	0.219699	0.0656331	0.289418
nicotinamide riboside	-0.218575	0.0670612	0.293945
ribose	-0.217577	0.0683489	0.296044
uridine 3'-monophosphate (3'-UMP)	0.217641	0.0682654	0.296044
1-stearoyl-2-arachidonoyl-GPI (18:0/20:4)	-0.216946	0.0691742	0.297856
adrenate (22:4n6)	-0.215372	0.0712666	0.301544
cis-4-decenoylcarnitine (C10:1)	0.215589	0.0709744	0.301544
tryptophan betaine	0.215744	0.0707673	0.301544
1-stearoyl-2-arachidonoyl-GPS (18:0/20:4)	0.215031	0.0717255	0.301742
methylphosphate	-0.214444	0.0725238	0.303357
(3'-5')-adenylyladenosine*	-0.211565	0.0765373	0.307979
1-(1-enyl-stearoyl)-GPE (P-18:0)*	-0.212966	0.0745623	0.307979
10-nonadecenoate (19:1n9)	-0.211068	0.0772467	0.307979
cefazolin	-0.212064	0.0758285	0.307979
cysteine-glutathione disulfide	0.212126	0.0757407	0.307979
methionine	0.212143	0.075717	0.307979
oleoyl-arachidonoyl-glycerol (18:1/20:4) [1]*	-0.211152	0.0771263	0.307979
palmitoyl-arachidonoyl-glycerol (16:0/20:4) [2]*	-0.211085	0.0772226	0.307979
stearoyl-arachidonoyl-glycerol (18:0/20:4) [2]*	-0.210951	0.0774155	0.307979
(3'-5')-uridylyluridine	-0.21046	0.0781229	0.309113
gamma-carboxyglutamate	0.208264	0.0813544	0.313429
N-acetylglucosaminylasparagine	0.209053	0.0801812	0.313429
N-acetylhistidine	0.20902	0.0802309	0.313429
pro-hydroxy-pro	0.208392	0.0811628	0.313429
stearoyl-docosahexaenoyl-glycerol (18:0/22:6) [2]*	-0.208617	0.0808286	0.313429
myristoyl dihydrosphingomyelin (d18:0/14:0)*	-0.207743	0.0821357	0.314782
lignoceroylcarnitine (C24)*	0.205948	0.0848766	0.323592
mannitol/sorbitol	0.205476	0.0856075	0.32377
pyridoxate	0.205348	0.0858078	0.32377
1-oleoyl-GPI (18:1)	-0.204721	0.086789	0.324826
eicosenoate (20:1)	-0.204603	0.0869754	0.324826
1-docosahexaenoylglycerol (22:6)	-0.203256	0.0891195	0.330774
1-oleoyl-GPC (18:1)	-0.199918	0.0946113	0.330774
1-palmitoyl-GPC (16:0)	-0.202118	0.090963	0.330774
1-ribosyl-imidazoleacetate*	0.19959	0.0951654	0.330774
1-stearoyl-2-arachidonoyl-GPC (18:0/20:4)	-0.200825	0.0930938	0.330774
2-oxoarginine*	0.201828	0.0914375	0.330774
3-hydroxyhexanoate	-0.200019	0.0944418	0.330774
catechol sulfate	0.201335	0.0922486	0.330774
ciliatine (2-aminoethylphosphonate)	-0.199217	0.0957979	0.330774
cystine	-0.202027	0.0911112	0.330774
ergothioneine	0.20017	0.0941879	0.330774
inosine	-0.20158	0.0918438	0.330774
isocitrate	-0.199708	0.0949657	0.330774
N-acetylcysteine	-0.200543	0.0935639	0.330774
N-carboxymethylalanine	-0.200611	0.0934506	0.330774
ximenoylcarnitine (C26:1)*	0.199259	0.0957269	0.330774
glycosyl ceramide (d18:2/24:1, d18:1/24:2)*	0.197958	0.097957	0.335198
o-Tyrosine	0.197936	0.0979949	0.335198
5-hydroxylysine	0.197073	0.0994993	0.33876
glycerol	0.196727	0.100105	0.339246
beta-guanidinopropanoate	0.195896	0.101578	0.342649
trans-4-hydroxyproline	0.194897	0.103368	0.347088
3-hydroxyindolin-2-one	0.194539	0.104016	0.34767
3-aminoisobutyrate	0.192462	0.107835	0.358797
2-hydroxyglutarate	-0.190732	0.111098	0.363228
cerotoylcarnitine (C26)*	0.191356	0.109913	0.363228
glutamate	-0.191186	0.110235	0.363228
O-sulfo-L-tyrosine	0.190558	0.111432	0.363228
tryptophylglycine	0.190445	0.111648	0.363228
margarate (17:0)	-0.189322	0.113815	0.365407
N-behenoyl-sphingadienine (d18:2/22:0)*	-0.189473	0.113522	0.365407
pregabalin	0.189832	0.112826	0.365407
C-glycosyltryptophan	0.186904	0.118592	0.375798
fructose	0.187153	0.118093	0.375798
threonylphenylalanine	0.187263	0.117872	0.375798
oleoyl ethanolamide	-0.186339	0.11973	0.377768
2-aminoadipate	-0.184084	0.124354	0.388301
gamma-glutamylcysteine	-0.183937	0.12466	0.388301
retinol (Vitamin A)	-0.184025	0.124478	0.388301
1-oleoyl-GPG (18:1)*	-0.182124	0.128484	0.396539
1-palmitoyl-2-arachidonoyl-GPC (16:0/20:4n6)	-0.180909	0.131096	0.396539
ampicillin	-0.181071	0.130746	0.396539
nisinate (24:6n3)	-0.181542	0.129729	0.396539
norfluoxetine	-0.181071	0.130746	0.396539
sphingomyelin (d17:1/16:0, d18:1/15:0, d16:1/17:0)*	0.181362	0.130117	0.396539
sphingomyelin (d18:2/18:1)*	-0.181571	0.129668	0.396539
phenylalanine	0.180657	0.131643	0.396554
1-palmitoyl-2-dihomo-linolenoyl-GPC (16:0/20:3n3 or 6)*	-0.178826	0.135666	0.401134
2'-deoxyuridine	-0.178722	0.135898	0.401134
creatinine	0.179263	0.134698	0.401134
dihomo-linoleate (20:2n6)	-0.178474	0.136451	0.401134
leucine	0.178776	0.135778	0.401134
ophthalmate	0.178646	0.136067	0.401134
ascorbic acid 2-sulfate	0.177484	0.138674	0.402814
glutathione, oxidized (GSSG)	0.177949	0.137626	0.402814
tryptophan	0.1775	0.138639	0.402814
pyridoxamine phosphate	-0.176439	0.141052	0.408104
1,2-dipalmitoyl-GPE (16:0/16:0)*	0.17493	0.144537	0.415138
1-linoleoyl-GPI (18:2)*	-0.174501	0.145539	0.415138
acetylphosphate	-0.174268	0.146086	0.415138
cysteinylglycine disulfide*	-0.174651	0.145188	0.415138
UDP-N-acetylglucosamine/galactosamine	-0.174169	0.146319	0.415138
behenoyl sphingomyelin (d18:1/22:0)*	0.173033	0.149012	0.418454
choline phosphate	0.172714	0.149775	0.418454
diacylglycerol (16:1/18:2 [2], 16:0/18:3 [1])*	-0.173217	0.148572	0.418454
tyrosylglycine	0.172819	0.149523	0.418454
3-hydroxyglutarate	-0.171622	0.152405	0.423143
4-guanidinobutanoate	0.171538	0.152609	0.423143
sphingomyelin (d18:1/22:2, d18:2/22:1, d16:1/24:2)*	0.170766	0.154493	0.426751
N6-methyladenosine	-0.170443	0.155286	0.427328
palmitoyl-arachidonoyl-glycerol (16:0/20:4) [1]*	-0.170044	0.15627	0.428426
2R,3R-dihydroxybutyrate	-0.16959	0.157393	0.429896
glycerophosphoethanolamine	-0.169271	0.158188	0.430458
S-1-pyrroline-5-carboxylate	-0.168514	0.160085	0.434008
glucuronate	0.167891	0.161656	0.43665
2-hydroxyadipate	-0.167506	0.162634	0.437677
guanosine 5'- monophosphate (5'-GMP)	0.166954	0.164045	0.438578
nicotinamide ribonucleotide (NMN)	-0.166906	0.164167	0.438578
2-phosphoglycerate	-0.165713	0.167246	0.445177
pseudoephedrine	0.164798	0.169636	0.44744
sphingomyelin (d18:2/24:2)*	0.164686	0.169929	0.44744
sulfate*	0.164888	0.169399	0.44744
ceramide (d18:2/24:1, d18:1/24:2)*	0.163612	0.172771	0.45329
1-(1-enyl-palmitoyl)-2-oleoyl-GPC (P-16:0/18:1)*	0.162688	0.175241	0.456337
betonicine	0.16248	0.175802	0.456337
nonadecanoate (19:0)	-0.162856	0.17479	0.456337
N-ethylglycinexylidide	0.161993	0.177118	0.458129
tyrosine	0.160724	0.180582	0.465443
1-linoleoyl-GPC (18:2)	-0.16022	0.18197	0.465741
S-adenosylhomocysteine (SAH)	-0.160237	0.181924	0.465741
1-palmitoyl-2-oleoyl-GPG (16:0/18:1)	-0.159884	0.1829	0.466283
4-cholesten-3-one	0.159684	0.183456	0.466283
1-oleoyl-2-arachidonoyl-GPI (18:1/20:4)*	0.158406	0.187032	0.469016
1-palmitoyl-2-oleoyl-GPE (16:0/18:1)	0.158893	0.185663	0.469016
adenosine 2'-monophosphate (2'-AMP)	-0.1587	0.186204	0.469016
bilirubin (Z,Z)	-0.158384	0.187094	0.469016
histidine	0.15755	0.189457	0.47332
4-methylcatechol sulfate	0.157011	0.190994	0.475536
1-arachidonylglycerol (20:4)	-0.155732	0.19468	0.478165
1-methylhistamine	0.155914	0.194152	0.478165
palmitoylcholine	-0.155513	0.195316	0.478165
phenylalanylglycine	0.156193	0.193345	0.478165
valylleucine	0.156011	0.19387	0.478165
dihomo-linolenoylcarnitine (C20:3n3 or 6)*	-0.154119	0.1994	0.485608
N-palmitoyl-heptadecasphingosine (d17:1/16:0)*	0.154023	0.199683	0.485608
arabitol/xylitol	0.152516	0.204171	0.49001
hydroxypalmitoyl sphingomyelin (d18:1/16:0(OH))**	0.152656	0.203752	0.49001
linoleoyl ethanolamide	-0.152748	0.203477	0.49001
N-acetyl-isoputreanine	0.152781	0.203379	0.49001
histamine	0.151208	0.208126	0.49787
3-methyl-2-oxobutyrate	0.150768	0.209468	0.499447
palmitoleoyl ethanolamide*	-0.14946	0.213492	0.504117
stearoyl sphingomyelin (d18:1/18:0)	0.149842	0.212311	0.504117
thymidine	0.149679	0.212813	0.504117
arabonate/xylonate	-0.148297	0.217117	0.507763
flavin adenine dinucleotide (FAD)	-0.148542	0.216351	0.507763
leucylglutamine*	0.1483	0.217107	0.507763
3-amino-2-piperidone	0.147021	0.221144	0.512967
alanylleucine	0.146926	0.221445	0.512967
N-delta-acetylornithine	0.147351	0.220098	0.512967
2'-deoxyguanosine	0.146401	0.22312	0.515218
N-acetyl-aspartyl-glutamate (NAAG)	0.146014	0.224357	0.515576
pyridoxal	-0.145912	0.224684	0.515576
urate	0.144367	0.229684	0.525401
1-linoleoylglycerol (18:2)	-0.141949	0.237664	0.538607
linolenoylcarnitine (C18:3)*	-0.1421	0.237161	0.538607
palmitate (16:0)	-0.142268	0.2366	0.538607
1,2-dipalmitoyl-GPC (16:0/16:0)	0.141429	0.239407	0.540881
glycerophosphorylcholine (GPC)	-0.141059	0.240649	0.542015
gamma-glutamyl-epsilon-lysine	-0.140807	0.241498	0.542259
threonine	0.140337	0.243089	0.544163
dihydroxyacetone phosphate (DHAP)	-0.139465	0.246059	0.549132
carnitine	0.138927	0.247906	0.551571
(3'-5')-uridylylcytidine*	0.137842	0.251654	0.556529
2'-deoxyinosine	0.137925	0.251364	0.556529
lysine	0.137398	0.253197	0.558253
cholesterol	0.137147	0.254076	0.55851
1-palmitoleoylglycerol (16:1)*	-0.136613	0.255946	0.558676
1-palmitoylglycerol (16:0)	-0.136294	0.257069	0.558676
eicosanoylsphingosine (d20:1)*	-0.135884	0.258517	0.558676
fructose 1,6-diphosphate/glucose 1,6-diphosphate/myo-inositol diphosphates	-0.136244	0.257244	0.558676
N6-acetyllysine	0.135823	0.258731	0.558676
pyridoxamine	-0.136459	0.256489	0.558676
linoleoyl-linoleoyl-glycerol (18:2/18:2) [1]*	-0.135426	0.260138	0.560061
1-palmitoyl-2-linoleoyl-GPE (16:0/18:2)	0.134292	0.264189	0.563666
hexanoylcarnitine (C6)	0.134352	0.263974	0.563666
mannose-6-phosphate	0.133882	0.265662	0.563666
N-acetylphenylalanine	0.134431	0.26369	0.563666
serine	0.13404	0.265094	0.563666
decanoylcarnitine (C10)	0.132823	0.269498	0.570152
2-palmitoylglycerol (16:0)	-0.132582	0.270376	0.570361
3-ureidopropionate	0.132159	0.271919	0.571361
carnosine	0.132025	0.272411	0.571361
(R)-3-hydroxybutyrylcarnitine	-0.127508	0.2893	0.578212
1-(1-enyl-palmitoyl)-2-linoleoyl-GPE (P-16:0/18:2)*	0.128481	0.285601	0.578212
1-(1-enyl-stearoyl)-2-arachidonoyl-GPE (P-18:0/20:4)*	-0.125912	0.295425	0.578212
1-palmitoleoyl-2-linolenoyl-GPC (16:1/18:3)*	-0.127299	0.290094	0.578212
2-palmitoyl-GPC (16:0)*	-0.125956	0.295255	0.578212
3-formylindole	0.130098	0.279532	0.578212
3-hydroxyadipate*	0.128996	0.28366	0.578212
5-dodecenoylcarnitine (C12:1)	0.127213	0.290425	0.578212
adipoylcarnitine (C6-DC)	0.127767	0.288311	0.578212
behenoyl dihydrosphingomyelin (d18:0/22:0)*	-0.128095	0.287064	0.578212
beta-alanine	0.12781	0.288148	0.578212
gamma-glutamylalanine	-0.127523	0.289239	0.578212
gamma-glutamylglutamine	-0.130362	0.278548	0.578212
glutathione, reduced (GSH)	0.127256	0.290261	0.578212
gulonate*	0.126454	0.293336	0.578212
hippurate	-0.126131	0.294582	0.578212
imidazole lactate	-0.126853	0.291804	0.578212
lidocaine	0.130866	0.276679	0.578212
methionine sulfone	0.126531	0.293038	0.578212
N-(2-hydroxypalmitoyl)-sphingosine (d18:1/16:0(2OH))	0.130322	0.278697	0.578212
N-acetyltryptophan	-0.127655	0.288738	0.578212
nicotinate ribonucleoside	-0.127213	0.290426	0.578212
oleoyl-linoleoyl-glycerol (18:1/18:2) [1]	-0.128733	0.28465	0.578212
palmitoleoylcarnitine (C16:1)*	-0.12875	0.284586	0.578212
pantothenate	0.127021	0.291161	0.578212
6-oxopiperidine-2-carboxylate	-0.125144	0.298405	0.582487
carotene diol (1)	-0.124787	0.299795	0.583644
glycosyl-N-palmitoyl-sphingosine (d18:1/16:0)	0.124132	0.30236	0.585522
taurine	0.124216	0.30203	0.585522
oleoylcarnitine (C18:1)	-0.123343	0.305468	0.589981
6-phosphogluconate	-0.122759	0.30778	0.592881
N-acetylneuraminate	0.121865	0.311344	0.598172
1-stearoyl-2-linoleoyl-GPC (18:0/18:2)*	-0.120958	0.314985	0.603583
3-hydroxymyristate	-0.120492	0.316867	0.605605
1-(1-enyl-palmitoyl)-GPC (P-16:0)*	-0.120263	0.317795	0.605796
1-oleoyl-GPS (18:1)	0.119464	0.321046	0.610404
ribulonate/xylulonate/lyxonate*	-0.11849	0.325035	0.616388
N-acetylleucine	0.118131	0.326513	0.616473
oleoyl-linoleoyl-glycerol (18:1/18:2) [2]	-0.11807	0.326764	0.616473
isobutyrylcarnitine (C4)	0.117492	0.329157	0.61939
leucylalanine	0.116953	0.331393	0.621999
dodecadienoate (12:2)*	0.116199	0.334542	0.623116
guanine	0.116508	0.333249	0.623116
sphingomyelin (d18:1/22:1, d18:2/22:0, d16:1/24:1)*	0.116256	0.334302	0.623116
ethyl alpha-glucopyranoside	-0.11599	0.335417	0.623161
1-linoleoyl-2-linolenoyl-GPC (18:2/18:3)*	-0.114788	0.340484	0.624742
3-carboxy-4-methyl-5-pentyl-2-furanpropionate (3-CMPFP)**	-0.114575	0.341389	0.624742
3-hydroxystachydrine*	0.114635	0.341133	0.624742
phenyllactate (PLA)	-0.115189	0.338791	0.624742
tiglylcarnitine (C5:1-DC)	0.114976	0.339689	0.624742
valine	0.11545	0.337687	0.624742
uridine-2',3'-cyclic monophosphate	0.114161	0.343147	0.626394
ceramide (d18:1/20:0, d16:1/22:0, d20:1/18:0)*	-0.113721	0.345023	0.628251
metoprolol acid metabolite*	-0.113513	0.345908	0.6283
cytidine 2',3'-cyclic monophosphate	0.111761	0.353455	0.640418
2-hydroxypalmitate	0.111	0.356761	0.644812
adenosine 5'-monophosphate (AMP)	-0.110093	0.360727	0.645103
histidine betaine (hercynine)*	0.11017	0.36039	0.645103
lactosyl-N-palmitoyl-sphingosine (d18:1/16:0)	0.11053	0.358814	0.645103
N-acetylglycine	-0.110379	0.359476	0.645103
N-stearoyltaurine	0.1099	0.361579	0.645103
N1,N12-diacetylspermine	0.109672	0.362581	0.645103
uracil	0.109556	0.363091	0.645103
linoleoyl-arachidonoyl-glycerol (18:2/20:4) [2]*	0.109119	0.365018	0.646956
cysteine s-sulfate	-0.108478	0.367862	0.650422
ceramide (d18:1/17:0, d17:1/18:0)*	0.107625	0.371662	0.655557
metformin	0.107157	0.373755	0.657666
5-methylthioribose**	0.106864	0.375073	0.658401
N6-succinyladenosine	0.106483	0.376787	0.659828
fumarate	-0.105996	0.378986	0.662094
phenylalanylalanine	0.105064	0.383214	0.667886
erythronate*	-0.104367	0.386396	0.668657
glutaminylleucine	0.104508	0.385752	0.668657
laurylcarnitine (C12)	0.104585	0.385398	0.668657
1-stearoyl-GPS (18:0)*	0.103898	0.388548	0.669814
escitalopram	0.103822	0.388895	0.669814
N6,N6,N6-trimethyllysine	0.103561	0.390095	0.670303
3-hydroxyisobutyrate	0.10333	0.391159	0.670558
leucylglycine	0.103116	0.392144	0.670677
1-palmitoyl-2-docosahexaenoyl-GPC (16:0/22:6)	-0.102419	0.39537	0.674618
N-oleoyltaurine	-0.102163	0.396559	0.675072
1-methylguanidine	-0.101716	0.39864	0.67704
quinate	-0.101301	0.400579	0.678759
1-dihomo-linolenylglycerol (20:3)	-0.0985123	0.413736	0.696218
glycochenodeoxycholate	0.098634	0.413157	0.696218
nicotinamide adenine dinucleotide (NAD+)	-0.0985335	0.413635	0.696218
glucose 6-phosphate	0.0982881	0.414805	0.696416
1-oleoyl-2-docosahexaenoyl-GPE (18:1/22:6)*	-0.0979858	0.416248	0.69724
N-acetylglutamate	-0.0977507	0.417373	0.697528
fluoxetine	-0.0972398	0.419823	0.700024
gamma-glutamylmethionine	-0.0963744	0.423992	0.705368
betaine aldehyde	-0.09598	0.4259	0.706936
N-formylphenylalanine	-0.0957625	0.426954	0.707083
alanine	0.0949967	0.430677	0.709787
guanosine	-0.0948288	0.431496	0.709787
methionine sulfoxide	0.0949967	0.430677	0.709787
linoleoyl-linoleoyl-glycerol (18:2/18:2) [2]*	-0.0945433	0.432891	0.710484
methylsuccinate	0.0932329	0.439323	0.719428
betaine	0.0929816	0.440563	0.719848
arachidate (20:0)	-0.0926793	0.442057	0.72068
1-palmitoyl-GPI (16:0)	0.0904962	0.452928	0.724064
1-stearoyl-2-docosahexaenoyl-GPE (18:0/22:6)*	-0.0914366	0.448227	0.724064
3-iodotyrosine	0.0907297	0.451759	0.724064
diacetylspermidine*	0.0918307	0.446265	0.724064
glycosyl-N-stearoyl-sphingosine (d18:1/18:0)	0.0902779	0.454024	0.724064
imidazole propionate	0.0903817	0.453503	0.724064
methylmalonate (MMA)	0.0915374	0.447725	0.724064
stearoyl-arachidonoyl-glycerol (18:0/20:4) [1]*	-0.0915908	0.447459	0.724064
trans-urocanate	-0.0907405	0.451705	0.724064
valylglutamine	0.0908342	0.451236	0.724064
3-ureidoisobutyrate	0.0899163	0.455841	0.72481
asparagine	0.0897909	0.456472	0.72481
aconitate [cis or trans]	0.0893669	0.45861	0.725059
N-palmitoyltaurine	0.0893933	0.458477	0.725059
1-myristoylglycerol (14:0)	-0.0882108	0.464466	0.729591
myristoylcarnitine (C14)	-0.0884811	0.463094	0.729591
phenylacetylglutamine	-0.0883971	0.46352	0.729591
palmitoyl dihydrosphingomyelin (d18:0/16:0)*	0.0879941	0.465569	0.729756
1-stearoyl-2-linoleoyl-GPI (18:0/18:2)	-0.0870705	0.470282	0.73128
glutarate (C5-DC)	-0.0870209	0.470537	0.73128
maleate	0.0871713	0.469767	0.73128
N-acetyl-3-methylhistidine*	0.0875855	0.467651	0.73128
1-palmitoyl-2-docosahexaenoyl-GPE (16:0/22:6)*	-0.0867347	0.472003	0.731922
desmosterol	-0.0865502	0.47295	0.731922
thiamin monophosphate	-0.0857963	0.476828	0.736367
1-palmitoyl-2-arachidonoyl-GPE (16:0/20:4)*	-0.0850386	0.480743	0.739294
2-piperidinone	0.0850731	0.480564	0.739294
2,3-dihydroxy-2-methylbutyrate	-0.0848213	0.481869	0.739472
1-palmitoyl-2-palmitoleoyl-GPC (16:0/16:1)*	-0.0845012	0.48353	0.740469
argininate*	0.0838758	0.486784	0.742346
orotate	0.0839135	0.486588	0.742346
1-palmitoyl-2-linoleoyl-GPC (16:0/18:2)	-0.0835608	0.488428	0.743304
linoleoyl-linolenoyl-glycerol (18:2/18:3) [2]*	-0.0832844	0.489872	0.743955
isovalerylcarnitine (C5)	0.0822834	0.495123	0.750372
3-(4-hydroxyphenyl)lactate	-0.0806053	0.50399	0.755683
caprate (10:0)	-0.0809043	0.502404	0.755683
cytidine 5'-monophospho-N-acetylneuraminic acid	-0.0802546	0.505853	0.755683
cytidine-5'-diphosphoethanolamine	0.0806885	0.503548	0.755683
erucate (22:1n9)	-0.080303	0.505596	0.755683
O-methyltyrosine	0.0810786	0.501481	0.755683
succinimide	-0.0804664	0.504727	0.755683
S-methylcysteine sulfoxide	0.0800518	0.506932	0.755752
phosphate	-0.0797993	0.508278	0.756218
2,6-dihydroxybenzoic acid	0.0795554	0.509579	0.756616
1-stearoyl-GPG (18:0)	0.079166	0.51166	0.756883
diphenhydramine	-0.0788533	0.513334	0.756883
glycylleucine	0.0787487	0.513895	0.756883
paroxetine	-0.0788533	0.513334	0.756883
1-myristoyl-2-arachidonoyl-GPC (14:0/20:4)*	-0.0779856	0.517994	0.761125
1-stearoyl-2-docosahexaenoyl-GPC (18:0/22:6)	-0.077633	0.519894	0.761125
ribitol	0.0776963	0.519553	0.761125
(14 or 15)-methylpalmitate (a17:0 or i17:0)	-0.0770123	0.523247	0.76309
3,5-diiodo-L-tyrosine	0.0767907	0.524447	0.76309
glutamine	0.0760377	0.528534	0.76309
maltotriose	-0.0762187	0.52755	0.76309
propionylcarnitine (C3)	0.0769109	0.523796	0.76309
sphingadienine	-0.0765918	0.525525	0.76309
sphingomyelin (d18:2/21:0, d16:2/23:0)*	-0.0763231	0.526983	0.76309
N-acetyl-1-methylhistidine*	0.0743157	0.537939	0.775141
beta-citrylglutamate	0.0730989	0.544634	0.775626
N-acetylglutamine	-0.0732501	0.5438	0.775626
N-palmitoyl-sphingosine (d18:1/16:0)	0.0737539	0.541025	0.775626
ornithine	-0.0731997	0.544078	0.775626
p-cresol sulfate	-0.0738714	0.540379	0.775626
succinylcarnitine (C4-DC)	0.0733567	0.543212	0.775626
3-hydroxybutyrate (BHBA)	-0.0714868	0.553566	0.783529
5-aminovalerate	-0.0718985	0.551278	0.783529
acesulfame	0.0709411	0.556605	0.783529
azithromycin	-0.0710203	0.556164	0.783529
gamma-tocopherol/beta-tocopherol	-0.0712711	0.554766	0.783529
palmitoylcarnitine (C16)	0.0715876	0.553005	0.783529
sphinganine	-0.0702777	0.56031	0.787231
1-stearoyl-2-oleoyl-GPC (18:0/18:1)	-0.0690855	0.566999	0.787559
flavin mononucleotide (FMN)	-0.0692314	0.566178	0.787559
N-palmitoyl-sphinganine (d18:0/16:0)	-0.0691023	0.566905	0.787559
octanoylcarnitine (C8)	0.0697273	0.563394	0.787559
oleoyl-oleoyl-glycerol (18:1/18:1) [2]*	-0.069774	0.563132	0.787559
salicylate	0.069508	0.564624	0.787559
malate	-0.0686074	0.569691	0.78829
N-acetylaspartate (NAA)	0.0684305	0.570689	0.78829
prolylglycine	-0.0684187	0.570756	0.78829
methyl-4-hydroxybenzoate sulfate	0.0679808	0.57323	0.790215
docosadienoate (22:2n6)	-0.067526	0.575804	0.792272
biliverdin	-0.0665607	0.581286	0.794269
mannonate*	-0.0668016	0.579915	0.794269
N-monomethylarginine	0.0669696	0.578961	0.794269
thyroxine	0.0665062	0.581596	0.794269
1-stearoyl-2-oleoyl-GPE (18:0/18:1)	-0.0660963	0.583931	0.795406
3-hydroxy-3-methylglutarate	-0.0659788	0.584602	0.795406
3-phosphoglycerate	-0.0656933	0.586232	0.796144
phosphoethanolamine	0.0654918	0.587383	0.796231
cytidine	-0.0650216	0.590075	0.798401
allantoin	0.0644612	0.59329	0.800006
N6-carboxymethyllysine	0.0644339	0.593447	0.800006
N-acetylarginine	0.063695	0.597698	0.804256
1-myristoyl-2-palmitoyl-GPC (14:0/16:0)	-0.0633423	0.599732	0.805512
1-(1-enyl-palmitoyl)-2-palmitoyl-GPC (P-16:0/16:0)*	0.0627042	0.60342	0.806387
1-oleoyl-2-linoleoyl-GPE (18:1/18:2)*	-0.0628889	0.602352	0.806387
theophylline	-0.0626579	0.603688	0.806387
1-dihomo-linoleoylglycerol (20:2)	-0.0617533	0.608934	0.809104
3-hydroxypalmitate	-0.0617354	0.609038	0.809104
N1-Methyl-2-pyridone-5-carboxamide	0.0619821	0.607605	0.809104
linoleoylcarnitine (C18:2)*	-0.0615339	0.61021	0.809191
metronidazole	0.0613304	0.611394	0.809295
glycerate	-0.0604204	0.6167	0.813378
linoleoyl-arachidonoyl-glycerol (18:2/20:4) [1]*	-0.0604965	0.616256	0.813378
(S)-3-hydroxybutyrylcarnitine	-0.0572298	0.63546	0.823286
1-methylhistidine	0.0573289	0.634873	0.823286
1-oleoylglycerol (18:1)	-0.058347	0.628864	0.823286
2-linoleoylglycerol (18:2)	-0.0577768	0.632227	0.823286
4-hydroxybutyrate (GHB)	-0.058618	0.627269	0.823286
alpha-ketoglutarate	0.0578007	0.632086	0.823286
ascorbate (Vitamin C)	-0.0583373	0.628921	0.823286
glycylvaline	0.0582838	0.629237	0.823286
phosphoenolpyruvate (PEP)	-0.0580694	0.6305	0.823286
spermidine	0.0574985	0.633871	0.823286
sphingomyelin (d18:2/14:0, d18:1/14:1)*	0.057026	0.636666	0.823392
methyl glucopyranoside (alpha + beta)	-0.056392	0.640424	0.8239
N-stearoyl-sphingadienine (d18:2/18:0)*	-0.0567596	0.638244	0.8239
N-stearoyl-sphingosine (d18:1/18:0)*	0.0563901	0.640436	0.8239
4-imidazoleacetate	0.0559031	0.643329	0.82617
1-linoleoyl-2-arachidonoyl-GPC (18:2/20:4n6)*	-0.0551643	0.647729	0.830363
1-methyl-5-imidazoleacetate	-0.0543083	0.652841	0.83116
2-hydroxybutyrate/2-hydroxyisobutyrate	-0.0546101	0.651036	0.83116
glucose	0.0543545	0.652564	0.83116
N6,N6-dimethyllysine	0.0542997	0.652892	0.83116
1-linoleoyl-GPS (18:2)*	0.0529923	0.660731	0.831501
1-methyl-4-imidazoleacetate	0.0533674	0.658478	0.831501
1-stearoyl-GPI (18:0)	-0.0530484	0.660394	0.831501
2-oleoylglycerol (18:1)	0.0538461	0.655607	0.831501
androstenediol (3beta,17beta) disulfate (1)	-0.0537841	0.655979	0.831501
docosahexaenoyl ethanolamide	-0.052929	0.661112	0.831501
stearate (18:0)	-0.0531491	0.659789	0.831501
3-hydroxypalmitoylcarnitine	-0.0526957	0.662515	0.831836
dimethylarginine (SDMA + ADMA)	0.0512347	0.671327	0.841458
1,2-dilinoleoyl-GPC (18:2/18:2)	-0.0503279	0.676819	0.84662
3-indoxyl sulfate	0.0499825	0.678915	0.84662
N-acetylvaline	-0.0500115	0.67874	0.84662
uridine	-0.0496226	0.681102	0.847903
1-palmitoyl-2-oleoyl-GPC (16:0/18:1)	-0.0493707	0.682635	0.848368
(16 or 17)-methylstearate (a19:0 or i19:0)	-0.0483312	0.688971	0.850944
indolelactate	-0.0482683	0.689356	0.850944
metoprolol	-0.0481541	0.690053	0.850944
N-acetylthreonine	0.0488166	0.68601	0.850944
urea	0.0480777	0.69052	0.850944
N-acetylserine	0.0476747	0.692984	0.851115
sphingomyelin (d18:2/16:0, d18:1/16:1)*	-0.0478426	0.691957	0.851115
malonate	0.0470869	0.696584	0.854103
homocitrulline	0.0467822	0.698453	0.854963
hydroxy-CMPF*	0.046101	0.702638	0.858649
1,5-anhydroglucitol (1,5-AG)	0.0453237	0.707424	0.861621
CoA-glutathione*	-0.0455038	0.706314	0.861621
pyruvate	0.0447024	0.711257	0.864851
2'-deoxyadenosine	-0.0431751	0.72071	0.864974
adenosine 3'-monophosphate (3'-AMP)	0.0440983	0.714991	0.864974
androsterone sulfate	-0.0440489	0.715297	0.864974
citrate	0.0444505	0.712813	0.864974
dehydroascorbate	0.0431589	0.720811	0.864974
indoleacetate	-0.0439146	0.716128	0.864974
N-acetyltaurine	-0.0432434	0.720287	0.864974
phytosphingosine	-0.0433875	0.719393	0.864974
pregnenediol disulfate (C21H34O8S2)*	0.0427059	0.723623	0.866927
creatine	-0.0419316	0.728439	0.869974
thioproline	-0.0419148	0.728543	0.869974
1-(1-enyl-stearoyl)-2-linoleoyl-GPE (P-18:0/18:2)*	-0.0413774	0.731892	0.870869
myristoleoylcarnitine (C14:1)*	0.0412217	0.732863	0.870869
ribonate	-0.0414278	0.731578	0.870869
sphingomyelin (d17:1/14:0, d16:1/15:0)*	0.0405904	0.736804	0.874134
1-stearoyl-2-oleoyl-GPI (18:0/18:1)*	-0.0395974	0.743018	0.87724
2-arachidonoylglycerol (20:4)	-0.0396547	0.742659	0.87724
formiminoglutamate	-0.0399196	0.741	0.87724
2S,3R-dihydroxybutyrate	0.0392951	0.744913	0.878061
trimethylamine N-oxide	0.038489	0.749972	0.882604
N1-Methyl-4-pyridone-3-carboxamide	0.0382203	0.751661	0.883172
dehydroepiandrosterone sulfate (DHEA-S)	-0.0375363	0.755966	0.886807
beta-hydroxyisovalerate	0.0365747	0.762031	0.891065
heme	0.036709	0.761183	0.891065
1-(1-enyl-palmitoyl)-GPE (P-16:0)*	-0.035248	0.770421	0.893186
fructosyllysine	0.0351305	0.771166	0.893186
malonylcarnitine	0.0355335	0.768613	0.893186
margaroylcarnitine (C17)*	0.0355254	0.768665	0.893186
N6-methyllysine	-0.035416	0.769358	0.893186
succinate	0.0360877	0.765108	0.893186
1-(1-enyl-palmitoyl)-2-linoleoyl-GPC (P-16:0/18:2)*	0.0345682	0.774731	0.895897
1-palmitoyl-2-oleoyl-GPI (16:0/18:1)*	-0.032981	0.784819	0.89667
3,4-dihydroxybutyrate	-0.0327807	0.786095	0.89667
3-hydroxyhexanoylcarnitine (1)	0.0327291	0.786423	0.89667
7-alpha-hydroxy-3-oxo-4-cholestenoate (7-Hoca)	-0.0329467	0.785037	0.89667
carotene diol (2)	0.0333946	0.782187	0.89667
choline	0.0330818	0.784178	0.89667
N-acetyl-glucosamine 1-phosphate	0.0330705	0.784249	0.89667
N-methylproline	-0.0333423	0.782519	0.89667
sphingomyelin (d18:1/20:1, d18:2/20:0)*	-0.0334848	0.781613	0.89667
oxalate (ethanedioate)	0.0310498	0.797141	0.906067
valylglycine	0.0311774	0.796326	0.906067
uridine 5'-monophosphate (UMP)	-0.0303886	0.801372	0.909464
4-hydroxyphenylpyruvate	0.0298084	0.805089	0.911519
glycosyl-N-behenoyl-sphingadienine (d18:2/22:0)*	-0.0297173	0.805673	0.911519
erythritol	0.0293161	0.808246	0.913019
1-(1-enyl-palmitoyl)-2-arachidonoyl-GPE (P-16:0/20:4)*	-0.0283462	0.814475	0.917711
glycine	-0.028279	0.814907	0.917711
caffeine	0.0279941	0.816739	0.918361
alpha-hydroxyisovalerate	-0.0268348	0.824204	0.925334
sphingosine	0.026499	0.82637	0.926344
sphingomyelin (d18:1/19:0, d19:1/18:0)*	-0.0257601	0.831139	0.930266
1-stearoyl-2-oleoyl-GPG (18:0/18:1)	-0.0253067	0.834068	0.931969
homostachydrine*	-0.0251306	0.835207	0.931969
1,2-dioleoyl-GPC (18:1/18:1)	0.0238289	0.843632	0.93238
1-(1-enyl-palmitoyl)-2-arachidonoyl-GPC (P-16:0/20:4)*	-0.0232748	0.847224	0.93238
1-palmitoyl-2-stearoyl-GPE (16:0/18:0)*	0.0233086	0.847005	0.93238
2-hydroxystearate	-0.0245351	0.839059	0.93238
citrulline	-0.0241984	0.841239	0.93238
glycosyl-N-arachidoyl-sphingosine (d18:1/20:0)*	0.0239297	0.842979	0.93238
guanidinoacetate	0.0233252	0.846897	0.93238
N-acetylglucosamine 6-phosphate	-0.0238625	0.843414	0.93238
S-methylcysteine	-0.0236106	0.845046	0.93238
sphingomyelin (d18:1/14:0, d16:1/16:0)*	0.0231069	0.848313	0.93238
cytidine 5'-diphosphocholine	0.0226905	0.851015	0.933947
hexadecasphingosine (d16:1)*	0.0221499	0.854525	0.936396
pentadecanoate (15:0)	-0.0218138	0.856709	0.937385
ceramide (d18:1/14:0, d16:1/16:0)*	0.02131	0.859984	0.939565
kynurenate	-0.0204952	0.865287	0.942034
orotidine	0.0206261	0.864435	0.942034
riboflavin (Vitamin B2)	0.0203696	0.866105	0.942034
4-hydroxyglutamate	0.0190543	0.874678	0.949947
glycerophosphoglycerol	-0.0185224	0.878149	0.952304
3-hydroxy-2-ethylpropionate	0.0175149	0.884731	0.955118
carboxyethyl-GABA	-0.017582	0.884292	0.955118
metoclopramide	-0.0173264	0.885963	0.955118
threonate	-0.0178843	0.882317	0.955118
ondansetron	-0.0163336	0.892457	0.960704
2-palmitoleoylglycerol (16:1)*	0.0159716	0.894827	0.961841
1-(1-enyl-palmitoyl)-2-palmitoleoyl-GPC (P-16:0/16:1)*	-0.0147342	0.902934	0.964888
1-oleoyl-2-docosahexaenoyl-GPC (18:1/22:6)*	-0.0149792	0.901329	0.964888
pipecolate	0.0148784	0.901989	0.964888
thiamin (Vitamin B1)	-0.0151622	0.900129	0.964888
myo-inositol	-0.0144586	0.904742	0.965409
sphingomyelin (d18:1/18:1, d18:2/18:0)	0.0138372	0.908817	0.968347
1,2-dilinoleoyl-GPE (18:2/18:2)*	0.0127457	0.915983	0.96963
arachidonoylcarnitine (C20:4)	-0.0127764	0.915781	0.96963
carotene diol (3)	0.0129001	0.914969	0.96963
N-acetylasparagine	-0.0129241	0.914811	0.96963
sphingomyelin (d18:0/18:0, d19:0/17:0)*	0.012645	0.916645	0.96963
clindamycin	-0.0119344	0.921313	0.970362
quinolinate	-0.0121236	0.92007	0.970362
sarcosine	-0.0122976	0.918927	0.970362
3-carboxy-4-methyl-5-propyl-2-furanpropanoate (CMPF)	0.0109521	0.927772	0.97084
3-hydroxyhexanoylcarnitine (2)	-0.0109647	0.927689	0.97084
adenine	0.0109153	0.928014	0.97084
glycodeoxycholate	0.0115491	0.923846	0.97084
hypoxanthine	0.0106551	0.929725	0.97084
tartronate (hydroxymalonate)	-0.0107306	0.929229	0.97084
1-palmitoyl-2-stearoyl-GPC (16:0/18:0)	0.01021	0.932654	0.97104
kynurenine	0.0101428	0.933096	0.97104
theobromine	0.0100212	0.933897	0.97104
3-methylhistidine	-0.00938716	0.93807	0.971241
N-acetylalanine	0.00953829	0.937075	0.971241
rocuronium	-0.00953932	0.937069	0.971241
3-methoxytyrosine	0.00899337	0.940664	0.97255
2'-deoxycytidine	0.0083764	0.944728	0.975375
lactosyl-N-nervonoyl-sphingosine (d18:1/24:1)*	-0.00785051	0.948193	0.977573
2-aminoheptanoate	-0.00764698	0.949534	0.977579
piperine	-0.00744027	0.950897	0.977607
3-hydroxyoleoylcarnitine	-0.00594564	0.960752	0.980713
anserine	0.00666208	0.956027	0.980713
heptadecasphingosine (d17:1)	-0.00555859	0.963305	0.980713
N,N,N-trimethyl-5-aminovalerate	0.00535689	0.964636	0.980713
N-stearoyl-sphinganine (d18:0/18:0)*	0.00596243	0.960641	0.980713
spermine	-0.00641489	0.957657	0.980713
stachydrine	0.00612936	0.95954	0.980713
trigonelline (N'-methylnicotinate)	-0.00554161	0.963417	0.980713
phenol sulfate	-0.00392951	0.974055	0.986292
sphingomyelin (d18:1/20:0, d16:1/22:0)*	-0.00391272	0.974166	0.986292
sphingomyelin (d18:1/21:0, d17:1/22:0, d16:1/23:0)*	-0.00403027	0.97339	0.986292
(3'-5')-cytidylyluridine*	-0.00244303	0.983868	0.990635
aspartate	-0.00258609	0.982923	0.990635
homoarginine	-0.00275401	0.981815	0.990635
N-palmitoyl-sphingadienine (d18:2/16:0)*	0.00260288	0.982813	0.990635
1-oleoyl-2-linoleoyl-GPC (18:1/18:2)*	-0.00206551	0.986361	0.99178
cystathionine	-0.00108179	0.992856	0.996562
glycosyl-N-(2-hydroxynervonoyl)-sphingosine (d18:1/24:1(2OH))*	-0.000772493	0.994899	0.996562
hypotaurine	-0.000520576	0.996562	0.996562
maltose	0.00052743	0.996517	0.996562
acetylcholine	NA	NA	NA
N-desmethyl tramadol	NA	NA	NA
O-desmethyltramadol	NA	NA	NA
O-desmethyltramadol glucuronide	NA	NA	NA
tramadol	NA	NA	NA

## Sheet: supp table 1D
name	pathway	log2FC	pvalue	UStat	padj
heme	Cofactors and Vitamins	-3.98478	1.30765e-19	1292	9.57199e-17
sulfate*	Xenobiotics	-1.6193	1.51469e-18	1286	5.54378e-16
glycerophosphoglycerol	Lipid	1.56065	4.9124e-17	22	1.19863e-14
malonate	Lipid	-3.24919	7.99627e-17	1272	1.46332e-14
3-amino-2-piperidone	Amino Acid	-1.39885	8.83055e-16	1261	1.29279e-13
maleate	Lipid	-1.90037	1.31294e-15	1259	1.60179e-13
citrate	Energy	-4.42699	3.39219e-15	1254	3.54727e-13
erucate (22:1n9)	Lipid	2.19017	4.88332e-15	44	4.46823e-13
3,5-diiodo-L-tyrosine	Amino Acid	-3.78165	7.31478e-15	1247	5.94935e-13
1-linoleoyl-2-arachidonoyl-GPC (18:2/20:4n6)*	Lipid	1.70615	9.88626e-15	48	6.57886e-13
creatinine	Amino Acid	-1.23955	9.88626e-15	1248	6.57886e-13
3-iodotyrosine	Amino Acid	-4.41013	1.69985e-14	1224	1.03691e-12
dihomo-linoleate (20:2n6)	Lipid	2.08834	2.70293e-14	54	1.41325e-12
N6-carboxymethyllysine	Carbohydrate	-2.49301	2.70293e-14	1242	1.41325e-12
oxalate (ethanedioate)	Cofactors and Vitamins	-1.55483	6.99753e-14	1236	3.4148e-12
1-palmitoyl-2-oleoyl-GPG (16:0/18:1)	Lipid	1.39173	9.50476e-14	62	4.09264e-12
eicosenoate (20:1)	Lipid	2.06601	9.50476e-14	62	4.09264e-12
1-stearoyl-2-arachidonoyl-GPI (18:0/20:4)	Lipid	1.0125	1.49062e-13	65	5.7428e-12
choline	Lipid	-0.716122	1.49062e-13	1231	5.7428e-12
histidine betaine (hercynine)*	Xenobiotics	-4.66842	2.06429e-13	1290	7.55531e-12
1-stearoyl-2-arachidonoyl-GPS (18:0/20:4)	Lipid	-1.38294	4.09126e-13	1224	1.4261e-11
stearoyl sphingomyelin (d18:1/18:0)	Lipid	-1.57979	4.70582e-13	1223	1.56575e-11
ascorbate (Vitamin C)	Cofactors and Vitamins	7.62768	5.83747e-13	2	1.85784e-11
urea	Amino Acid	-1.13785	6.20697e-13	1221	1.89313e-11
bilirubin (Z,Z)	Cofactors and Vitamins	2.80709	6.61217e-13	13.5	1.93604e-11
carotene diol (1)	Cofactors and Vitamins	3.26212	8.67955e-13	15	2.44363e-11
alpha-tocopherol	Cofactors and Vitamins	4.82531	1.21412e-12	6	3.18812e-11
1-stearoyl-2-oleoyl-GPS (18:0/18:1)	Lipid	-1.10315	1.2195e-12	1216	3.18812e-11
glucuronate	Carbohydrate	-2.0384	1.54717e-12	1289	3.87357e-11
3-hydroxyglutarate	Amino Acid	3.46811	1.58753e-12	82	3.87357e-11
thyroxine	Amino Acid	-5.44842	2.22525e-12	1152	5.25445e-11
ascorbic acid 2-sulfate	Cofactors and Vitamins	-2.15918	2.70075e-12	1282	6.17797e-11
retinol (Vitamin A)	Cofactors and Vitamins	3.2677	3.31214e-12	27	7.34692e-11
threonate	Cofactors and Vitamins	1.61665	3.43124e-12	88	7.38726e-11
allantoin	Nucleotide	-3.58422	3.6527e-12	1278	7.63936e-11
1-palmitoyl-2-dihomo-linolenoyl-GPC (16:0/20:3n3 or 6)*	Lipid	1.10432	5.64459e-12	92	1.11671e-10
sphingomyelin (d18:1/22:2, d18:2/22:1, d16:1/24:2)*	Lipid	-1.32984	5.64459e-12	1204	1.11671e-10
gamma-carboxyglutamate	Amino Acid	-2.28553	6.38045e-12	1203	1.19756e-10
glycine	Amino Acid	0.807231	6.38045e-12	93	1.19756e-10
flavin adenine dinucleotide (FAD)	Cofactors and Vitamins	2.08367	6.88496e-12	26	1.25995e-10
sphingomyelin (d18:1/18:1, d18:2/18:0)	Lipid	-1.50196	7.20693e-12	1202	1.2867e-10
pyridoxamine phosphate	Cofactors and Vitamins	3.38053	8.80712e-12	36	1.53495e-10
1-oleoyl-2-docosahexaenoyl-GPC (18:1/22:6)*	Lipid	1.60169	9.17488e-12	96	1.56186e-10
5-methylthioribose**	Amino Acid	-2.35323	9.67087e-12	1262	1.60888e-10
nicotinamide riboside	Cofactors and Vitamins	5.29558	1.31091e-11	99	2.13242e-10
spermidine	Amino Acid	-2.01013	1.6573e-11	1195	2.63727e-10
salicylate	Xenobiotics	-1.88407	1.8323e-11	1253	2.85371e-10
pyridoxamine	Cofactors and Vitamins	2.77039	2.20467e-11	47	3.36212e-10
lactosyl-N-palmitoyl-sphingosine (d18:1/16:0)	Lipid	-1.16469	2.34416e-11	1192	3.50188e-10
palmitoyl sphingomyelin (d18:1/16:0)	Lipid	-0.823693	2.62797e-11	1191	3.77191e-10
phosphoethanolamine	Lipid	1.02283	2.62797e-11	105	3.77191e-10
3-formylindole	Xenobiotics	-1.86447	2.92207e-11	1251	4.11338e-10
N1-Methyl-4-pyridone-3-carboxamide	Cofactors and Vitamins	-1.79672	4.12515e-11	1187	5.69737e-10
dimethylarginine (SDMA + ADMA)	Amino Acid	2.06147	4.61032e-11	110	6.24955e-10
(R)-3-hydroxybutyrylcarnitine	Lipid	2.23842	5.14949e-11	111	6.73112e-10
pyruvate	Carbohydrate	-1.63703	5.14949e-11	1185	6.73112e-10
decanoylcarnitine (C10)	Lipid	-2.41219	6.11238e-11	1237	7.84958e-10
glucose	Carbohydrate	-2.88522	6.38564e-11	1240	8.05912e-10
nicotinamide ribonucleotide (NMN)	Cofactors and Vitamins	5.24834	6.62902e-11	63.5	8.22448e-10
1-stearoyl-GPI (18:0)	Lipid	1.33935	9.87831e-11	117	1.19089e-09
fructose	Carbohydrate	-1.90803	9.92407e-11	1226	1.19089e-09
1-docosahexaenoylglycerol (22:6)	Lipid	4.13918	1.0442e-10	76	1.23283e-09
cis-4-decenoylcarnitine (C10:1)	Lipid	-2.86656	1.14471e-10	1228.5	1.33004e-09
aconitate [cis or trans]	Energy	-3.73742	1.2181e-10	1231	1.3932e-09
ribulonate/xylulonate/lyxonate*	Carbohydrate	-2.00548	1.35791e-10	1176	1.52921e-09
1-palmitoleoyl-2-linolenoyl-GPC (16:1/18:3)*	Lipid	2.09288	1.51261e-10	79.5	1.67763e-09
nicotinamide adenine dinucleotide (NAD+)	Cofactors and Vitamins	4.56008	1.7978e-10	72	1.96416e-09
1-arachidonoyl-GPI (20:4)*	Lipid	2.61248	1.96916e-10	71	2.11975e-09
O-sulfo-L-tyrosine	Xenobiotics	-1.43954	2.27918e-10	1223	2.4078e-09
5-dodecenoylcarnitine (C12:1)	Lipid	-2.30837	2.30254e-10	1221	2.4078e-09
docosadienoate (22:2n6)	Lipid	2.54922	2.62746e-10	75	2.70887e-09
lidocaine	Xenobiotics	-3.93409	2.80088e-10	1169	2.84756e-09
2-oxoarginine*	Amino Acid	-2.92929	2.85505e-10	1218	2.86288e-09
tartronate (hydroxymalonate)	Xenobiotics	-1.36993	3.09978e-10	1168	3.06626e-09
1-palmitoyl-2-docosahexaenoyl-GPC (16:0/22:6)	Lipid	1.39478	3.42887e-10	129	3.30255e-09
N-acetylalanine	Amino Acid	1.10007	3.42887e-10	129	3.30255e-09
lignoceroyl sphingomyelin (d18:1/24:0)	Lipid	-0.998249	3.79106e-10	1166	3.60397e-09
N,N,N-trimethyl-alanylproline betaine (TMAP)	Amino Acid	-2.7323	4.0245e-10	1215	3.77684e-09
urate	Nucleotide	-1.08128	4.18948e-10	1165	3.8819e-09
O-methyltyrosine	Amino Acid	2.15255	4.27418e-10	82.5	3.91087e-09
erythronate*	Carbohydrate	0.802953	6.21865e-10	135	5.61982e-09
pyridoxal phosphate	Cofactors and Vitamins	1.81379	7.45925e-10	121.5	6.65874e-09
arabonate/xylonate	Carbohydrate	-1.43983	7.55534e-10	1159	6.66327e-09
ribitol	Carbohydrate	2.64797	8.57584e-10	94	7.47323e-09
sphingomyelin (d18:1/24:1, d18:2/24:0)*	Lipid	-0.935097	1.10923e-09	1155	9.55244e-09
1-dihomo-linoleoylglycerol (20:2)	Lipid	3.44188	1.16368e-09	116	9.90481e-09
1-myristoyl-2-arachidonoyl-GPC (14:0/20:4)*	Lipid	1.38823	1.34048e-09	143	1.12785e-08
1-palmitoyl-2-arachidonoyl-GPC (16:0/20:4n6)	Lipid	0.781173	1.77509e-09	146	1.47655e-08
trans-urocanate	Amino Acid	-3.39837	2.27291e-09	1190	1.86941e-08
1-oleoyl-2-docosahexaenoyl-GPE (18:1/22:6)*	Lipid	1.51478	2.56621e-09	150	2.08718e-08
1-oleoyl-2-arachidonoyl-GPE (18:1/20:4)*	Lipid	0.891943	3.07797e-09	152	2.47591e-08
2-piperidinone	Xenobiotics	-3.06479	5.22176e-09	1150	4.1547e-08
1-palmitoyl-2-stearoyl-GPE (16:0/18:0)*	Lipid	1.20478	5.42757e-09	119	4.27202e-08
3-hydroxyhexanoate	Lipid	1.34509	6.27093e-09	160	4.83192e-08
mannonate*	Xenobiotics	-0.959521	6.27093e-09	1136	4.83192e-08
glycerophosphoethanolamine	Lipid	1.31931	7.46353e-09	162	5.69094e-08
gamma-tocopherol/beta-tocopherol	Cofactors and Vitamins	2.33972	7.73178e-09	131	5.8347e-08
laurylcarnitine (C12)	Lipid	-0.944926	8.13784e-09	1133	6.07847e-08
S-adenosylhomocysteine (SAH)	Amino Acid	1.49046	8.86982e-09	164	6.55829e-08
1-stearoyl-2-linoleoyl-GPI (18:0/18:2)	Lipid	1.38146	9.66412e-09	165	7.07414e-08
2-phosphoglycerate	Carbohydrate	4.57973	1.07591e-08	136	7.79768e-08
isobutyrylcarnitine (C4)	Amino Acid	-1.93041	1.10697e-08	1166	7.9441e-08
2-hydroxyglutarate	Lipid	2.28643	1.14601e-08	167	8.14444e-08
1-stearoyl-2-oleoyl-GPE (18:0/18:1)	Lipid	0.836864	1.24729e-08	168	8.779e-08
1-(1-enyl-palmitoyl)-2-palmitoyl-GPC (P-16:0/16:0)*	Lipid	1.1983	1.47593e-08	170	1.02894e-07
succinylcarnitine (C4-DC)	Energy	-1.8643	1.5372e-08	1159	1.06154e-07
thiamin (Vitamin B1)	Cofactors and Vitamins	2.51989	1.56463e-08	146	1.07038e-07
linoleoyl ethanolamide	Lipid	2.48564	1.74235e-08	153.5	1.18093e-07
2'-deoxyguanosine	Nucleotide	2.3476	2.11004e-08	140.5	1.41145e-07
dehydroascorbate	Cofactors and Vitamins	2.24729	2.12104e-08	140	1.41145e-07
1,2-dilinoleoyl-GPC (18:2/18:2)	Lipid	1.37962	2.42529e-08	176	1.59938e-07
1-oleoyl-GPI (18:1)	Lipid	1.7274	2.63024e-08	143.5	1.71905e-07
sphingomyelin (d18:2/24:1, d18:1/24:2)*	Lipid	-0.8616	2.85422e-08	1118	1.84893e-07
sphingomyelin (d18:1/20:1, d18:2/20:0)*	Lipid	-0.852032	3.35458e-08	1116	2.154e-07
hexadecadienoate (16:2n6)	Lipid	2.36095	3.47665e-08	148	2.21296e-07
2-palmitoylglycerol (16:0)	Lipid	2.01602	3.54098e-08	151	2.23448e-07
fructosyllysine	Amino Acid	-1.35341	3.63497e-08	1115	2.27419e-07
10-nonadecenoate (19:1n9)	Lipid	1.18934	3.74725e-08	149	2.32457e-07
1-arachidonylglycerol (20:4)	Lipid	2.3876	4.08816e-08	152	2.51474e-07
1-palmitoylglycerol (16:0)	Lipid	1.80505	4.40266e-08	152	2.68562e-07
tricosanoyl sphingomyelin (d18:1/23:0)*	Lipid	-0.703729	4.61581e-08	1112	2.78381e-07
1-linoleoyl-GPI (18:2)*	Lipid	2.12671	4.63968e-08	153	2.78381e-07
1-dihomo-linolenylglycerol (20:3)	Lipid	2.40064	5.3846e-08	159.5	3.2045e-07
oleoyl ethanolamide	Lipid	1.41557	5.7658e-08	156.5	3.40368e-07
3-ureidopropionate	Nucleotide	0.879675	5.84458e-08	1109	3.42258e-07
tyrosylglycine	Peptide	2.54171	6.58658e-08	191	3.82649e-07
6-phosphogluconate	Carbohydrate	2.80889	6.96375e-08	159	3.98495e-07
dihydroxyacetone phosphate (DHAP)	Carbohydrate	-1.31226	6.96821e-08	1137	3.98495e-07
N-acetylglucosamine/N-acetylgalactosamine	Carbohydrate	-0.874651	7.97139e-08	1105	4.5233e-07
nisinate (24:6n3)	Lipid	2.88668	8.34292e-08	192	4.69771e-07
thymine	Nucleotide	1.47213	9.40678e-08	168.5	5.25631e-07
methyl glucopyranoside (alpha + beta)	Xenobiotics	-1.08647	1.00468e-07	1131	5.57141e-07
1-palmitoyl-2-palmitoleoyl-GPC (16:0/16:1)*	Lipid	0.925752	1.16693e-07	196	6.32734e-07
dihomo-linolenate (20:3n3 or n6)	Lipid	1.49642	1.16693e-07	196	6.32734e-07
N-monomethylarginine	Amino Acid	1.51503	1.16693e-07	196	6.32734e-07
beta-citrylglutamate	Amino Acid	-0.886361	1.25822e-07	1099	6.7722e-07
1-myristoyl-2-palmitoyl-GPC (14:0/16:0)	Lipid	1.11972	1.35626e-07	198	7.22112e-07
prolylglycine	Peptide	2.50483	1.37556e-07	172.5	7.22112e-07
1-(1-enyl-palmitoyl)-2-palmitoleoyl-GPC (P-16:0/16:1)*	Lipid	2.16857	1.37795e-07	170.5	7.22112e-07
cytosine	Nucleotide	-1.70647	1.38109e-07	1125	7.22112e-07
gulonate*	Cofactors and Vitamins	-1.1265	1.44156e-07	1125	7.44477e-07
4-cholesten-3-one	Lipid	-1.15285	1.4442e-07	1125	7.44477e-07
cystathionine	Amino Acid	2.64565	1.48778e-07	181.5	7.61575e-07
dimethylglycine	Amino Acid	-0.901837	1.69569e-07	1095	8.61976e-07
carboxyethyl-GABA	Amino Acid	-0.730084	1.96513e-07	1093	9.92051e-07
N-acetylasparagine	Amino Acid	-1.83155	2.09345e-07	1116.5	1.04959e-06
N-formylmethionine	Amino Acid	1.74653	2.24274e-07	178.5	1.11679e-06
isovalerylcarnitine (C5)	Amino Acid	-1.71061	2.40996e-07	1116	1.18537e-06
arachidonoylcholine	Lipid	2.5738	2.41284e-07	229.5	1.18537e-06
2-arachidonoylglycerol (20:4)	Lipid	2.45972	2.50829e-07	189	1.22404e-06
5-dodecenoate (12:1n7)	Lipid	1.69185	2.63858e-07	183	1.2791e-06
glycylleucine	Peptide	1.49828	2.83635e-07	196	1.36593e-06
4-guanidinobutanoate	Amino Acid	-1.26822	3.03801e-07	1087	1.44404e-06
uracil	Nucleotide	0.96748	3.03801e-07	209	1.44404e-06
uridine-2',3'-cyclic monophosphate	Nucleotide	-1.79408	3.14948e-07	1093.5	1.48737e-06
octanoylcarnitine (C8)	Lipid	-1.40578	3.48375e-07	1110	1.63468e-06
ethyl alpha-glucopyranoside	Xenobiotics	-2.03381	3.74861e-07	1066.5	1.73255e-06
arachidate (20:0)	Lipid	0.93491	3.76333e-07	212	1.73255e-06
C-glycosyltryptophan	Amino Acid	-0.842908	3.76333e-07	1084	1.73255e-06
cerotoylcarnitine (C26)*	Lipid	-1.0863	4.51067e-07	1103	2.06363e-06
N-acetylvaline	Amino Acid	0.749142	4.58192e-07	204	2.07911e-06
adenosine 3',5'-diphosphate	Nucleotide	2.01498	4.60131e-07	243	2.07911e-06
4-hydroxybutyrate (GHB)	Lipid	2.64851	4.91236e-07	193	2.20604e-06
1-stearoyl-2-docosahexaenoyl-GPE (18:0/22:6)*	Lipid	1.1762	4.98781e-07	216	2.22627e-06
1-stearoyl-2-docosahexaenoyl-GPC (18:0/22:6)	Lipid	1.07561	5.34818e-07	217	2.37265e-06
3-hydroxyoctanoate	Lipid	1.52557	5.90162e-07	200	2.6024e-06
2'-deoxyinosine	Nucleotide	1.73434	6.58489e-07	197	2.88631e-06
glycerate	Carbohydrate	0.578281	7.55068e-07	222	3.28994e-06
nonadecanoate (19:0)	Lipid	0.940884	8.08362e-07	223	3.50131e-06
cytidine 2',3'-cyclic monophosphate	Nucleotide	-2.24452	8.85748e-07	1068.5	3.81392e-06
1-ribosyl-imidazoleacetate*	Amino Acid	-1.61753	9.47673e-07	1087	4.05122e-06
cytidine 5'-diphosphocholine	Lipid	2.84051	9.51925e-07	238.5	4.05122e-06
sphingomyelin (d18:2/24:2)*	Lipid	-1.4462	9.73568e-07	1091	4.11937e-06
glycosyl-N-stearoyl-sphingosine (d18:1/18:0)	Lipid	-0.900521	9.90383e-07	1070	4.14263e-06
N1-Methyl-2-pyridone-5-carboxamide	Cofactors and Vitamins	-1.3758	9.90383e-07	1070	4.14263e-06
3-ureidoisobutyrate	Nucleotide	0.616155	1.04564e-06	1076.5	4.34891e-06
phenylacetylglutamine	Peptide	-1.73504	1.13254e-06	1068	4.68374e-06
2,3-dihydroxy-2-methylbutyrate	Amino Acid	2.63121	1.18885e-06	213	4.889e-06
pentadecanoate (15:0)	Lipid	-0.333398	1.29382e-06	1066	5.29094e-06
2-methylcitrate/homocitrate	Energy	1.51613	1.32961e-06	213	5.38773e-06
1-linoleoyl-2-linolenoyl-GPC (18:2/18:3)*	Lipid	1.49973	1.33221e-06	209.5	5.38773e-06
palmitoyl-docosahexaenoyl-glycerol (16:0/22:6) [2]*	Lipid	1.45797	1.3903e-06	210.5	5.59177e-06
arachidonoyl ethanolamide	Lipid	1.59753	1.41922e-06	211.5	5.67687e-06
1,2-dilinoleoyl-GPE (18:2/18:2)*	Lipid	1.09425	1.47661e-06	232	5.87435e-06
carotene diol (2)	Cofactors and Vitamins	1.50269	1.59716e-06	270	6.31958e-06
adenosine 2'-monophosphate (2'-AMP)	Nucleotide	1.93683	1.74146e-06	215	6.85347e-06
orotate	Nucleotide	-0.795604	1.79705e-06	1061	7.03446e-06
maltose	Carbohydrate	-0.44437	1.88221e-06	1074	7.32862e-06
nicotinamide	Cofactors and Vitamins	0.572832	2.04598e-06	237	7.9241e-06
docosahexaenoyl ethanolamide	Lipid	1.51568	2.23858e-06	268	8.60376e-06
2-methylbutyrylcarnitine (C5)	Amino Acid	-0.860854	2.24497e-06	1077	8.60376e-06
pantothenate	Cofactors and Vitamins	1.03095	2.32716e-06	239	8.87231e-06
methionine sulfoxide	Amino Acid	-0.849197	2.48105e-06	1056	9.41e-06
1-oleoyl-GPE (18:1)	Lipid	1.69729	2.71759e-06	222.5	1.0254e-05
N6,N6-dimethyllysine	Amino Acid	2.1535	2.76697e-06	223	1.03868e-05
spermine	Amino Acid	-1.55038	2.7905e-06	1073	1.04217e-05
CoA-glutathione*	Amino Acid	2.20674	2.90953e-06	283.5	1.0811e-05
2-linoleoylglycerol (18:2)	Lipid	1.84805	3.00996e-06	224.5	1.11277e-05
2-hydroxyadipate	Lipid	4.15161	3.62392e-06	241.5	1.32636e-05
3-hydroxyindolin-2-one	Xenobiotics	-1.86398	3.62392e-06	1054.5	1.32636e-05
homostachydrine*	Xenobiotics	-0.734195	3.84964e-06	1067	1.39838e-05
1-stearoyl-2-oleoyl-GPI (18:0/18:1)*	Lipid	0.964077	3.85892e-06	247	1.39838e-05
adenosine 3'-monophosphate (3'-AMP)	Nucleotide	2.56788	4.19297e-06	234	1.50815e-05
arachidonoylcarnitine (C20:4)	Lipid	1.03293	4.20304e-06	231.5	1.50815e-05
adrenate (22:4n6)	Lipid	1.58989	5.08319e-06	234.5	1.81507e-05
carotene diol (3)	Cofactors and Vitamins	1.76242	5.22429e-06	297	1.8564e-05
citrulline	Amino Acid	-0.728422	5.25426e-06	1044	1.85803e-05
1-stearoyl-GPG (18:0)	Lipid	0.89915	6.59665e-06	257	2.32151e-05
cytidine-5'-diphosphoethanolamine	Lipid	2.05584	6.83383e-06	290	2.39348e-05
1-palmitoyl-2-oleoyl-GPS (16:0/18:1)	Lipid	-0.562109	7.11438e-06	1039	2.46812e-05
sphingomyelin (d18:1/22:1, d18:2/22:0, d16:1/24:1)*	Lipid	-0.533019	7.11438e-06	1039	2.46812e-05
hydroxyasparagine**	Amino Acid	-0.799997	7.54871e-06	1054	2.60644e-05
cysteine s-sulfate	Amino Acid	-1.13054	7.94323e-06	1046.5	2.71895e-05
3-hydroxylaurate	Lipid	1.82487	7.94884e-06	243	2.71895e-05
N-acetylneuraminate	Carbohydrate	-0.756541	8.01903e-06	1037	2.7302e-05
2-palmitoyl-GPC (16:0)*	Lipid	0.945214	9.10101e-06	245.5	3.08423e-05
hypoxanthine	Nucleotide	0.335438	9.34948e-06	246	3.15383e-05
3-hydroxy-3-methylglutarate	Lipid	0.839837	9.58063e-06	262	3.21698e-05
1-palmitoyl-2-stearoyl-GPC (16:0/18:0)	Lipid	0.488826	1.01617e-05	263	3.35061e-05
beta-hydroxyisovalerate	Amino Acid	-0.808934	1.01617e-05	1033	3.35061e-05
inosine	Nucleotide	0.745217	1.01617e-05	263	3.35061e-05
trans-4-hydroxyproline	Amino Acid	-0.702608	1.01617e-05	1033	3.35061e-05
3,4-dihydroxybutyrate	Lipid	-0.818082	1.05703e-05	1047.5	3.46671e-05
arabitol/xylitol	Carbohydrate	0.929036	1.06085e-05	248.5	3.46671e-05
N2-methylguanosine	Nucleotide	1.63653	1.24821e-05	260	4.06084e-05
glycosyl-N-arachidoyl-sphingosine (d18:1/20:0)*	Lipid	-0.663096	1.3597e-05	1028	4.40399e-05
guanosine	Nucleotide	0.585108	1.44034e-05	269	4.62426e-05
sphingomyelin (d18:0/18:0, d19:0/17:0)*	Lipid	-0.708822	1.44034e-05	1027	4.62426e-05
alpha-ketoglutarate	Energy	1.05695	1.52545e-05	1026	4.85491e-05
trimethylamine N-oxide	Lipid	-1.61562	1.52545e-05	1026	4.85491e-05
1-stearoyl-2-arachidonoyl-GPC (18:0/20:4)	Lipid	0.593362	1.61525e-05	271	5.0964e-05
ornithine	Amino Acid	1.01213	1.61525e-05	271	5.0964e-05
alanine	Amino Acid	0.462763	1.91528e-05	274	5.99138e-05
phenol sulfate	Amino Acid	-0.983116	1.91528e-05	1022	5.99138e-05
3-hydroxydecanoate	Lipid	1.5407	2.07415e-05	262	6.46074e-05
1-palmitoyl-GPC (16:0)	Lipid	1.63029	2.39689e-05	278	7.43444e-05
1-palmitoleoyl-GPC (16:1)*	Lipid	1.46531	2.52462e-05	266	7.7942e-05
glutarate (C5-DC)	Lipid	2.35298	2.54311e-05	266	7.7942e-05
methyl-4-hydroxybenzoate sulfate	Xenobiotics	-3.15918	2.54483e-05	1029	7.7942e-05
3-phosphoglycerate	Carbohydrate	-0.751973	3.15836e-05	1013	9.63301e-05
1-stearoyl-2-oleoyl-GPC (18:0/18:1)	Lipid	0.448908	3.33554e-05	284	0.000100893
palmitoyl-docosahexaenoyl-glycerol (16:0/22:6) [1]*	Lipid	1.03202	3.33554e-05	284	0.000100893
methylphosphate	Nucleotide	-0.569278	3.52197e-05	1011	0.000106094
N6-acetyllysine	Amino Acid	2.00798	3.72551e-05	278	0.000111765
imidazole propionate	Amino Acid	-0.738332	3.74418e-05	1022	0.000111867
tyrosine	Amino Acid	0.731628	3.92438e-05	287	0.000116447
N-ethylglycinexylidide	Xenobiotics	-1.65564	3.92929e-05	1021	0.000116447
1-(1-enyl-palmitoyl)-GPC (P-16:0)*	Lipid	2.11805	4.01974e-05	275.5	0.000118647
5-methylthioadenosine (MTA)	Amino Acid	1.36254	4.86105e-05	291	0.000141202
glycosyl-N-palmitoyl-sphingosine (d18:1/16:0)	Lipid	-0.532272	4.86105e-05	1005	0.000141202
stearoyl-docosahexaenoyl-glycerol (18:0/22:6) [2]*	Lipid	0.856386	4.86105e-05	291	0.000141202
trigonelline (N'-methylnicotinate)	Cofactors and Vitamins	-1.66784	4.86105e-05	1005	0.000141202
glutamate, gamma-methyl ester	Amino Acid	1.09734	5.1258e-05	292	0.000148304
saccharopine	Amino Acid	3.01895	5.21558e-05	285	0.000150307
phosphate	Energy	0.297662	5.40394e-05	293	0.000155125
2-oleoylglycerol (18:1)	Lipid	1.47201	5.43905e-05	282	0.000155523
docosapentaenoate (n3 DPA; 22:5n3)	Lipid	1.08357	5.69609e-05	294	0.000162239
5-hydroxylysine	Amino Acid	1.23935	5.98415e-05	288.5	0.000169258
arachidonate (20:4n6)	Lipid	1.23143	6.00289e-05	295	0.000169258
glycosyl-N-(2-hydroxynervonoyl)-sphingosine (d18:1/24:1(2OH))*	Lipid	-0.905086	6.0119e-05	1012	0.000169258
quinate	Xenobiotics	-2.25036	7.25011e-05	1005.5	0.000203336
S-methylglutathione	Amino Acid	1.14172	7.31136e-05	326.5	0.000204271
cytidine 5'-monophospho-N-acetylneuraminic acid	Carbohydrate	1.50303	7.99022e-05	323	0.000222389
lactosyl-N-nervonoyl-sphingosine (d18:1/24:1)*	Lipid	-1.14609	8.31348e-05	1000.5	0.00023051
1,2-dipalmitoyl-GPE (16:0/16:0)*	Lipid	0.855543	8.62124e-05	302	0.000238141
valylglycine	Peptide	-0.755869	9.39509e-05	347	0.000258542
choline phosphate	Lipid	-0.483174	0.000100401	991	0.000275258
heptadecasphingosine (d17:1)	Lipid	0.692417	0.00010209	295.5	0.000278842
carnosine	Amino Acid	1.18746	0.000102651	297	0.000279332
gamma-glutamylphenylalanine	Peptide	0.438687	0.000106405	309	0.000288475
hydroxypalmitoyl sphingomyelin (d18:1/16:0(OH))**	Lipid	-0.707604	0.000125232	996	0.000338264
gamma-glutamylalanine	Peptide	2.07662	0.000128669	303	0.000344511
1,5-anhydroglucitol (1,5-AG)	Carbohydrate	-0.807382	0.000128956	986	0.000344511
myo-inositol	Lipid	-0.58282	0.000128956	986	0.000344511
gamma-glutamylmethionine	Peptide	1.82262	0.000129781	301	0.000345453
1-palmitoleoylglycerol (16:1)*	Lipid	1.46567	0.00013421	308	0.000355948
1-palmitoyl-2-arachidonoyl-GPE (16:0/20:4)*	Lipid	0.535196	0.000142357	312	0.000376191
tetradecadienoate (14:2)*	Lipid	1.14011	0.000143174	303	0.00037699
cysteine sulfinic acid	Amino Acid	-0.588704	0.00014953	983	0.000390914
eicosapentaenoate (EPA; 20:5n3)	Lipid	1.39117	0.00014953	313	0.000390914
(16 or 17)-methylstearate (a19:0 or i19:0)	Lipid	0.724225	0.000156385	305	0.00040738
palmitoylcarnitine (C16)	Lipid	-0.55151	0.000157037	982	0.000407628
sphingomyelin (d18:2/23:0, d18:1/23:1, d17:1/24:1)*	Lipid	-0.506446	0.000181703	979	0.000469989
1-methyl-4-imidazoleacetate	Amino Acid	-0.155258	0.000190691	978	0.000489776
1-oleoyl-GPC (18:1)	Lipid	1.20651	0.000190691	318	0.000489776
N6,N6,N6-trimethyllysine	Amino Acid	1.24564	0.000209913	320	0.000537259
pipecolate	Amino Acid	-0.502717	0.000220181	975	0.000561577
glutamate	Amino Acid	0.425847	0.000242123	323	0.000615396
1-carboxyethyltyrosine	Amino Acid	0.721746	0.000244607	326	0.000619558
adenine	Nucleotide	1.40898	0.000266068	325	0.000671593
N6-methyllysine	Amino Acid	0.702674	0.000292182	327	0.000734973
N-acetylthreonine	Amino Acid	0.606497	0.000306106	328	0.000767363
1-linoleoyl-GPE (18:2)*	Lipid	1.04058	0.000313436	321	0.000780392
indoleacetate	Amino Acid	-0.762337	0.000313436	975	0.000780392
asparagine	Amino Acid	0.624325	0.000335808	330	0.000833258
1-arachidonoyl-GPE (20:4n6)*	Lipid	0.66899	0.000351633	331	0.000869579
4-hydroxyphenylpyruvate	Amino Acid	0.712061	0.000377687	333	0.000928142
3-methyl-2-oxobutyrate	Amino Acid	0.879475	0.000377912	970.5	0.000928142
3-hydroxystachydrine*	Xenobiotics	-1.41036	0.000379118	970	0.000928142
7-alpha-hydroxy-3-oxo-4-cholestenoate (7-Hoca)	Lipid	1.33225	0.000397438	375	0.000969748
ceramide (d18:2/24:1, d18:1/24:2)*	Lipid	-0.568942	0.00040332	962	0.00097536
taurine	Amino Acid	0.576319	0.00040332	334	0.00097536
cystine	Amino Acid	1.82013	0.000403735	327	0.00097536
sphingomyelin (d18:2/16:0, d18:1/16:1)*	Lipid	-0.416706	0.000422045	961	0.00101624
5-methyluridine (ribothymidine)	Nucleotide	1.05355	0.0004306	340	0.00103344
ceramide (d16:1/24:1, d18:1/22:1)*	Lipid	-0.684432	0.000456925	965	0.00109304
1-palmitoyl-GPG (16:0)*	Lipid	1.47493	0.000460856	331	0.00109779
1-(1-enyl-stearoyl)-GPE (P-18:0)*	Lipid	1.10109	0.000461913	337	0.00109779
gamma-glutamylglycine	Peptide	1.40235	0.000475264	331	0.00112217
2-aminoadipate	Amino Acid	2.81969	0.000476771	331	0.00112217
N-methylproline	Amino Acid	-0.983198	0.000476771	965	0.00112217
1-palmitoyl-GPE (16:0)	Lipid	1.20284	0.000505214	339	0.00118531
biliverdin	Cofactors and Vitamins	0.887639	0.000528053	335	0.00123035
threonine	Amino Acid	0.591698	0.000528233	340	0.00123035
1-carboxyethylisoleucine	Amino Acid	0.978569	0.000529455	337	0.00123035
3-hydroxyisobutyrate	Amino Acid	-0.938098	0.000535761	960	0.00124107
6-oxopiperidine-2-carboxylate	Amino Acid	1.05847	0.000539295	334	0.00124531
linoleate (18:2n6)	Lipid	0.713191	0.000552211	341	0.00127113
N-palmitoyl-sphinganine (d18:0/16:0)	Lipid	1.20075	0.000577183	342	0.00132445
5-(galactosylhydroxy)-L-lysine	Amino Acid	-0.535368	0.000603187	953	0.00137979
1-myristoylglycerol (14:0)	Lipid	0.749319	0.000614953	343	0.00140232
leucylalanine	Peptide	-0.0621106	0.000627244	951	0.00142591
arginine	Amino Acid	-0.77309	0.000630259	952	0.00142833
1-(1-enyl-palmitoyl)-2-oleoyl-GPC (P-16:0/18:1)*	Lipid	0.861906	0.000658441	345	0.00148301
5-oxoproline	Amino Acid	0.573061	0.000658441	345	0.00148301
2-stearoyl-GPE (18:0)*	Lipid	1.47254	0.000660686	339	0.0014835
uridine 3'-monophosphate (3'-UMP)	Nucleotide	1.81136	0.000675699	344	0.00151257
1-palmitoyl-GPI (16:0)	Lipid	0.639286	0.000716724	341	0.00159952
anserine	Amino Acid	2.00072	0.000723071	343	0.00160878
linoleoylcholine*	Lipid	2.80827	0.000749053	345	0.00166154
phenylalanylglycine	Peptide	1.81606	0.000758921	342.5	0.00167834
thiamin monophosphate	Cofactors and Vitamins	0.917271	0.000763037	395	0.00168236
4-hydroxyglutamate	Amino Acid	1.2239	0.000803094	351	0.00176536
sphingomyelin (d18:2/23:1)*	Lipid	-0.669271	0.00084096	951	0.00184306
3-hydroxyhexanoylcarnitine (1)	Lipid	1.44625	0.000853174	351	0.0018587
glycerophosphoserine*	Lipid	-0.557902	0.000853174	945	0.0018587
stearoyl-arachidonoyl-glycerol (18:0/20:4) [1]*	Lipid	-0.734914	0.000874774	950	0.0019001
1-(1-enyl-palmitoyl)-2-linoleoyl-GPC (P-16:0/18:2)*	Lipid	1.15629	0.000910309	347	0.00197144
N-acetyl-1-methylhistidine*	Amino Acid	-1.3702	0.000925091	923	0.00199754
N-palmitoyl-sphingadienine (d18:2/16:0)*	Lipid	-0.283404	0.000928948	943	0.00199997
N-acetylleucine	Amino Acid	0.702599	0.000934462	382	0.00200594
inositol 1-phosphate (I1P)	Lipid	0.827156	0.000965031	348.5	0.00206214
hypotaurine	Amino Acid	0.594449	0.000969094	354	0.00206214
N-stearoyl-sphingadienine (d18:2/18:0)*	Lipid	-0.359933	0.000969094	942	0.00206214
hippurate	Xenobiotics	-1.13837	0.00101082	941	0.00213849
oleate/vaccenate (18:1)	Lipid	0.631139	0.00101082	355	0.00213849
UDP-N-acetylglucosamine/galactosamine	Carbohydrate	2.52219	0.00102609	416	0.00216177
N(1)-acetylspermine	Amino Acid	-1.24783	0.00102773	929	0.00216177
stachydrine	Xenobiotics	-1.08885	0.00105417	940	0.00221103
N-oleoyltaurine	Lipid	1.22796	0.00113058	397	0.00236454
methylsuccinate	Amino Acid	-0.358886	0.00116217	942	0.00242367
(14 or 15)-methylpalmitate (a17:0 or i17:0)	Lipid	0.479847	0.00117398	353.5	0.00244135
adenosine 5'-monophosphate (AMP)	Nucleotide	1.85078	0.00119458	359	0.00247016
docosahexaenoate (DHA; 22:6n3)	Lipid	0.89289	0.00119458	359	0.00247016
1-arachidonoyl-GPC (20:4n6)*	Lipid	0.894043	0.0011993	355	0.00247292
1-carboxyethylleucine	Amino Acid	0.941951	0.00123583	355	0.0025411
betonicine	Xenobiotics	-1.51119	0.00125893	933	0.00258133
3-aminoisobutyrate	Nucleotide	-0.361859	0.00146684	932	0.00299924
3-hydroxyhexanoylcarnitine (2)	Lipid	2.29413	0.0014916	416	0.00304136
1-linoleoylglycerol (18:2)	Lipid	1.20342	0.00150674	360	0.00306371
linoleoyl-linolenoyl-glycerol (18:2/18:3) [2]*	Lipid	-0.788397	0.00162542	934	0.00329587
1-(1-enyl-palmitoyl)-GPE (P-16:0)*	Lipid	1.12106	0.00172393	368	0.00348596
1-stearoyl-GPE (18:0)	Lipid	1.43547	0.00179427	369	0.00359838
beta-alanine	Nucleotide	-0.83496	0.00179427	927	0.00359838
methionine	Amino Acid	0.555662	0.00179427	369	0.00359838
palmitoyl-oleoyl-glycerol (16:0/18:1) [2]*	Lipid	0.412384	0.00186721	370	0.00372424
sphingomyelin (d18:0/20:0, d16:0/22:0)*	Lipid	1.56075	0.00186721	370	0.00372424
3-hydroxymyristate	Lipid	1.04409	0.00188771	366	0.0037549
thymidine	Nucleotide	1.22204	0.00194438	375	0.00385715
palmitoyl-arachidonoyl-glycerol (16:0/20:4) [2]*	Lipid	0.529883	0.00202117	372	0.00399864
1-oleoylglycerol (18:1)	Lipid	0.867223	0.00203498	368	0.00401512
dihomo-linolenoylcarnitine (C20:3n3 or 6)*	Lipid	1.08409	0.00204816	368.5	0.00403026
1-palmitoyl-2-oleoyl-GPC (16:0/18:1)	Lipid	0.235643	0.00210238	373	0.00412585
palmitoyl-sphingosine-phosphoethanolamine (d18:1/16:0)	Lipid	2.60117e-05	0.002374	923.5	0.00464644
1-methylhistamine	Amino Acid	0.0584986	0.00244451	920	0.00477168
myristoylcarnitine (C14)	Lipid	-0.31283	0.00245751	919	0.00478429
1-stearoyl-GPC (18:0)	Lipid	1.33542	0.00265461	379	0.00514067
fumarate	Energy	0.697408	0.00265461	379	0.00514067
maltotriose	Carbohydrate	0.382758	0.00278761	904	0.00538398
1-stearoyl-2-arachidonoyl-GPE (18:0/20:4)	Lipid	0.404144	0.00286583	381	0.00552049
(S)-3-hydroxybutyrylcarnitine	Lipid	1.15092	0.002977	382	0.0057196
N1-methyladenosine	Nucleotide	0.615729	0.00309204	383	0.00592506
N1-methylinosine	Nucleotide	-0.354734	0.00315085	916	0.00602199
N-acetylserine	Amino Acid	-0.386531	0.00333417	911	0.00635575
N-carboxymethylalanine	Xenobiotics	1.242	0.00343034	905	0.00652211
myristoleate (14:1n5)	Lipid	1.1364	0.00376153	385	0.00713327
hexadecasphingosine (d16:1)*	Lipid	0.529974	0.003829	385.5	0.00724245
ophthalmate	Amino Acid	2.27605	0.0038548	387.5	0.00727246
phosphoenolpyruvate (PEP)	Carbohydrate	-0.519743	0.00387005	907	0.00728246
sphingomyelin (d18:1/14:0, d16:1/16:0)*	Lipid	-0.310745	0.00401553	906	0.00753683
phytosphingosine	Lipid	1.31286	0.00437725	390	0.00819475
serine	Amino Acid	0.469004	0.00464757	394	0.00867862
uridine	Nucleotide	-0.49709	0.00481883	901	0.00897554
2-palmitoleoylglycerol (16:1)*	Lipid	1.31663	0.00493976	422	0.00917743
S-carboxymethyl-L-cysteine	Xenobiotics	-1.39526	0.00499571	900	0.00923449
sphingomyelin (d18:1/17:0, d17:1/18:0, d19:1/16:0)	Lipid	-0.320719	0.00499571	900	0.00923449
histamine	Amino Acid	-0.289202	0.00501129	898	0.00923996
hydroxy-CMPF*	Lipid	-1.04616	0.0051231	902	0.00942239
(3'-5')-cytidylyluridine*	Nucleotide	-1.43162	0.00551296	864.5	0.010114
stearate (18:0)	Lipid	-0.145142	0.00556153	897	0.0101776
1-palmitoyl-2-docosahexaenoyl-GPE (16:0/22:6)*	Lipid	0.631498	0.00618362	402	0.0112597
cholesterol	Lipid	-0.181503	0.00618362	894	0.0112597
beta-guanidinopropanoate	Xenobiotics	-0.971623	0.00661789	894.5	0.0120206
caprate (10:0)	Lipid	-0.474792	0.00718643	892	0.0130159
valylleucine	Peptide	-1.24796	0.00720141	891	0.0130159
sphingomyelin (d18:2/18:1)*	Lipid	-0.940872	0.00750972	882	0.0135397
cysteine-glutathione disulfide	Amino Acid	1.52435	0.00761574	408	0.013694
erythritol	Xenobiotics	1.61129	0.00763271	406	0.013694
acisoga	Amino Acid	-0.577138	0.00847523	887	0.0151684
1-carboxyethylphenylalanine	Amino Acid	0.605126	0.00931068	412	0.0165824
1-oleoyl-2-linoleoyl-GPE (18:1/18:2)*	Lipid	0.497707	0.00933327	414	0.0165824
1-stearoyl-2-oleoyl-GPG (18:0/18:1)	Lipid	0.301919	0.00933327	414	0.0165824
sphingosine	Lipid	0.28565	0.0103133	417	0.0182793
3-(4-hydroxyphenyl)lactate	Amino Acid	0.13718	0.0106595	418	0.0188472
threonylphenylalanine	Peptide	-0.908518	0.0107549	847	0.01897
N-palmitoyl-heptadecasphingosine (d17:1/16:0)*	Lipid	-0.00483368	0.0110158	877	0.0193836
glutathione, oxidized (GSSG)	Amino Acid	2.79635	0.0110612	419.5	0.0194076
4-methyl-2-oxopentanoate	Amino Acid	0.66781	0.0110825	859	0.0194076
margaroylcarnitine (C17)*	Lipid	-0.279431	0.0118483	876.5	0.0206992
adipoylcarnitine (C6-DC)	Lipid	-0.935766	0.0123497	841	0.0215238
4-imidazoleacetate	Amino Acid	-0.365857	0.0125474	873	0.0218165
glutamine	Amino Acid	0.419775	0.0129582	424	0.0223186
N-methyl-GABA	Amino Acid	-0.436716	0.0129582	872	0.0223186
oleoyl-arachidonoyl-glycerol (18:1/20:4) [2]*	Lipid	0.534303	0.0129582	424	0.0223186
palmitoleate (16:1n7)	Lipid	0.652348	0.0129582	424	0.0223186
phenyllactate (PLA)	Amino Acid	-1.11577	0.0133648	425.5	0.0229383
2R,3R-dihydroxybutyrate	Lipid	-0.790231	0.0133807	871	0.0229383
1,2-dipalmitoyl-GPC (16:0/16:0)	Lipid	0.3169	0.0138151	426	0.0235178
gamma-glutamylserine	Peptide	0.788558	0.0138151	426	0.0235178
valine	Amino Acid	0.36317	0.0138151	426	0.0235178
glycerol	Lipid	0.33899	0.0147208	428	0.0250015
branched-chain, straight-chain, or cyclopropyl 12:1 fatty acid*	Partially Characterized Molecules	0.91755	0.0154577	436	0.0261922
3-hydroxy-2-ethylpropionate	Amino Acid	-0.575995	0.0159026	866.5	0.0268838
adenosine	Nucleotide	-0.145979	0.0166881	864	0.0281467
N-palmitoyltaurine	Lipid	0.805575	0.0175211	480	0.0294837
creatine	Amino Acid	-0.424909	0.0177543	862	0.0298077
gamma-glutamyl-epsilon-lysine	Peptide	-0.881898	0.0183092	861	0.0306689
ximenoylcarnitine (C26:1)*	Lipid	1.40019	0.0188688	855	0.0314792
behenoyl sphingomyelin (d18:1/22:0)*	Lipid	-0.250753	0.0188789	860	0.0314792
N-acetylputrescine	Amino Acid	0.258689	0.0189994	861	0.0316081
cysteine	Amino Acid	0.571902	0.0194639	437	0.0322379
oleoylcholine	Lipid	2.22481	0.0194661	436	0.0322379
lysine	Amino Acid	0.394747	0.0200643	438	0.0331537
pro-hydroxy-pro	Amino Acid	-0.620004	0.0201239	859	0.0331773
1-palmitoyl-2-arachidonoyl-GPI (16:0/20:4)*	Lipid	-0.247929	0.0206807	857	0.0340186
diacetylspermidine*	Amino Acid	1.58188	0.0207346	474	0.0340307
1-palmitoyl-2-oleoyl-GPE (16:0/18:1)	Lipid	0.458718	0.0213133	440	0.0349023
tiglylcarnitine (C5:1-DC)	Amino Acid	0.790759	0.0214563	463	0.0350117
N6-carbamoylthreonyladenosine	Nucleotide	0.609578	0.0214758	440	0.0350117
riboflavin (Vitamin B2)	Cofactors and Vitamins	0.370945	0.0219624	441	0.0357255
glycosyl-N-behenoyl-sphingadienine (d18:2/22:0)*	Lipid	0.431515	0.02263	855	0.0367299
N,N,N-trimethyl-5-aminovalerate	Amino Acid	-0.33752	0.0233116	853	0.037669
oleoyl-oleoyl-glycerol (18:1/18:1) [2]*	Lipid	0.305238	0.0233116	443	0.037669
3-hydroxyoleoylcarnitine	Lipid	0.525411	0.0241227	447	0.0388939
(3'-5')-uridylylcytidine*	Nucleotide	0.480398	0.0252456	487	0.0406149
1-linoleoyl-GPC (18:2)	Lipid	0.661396	0.0254681	446	0.040883
tryptophan betaine	Amino Acid	-1.01083	0.0261367	850	0.0418646
1-(1-enyl-oleoyl)-GPE (P-18:1)*	Lipid	0.962599	0.0262238	447	0.0419122
cysteinylglycine disulfide*	Amino Acid	-0.37102	0.0267138	849	0.0426024
docosapentaenoate (n6 DPA; 22:5n6)	Lipid	0.26721	0.0277925	449	0.0441304
palmitoyl-arachidonoyl-glycerol (16:0/20:4) [1]*	Lipid	0.379535	0.0277925	449	0.0441304
guanine	Nucleotide	-0.26117	0.0286063	846	0.0453243
1-stearoyl-GPS (18:0)*	Lipid	-0.920479	0.0292375	846	0.0462243
2'-deoxyuridine	Nucleotide	0.517481	0.0296315	450.5	0.0467462
glycylvaline	Peptide	1.5431	0.0308219	452.5	0.0485196
1-oleoyl-GPS (18:1)	Lipid	-0.356623	0.0311702	843	0.0488578
isoleucine	Amino Acid	0.223501	0.0311702	453	0.0488578
2,6-dihydroxybenzoic acid	Xenobiotics	-0.778708	0.0312537	843	0.048884
indolelactate	Amino Acid	-0.688902	0.0317034	453	0.0494817
guanidinoacetate	Amino Acid	-0.238227	0.032067	842	0.0499426
5,6-dihydrouridine	Nucleotide	0.00265504	0.0329854	841	0.0511553
N-acetylaspartate (NAA)	Amino Acid	2.12792	0.0329854	455	0.0511553
gamma-glutamylisoleucine*	Peptide	0.290893	0.0331971	457	0.0513747
gamma-glutamylglutamate	Peptide	0.92581	0.0339259	456	0.0522816
N-acetyl-isoputreanine	Amino Acid	0.224012	0.0339259	840	0.0522816
flavin mononucleotide (FMN)	Cofactors and Vitamins	-0.127853	0.0354192	839	0.0544682
succinimide	Xenobiotics	0.128252	0.0363822	836	0.0558319
N-acetyl-aspartyl-glutamate (NAAG)	Amino Acid	-0.0356376	0.0364678	838	0.0558462
caffeine	Xenobiotics	-1.85522	0.0376437	819.5	0.0575265
stearoylcarnitine (C18)	Lipid	0.0475783	0.0389743	835	0.0594358
linoleoylcarnitine (C18:2)*	Lipid	0.443721	0.0411384	462.5	0.0626056
isocitrate	Energy	-1.3944	0.0433404	831.5	0.0658198
methylmalonate (MMA)	Lipid	0.0283715	0.0446371	830	0.067509
oleoyl-linoleoyl-glycerol (18:1/18:2) [1]	Lipid	-0.449979	0.0446371	830	0.067509
docosatrienoylcarnitine (C22:3)*	Lipid	0.835954	0.0457714	467	0.068824
gluconate	Xenobiotics	-0.714071	0.0458481	829	0.068824
N-stearoyl-sphingosine (d18:1/18:0)*	Lipid	-0.0788038	0.0458481	829	0.068824
theobromine	Xenobiotics	-1.17652	0.0458827	826	0.068824
myristoleoylcarnitine (C14:1)*	Lipid	-0.369764	0.0461499	829	0.0690832
N-acetyltaurine	Amino Acid	0.411198	0.0477215	469	0.07129
behenoylcarnitine (C22)*	Lipid	2.87491	0.048166	468.5	0.0718075
2-hydroxybutyrate/2-hydroxyisobutyrate	Amino Acid	-0.342602	0.0496458	826	0.0738633
N-stearoyltaurine	Lipid	0.862926	0.0524466	477.5	0.0778721
diacylglycerol (14:0/18:1, 16:0/16:1) [2]*	Lipid	0.320171	0.054405	473.5	0.0806163
N-acetylmethionine	Amino Acid	0.41981	0.0551105	474	0.0813325
palmitoyl dihydrosphingomyelin (d18:0/16:0)*	Lipid	-0.189039	0.0551105	822	0.0813325
leucylglutamine*	Peptide	0.311503	0.0553977	821.5	0.0815918
leucylglycine	Peptide	0.495916	0.0561757	821.5	0.0824135
gamma-glutamylhistidine	Peptide	0.393141	0.0561808	477	0.0824135
1-stearoyl-2-linoleoyl-GPC (18:0/18:2)*	Lipid	-0.196549	0.0565514	821	0.0827912
propionylcarnitine (C3)	Lipid	-0.181934	0.0580229	820	0.084776
uridine 5'-monophosphate (UMP)	Nucleotide	2.04156	0.0589396	567	0.0859437
1-carboxyethylvaline	Amino Acid	0.316349	0.0590806	476.5	0.0859782
1-(1-enyl-palmitoyl)-2-oleoyl-GPE (P-16:0/18:1)*	Lipid	0.164598	0.0595258	819	0.0864541
ranitidine	Xenobiotics	-0.147268	0.0603071	696	0.0874154
catechol sulfate	Xenobiotics	-1.53638	0.0605558	808	0.0874879
acesulfame	Xenobiotics	-1.98096	0.0605962	757	0.0874879
leucine	Amino Acid	0.213242	0.0610603	478	0.0879116
2'-deoxycytidine	Nucleotide	1.39726	0.0611298	487.5	0.0879116
sarcosine	Amino Acid	0.755123	0.0621796	516	0.0892459
1-oleoyl-2-arachidonoyl-GPI (18:1/20:4)*	Lipid	-0.148358	0.062627	817	0.0897122
13-HODE + 9-HODE	Lipid	-0.499439	0.0628673	817	0.0898806
3-methylhistidine	Amino Acid	-0.115407	0.0658587	815	0.0937127
N-acetylglutamate	Amino Acid	-0.192704	0.0658587	815	0.0937127
1-methylhistidine	Amino Acid	0.627423	0.0659317	481	0.0937127
1-methylguanidine	Amino Acid	0.393346	0.0669966	514	0.0950416
(3'-5')-adenylyluridine	Nucleotide	-1.66874	0.06942	801	0.0982891
gamma-glutamylglutamine	Peptide	1.06646	0.0763742	487	0.107718
xanthine	Nucleotide	-0.375489	0.0763742	809	0.107718
2S,3R-dihydroxybutyrate	Lipid	-0.345164	0.0782514	808	0.110154
guanosine 5'- monophosphate (5'-GMP)	Nucleotide	0.836683	0.0816529	806	0.114721
10-heptadecenoate (17:1n7)	Lipid	0.364995	0.0821168	490	0.114932
sphingomyelin (d17:1/16:0, d18:1/15:0, d16:1/17:0)*	Lipid	-0.150361	0.0821168	806	0.114932
3-hydroxypalmitate	Lipid	0.457445	0.0870855	492.5	0.121654
(3'-5')-uridylyluridine	Nucleotide	0.193745	0.0873162	513	0.121744
margarate (17:0)	Lipid	0.260659	0.0881996	493	0.122742
phenylalanine	Amino Acid	0.208507	0.090305	494	0.125433
S-methylcysteine sulfoxide	Amino Acid	0.500682	0.0933953	495.5	0.12948
indolepropionate	Amino Acid	-0.347819	0.0975756	507.5	0.13502
linoleoyl-arachidonoyl-glycerol (18:2/20:4) [1]*	Lipid	0.551918	0.0977872	497.5	0.135057
gamma-glutamylleucine	Peptide	0.225008	0.10466	500.5	0.144278
gamma-glutamylcysteine	Peptide	0.744841	0.104943	789	0.144396
linoleoyl-linoleoyl-glycerol (18:2/18:2) [1]*	Lipid	-0.280411	0.105869	795	0.145396
histidine	Amino Acid	0.155527	0.10618	501	0.14555
1-(1-enyl-stearoyl)-2-linoleoyl-GPE (P-18:0/18:2)*	Lipid	-0.172581	0.108616	794	0.148611
acetylphosphate	Energy	0.244695	0.10949	502.5	0.149528
dehydroepiandrosterone sulfate (DHEA-S)	Lipid	-0.553251	0.109696	506	0.14953
linolenate [alpha or gamma; (18:3n3 or 6)]	Lipid	0.38978	0.111095	503	0.151156
p-cresol sulfate	Xenobiotics	-0.680415	0.113618	792	0.154016
ribonate	Carbohydrate	-0.357321	0.113618	792	0.154016
theophylline	Xenobiotics	0.0590953	0.114049	786	0.154314
alanylleucine	Peptide	0.264694	0.117422	789	0.158584
5,6-dihydrouracil	Nucleotide	0.820837	0.117721	509.5	0.158696
(N(1) + N(8))-acetylspermidine	Amino Acid	0.036478	0.118798	790	0.15956
1-(1-enyl-palmitoyl)-2-linoleoyl-GPE (P-16:0/18:2)*	Lipid	-0.23671	0.118798	790	0.15956
linoleoyl-linoleoyl-glycerol (18:2/18:2) [2]*	Lipid	-0.229196	0.121455	789	0.162533
oleoylcarnitine (C18:1)	Lipid	-0.0944011	0.121455	789	0.162533
1-linoleoyl-GPG (18:2)*	Lipid	0.52951	0.123392	508	0.164823
homocitrulline	Amino Acid	-0.231035	0.125738	787	0.16765
sphingomyelin (d18:2/21:0, d16:2/23:0)*	Lipid	-0.206566	0.126907	787	0.168902
N6-succinyladenosine	Nucleotide	0.756025	0.129703	510	0.172309
cytidine	Nucleotide	1.8756	0.132545	511	0.175766
butyrylcarnitine (C4)	Lipid	1.03844	0.135435	512	0.179274
adrenoylcarnitine (C22:4)*	Lipid	0.671407	0.136085	513	0.179809
N-acetylarginine	Amino Acid	-0.200026	0.138372	783	0.182502
glucose 6-phosphate	Carbohydrate	0.27197	0.144392	781	0.190099
gamma-glutamyltyrosine	Peptide	0.246329	0.150901	518	0.198312
erucoylcarnitine (C22:1)*	Lipid	2.02544	0.155439	519	0.20391
1,2-dioleoyl-GPC (18:1/18:1)	Lipid	0.179054	0.160306	520	0.209169
mannitol/sorbitol	Carbohydrate	-0.465892	0.160306	776	0.209169
tryptophan	Amino Acid	0.18136	0.160306	520	0.209169
tetracosadienoylcarnitine (C24:2)*	Lipid	1.92586	0.161268	521	0.210051
glycosyl ceramide (d18:2/24:1, d18:1/24:2)*	Lipid	0.595218	0.16238	775	0.211122
ceramide (d18:1/20:0, d16:1/22:0, d20:1/18:0)*	Lipid	0.460622	0.16364	521	0.212171
nicotinate ribonucleoside	Cofactors and Vitamins	-2.33104	0.163766	553	0.212171
4-acetaminophen sulfate	Xenobiotics	-1.69249	0.166292	755	0.215063
lignoceroylcarnitine (C24)*	Lipid	1.65759	0.169318	773	0.218591
1-methylnicotinamide	Cofactors and Vitamins	-0.490298	0.170462	773	0.219679
imidazole lactate	Amino Acid	0.418645	0.17395	524	0.223781
sedoheptulose-7-phosphate	Carbohydrate	0.642404	0.184732	527	0.237235
palmitoylcholine	Lipid	1.403	0.185064	527.5	0.237244
ampicillin	Xenobiotics	-0.643297	0.191704	672	0.244047
metronidazole	Xenobiotics	-0.132465	0.191704	672	0.244047
norfluoxetine	Xenobiotics	-0.0252169	0.191704	672	0.244047
pregabalin	Xenobiotics	-0.0219978	0.191704	672	0.244047
escitalopram	Xenobiotics	0.317791	0.193472	607.5	0.24587
glycerol 3-phosphate	Lipid	3.23109	0.19464	530	0.246926
2-hydroxypalmitate	Lipid	0.19968	0.195993	530	0.248213
2-hydroxystearate	Lipid	0.195243	0.198446	531	0.250885
1-(1-enyl-palmitoyl)-2-arachidonoyl-GPE (P-16:0/20:4)*	Lipid	0.138762	0.199855	531	0.251797
glycerophosphoinositol*	Lipid	0.239263	0.199855	531	0.251797
glycochenodeoxycholate	Lipid	0.0434864	0.203632	559.5	0.255851
N-acetylmethionine sulfoxide	Amino Acid	0.432329	0.203772	532	0.255851
3-carboxy-4-methyl-5-propyl-2-furanpropanoate (CMPF)	Lipid	-0.735995	0.222404	759	0.278767
1-(1-enyl-palmitoyl)-2-arachidonoyl-GPC (P-16:0/20:4)*	Lipid	0.626446	0.224181	537	0.280513
metoprolol	Xenobiotics	-0.458521	0.225278	734	0.281405
1-(1-enyl-oleoyl)-2-oleoyl-GPE (P-18:1/18:1)*	Lipid	0.0300744	0.22843	758	0.284372
N-acetylglutamine	Amino Acid	0.142896	0.22843	758	0.284372
azithromycin	Xenobiotics	-2.20398	0.229023	703.5	0.284626
acetylcarnitine (C2)	Lipid	-0.211771	0.232735	757	0.288749
1-methyl-5-imidazoleacetate	Amino Acid	-0.165823	0.235398	756	0.291559
1-(1-enyl-stearoyl)-2-arachidonoyl-GPE (P-18:0/20:4)*	Lipid	-0.0100127	0.237097	756	0.29218
aspartate	Amino Acid	-0.131287	0.237097	756	0.29218
myristate (14:0)	Lipid	-0.045679	0.237097	756	0.29218
ergothioneine	Xenobiotics	-0.462287	0.24599	754	0.30263
argininate*	Amino Acid	0.81234	0.253602	546	0.311471
palmitoyl-linoleoyl-glycerol (16:0/18:2) [2]*	Lipid	0.0656714	0.255112	544	0.3128
1-(1-enyl-stearoyl)-2-oleoyl-GPE (P-18:0/18:1)	Lipid	0.00689752	0.257895	751	0.315685
N-behenoyl-sphingadienine (d18:2/22:0)*	Lipid	-0.0259913	0.259759	751	0.317435
sphingadienine	Lipid	0.325463	0.264463	546	0.322635
1-oleoyl-GPG (18:1)*	Lipid	0.372794	0.264896	546.5	0.322635
4-acetamidophenylglucuronide	Xenobiotics	-1.02066	0.265565	727	0.322912
lactate	Carbohydrate	-0.0195987	0.269225	749	0.326279
pyridoxal	Cofactors and Vitamins	0.28095	0.269225	547	0.326279
2'-deoxyadenosine	Nucleotide	0.479081	0.27093	551	0.327803
piperine	Xenobiotics	0.432197	0.280597	550	0.338939
alpha-hydroxyisovalerate	Amino Acid	-0.308273	0.283857	746	0.342312
valylglutamine	Peptide	1.22587	0.302639	555	0.364361
S-1-pyrroline-5-carboxylate	Amino Acid	0.858687	0.306689	555	0.368631
cysteinylglycine	Amino Acid	-0.408109	0.307244	741	0.368692
glutaminylleucine	Peptide	0.362543	0.318588	596.5	0.38168
behenoyl dihydrosphingomyelin (d18:0/22:0)*	Lipid	0.590486	0.32003	739	0.382156
proline	Amino Acid	0.104531	0.32003	557	0.382156
betaine aldehyde	Amino Acid	0.382587	0.322453	558	0.383798
N-delta-acetylornithine	Amino Acid	-0.181158	0.322453	738	0.383798
myristoyl dihydrosphingomyelin (d18:0/14:0)*	Lipid	-0.0956869	0.330888	737	0.393198
3-methoxytyrosine	Amino Acid	0.136002	0.332184	562.5	0.394098
N-acetylcysteine	Amino Acid	0.408142	0.337764	561	0.40007
pyridoxate	Cofactors and Vitamins	-1.39888	0.340135	731.5	0.402228
1-oleoyl-2-linoleoyl-GPC (18:1/18:2)*	Lipid	-0.0612572	0.341979	735	0.403755
sphingomyelin (d17:1/14:0, d16:1/15:0)*	Lipid	0.26523	0.345116	562	0.406803
1-linoleoyl-GPS (18:2)*	Lipid	0.391681	0.34704	563	0.408413
N-acetylglucosamine 6-phosphate	Carbohydrate	0.616757	0.353301	563	0.414077
S-methylcysteine	Amino Acid	0.174271	0.353301	563	0.414077
linolenoylcarnitine (C18:3)*	Lipid	0.65559	0.353549	563.5	0.414077
stearoyl-arachidonoyl-glycerol (18:0/20:4) [2]*	Lipid	-0.136834	0.359049	732	0.419846
deoxycarnitine	Lipid	0.262119	0.362494	565	0.423199
xanthosine	Nucleotide	-0.151172	0.364854	731	0.425276
N-acetyl-3-methylhistidine*	Amino Acid	1.3802	0.367415	707	0.42758
1-palmitoyl-2-oleoyl-GPI (16:0/18:1)*	Lipid	0.135779	0.376638	567	0.437617
palmitate (16:0)	Lipid	0.0900867	0.382615	568	0.443858
oleoyl-linoleoyl-glycerol (18:1/18:2) [2]	Lipid	-0.164935	0.38865	727	0.450145
N6-methyladenosine	Nucleotide	0.245044	0.392126	570	0.453454
pseudouridine	Nucleotide	-0.0307791	0.394741	726	0.455758
tryptophylglycine	Peptide	0.210177	0.405013	579	0.466882
malate	Energy	0.181289	0.407762	723.5	0.469311
dihomo-linoleoylcarnitine (C20:2)*	Lipid	0.162408	0.413354	723	0.475
N-acetylhistidine	Amino Acid	0.679477	0.41967	722	0.481502
sphingomyelin (d18:1/21:0, d17:1/22:0, d16:1/23:0)*	Lipid	0.41768	0.426042	575	0.488048
docosadienoylcarnitine (C22:2)*	Lipid	1.24016	0.436359	577	0.499085
gamma-glutamyl-alpha-lysine	Peptide	-0.081659	0.442975	718	0.505862
betaine	Amino Acid	0.186897	0.458725	580	0.523033
diphenhydramine	Xenobiotics	0.883026	0.470158	634.5	0.534403
paroxetine	Xenobiotics	1.6758	0.470158	634.5	0.534403
pregnenediol disulfate (C21H34O8S2)*	Lipid	-0.410827	0.47789	586	0.54235
orotidine	Nucleotide	0.467333	0.492472	586	0.558033
4-methylcatechol sulfate	Xenobiotics	-0.0447314	0.50958	601	0.576078
ribose	Carbohydrate	0.475994	0.509971	588	0.576078
stearoyl-linoleoyl-glycerol (18:0/18:2) [2]*	Lipid	-0.039183	0.513787	708	0.579495
nervonoylcarnitine (C24:1)*	Lipid	2.83967	0.514794	588.5	0.579738
fructose 1,6-diphosphate/glucose 1,6-diphosphate/myo-inositol diphosphates	Carbohydrate	0.647362	0.518456	589	0.582342
metoprolol acid metabolite*	Xenobiotics	-1.10095	0.518698	681.5	0.582342
(3'-5')-adenylyladenosine*	Nucleotide	-0.211883	0.520911	699	0.58393
metformin	Xenobiotics	-1.67821	0.523625	671	0.585932
phenylalanylalanine	Peptide	0.971715	0.524297	590	0.585932
carnitine	Lipid	0.114504	0.528064	590	0.587451
laurate (12:0)	Lipid	-0.00881783	0.528064	706	0.587451
N1-methylguanosine	Nucleotide	0.445219	0.528064	590	0.587451
N-acetylglucosaminylasparagine	Carbohydrate	0.171998	0.535276	591	0.592772
N2,N2-dimethylguanosine	Nucleotide	0.552664	0.535276	591	0.592772
sphingomyelin (d18:1/20:0, d16:1/22:0)*	Lipid	0.0131041	0.535276	705	0.592772
N-acetylglycine	Amino Acid	-0.0456934	0.542537	704	0.599905
rocuronium	Xenobiotics	0.284168	0.55013	594.5	0.607383
ethylmalonate	Amino Acid	0.837013	0.557203	594	0.614266
arachidoylcarnitine (C20)*	Lipid	1.45911	0.564607	595	0.620017
glycerophosphorylcholine (GPC)	Lipid	0.212136	0.564607	595	0.620017
mannose-6-phosphate	Carbohydrate	0.522435	0.565443	700	0.620017
N-acetylphenylalanine	Amino Acid	-0.76431	0.565808	699	0.620017
glycodeoxycholate	Lipid	-1.4081	0.574072	681	0.628133
3-indoxyl sulfate	Amino Acid	-0.479419	0.577402	698.5	0.630833
methionine sulfone	Amino Acid	0.183302	0.596978	601	0.651248
1-palmitoyl-2-linoleoyl-GPE (16:0/18:2)	Lipid	0.071747	0.625453	693	0.680284
3-hydroxybutyrate (BHBA)	Lipid	0.170605	0.625453	603	0.680284
N-acetyl-glucosamine 1-phosphate	Carbohydrate	-0.342255	0.631041	604	0.685344
3-hydroxypalmitoylcarnitine	Lipid	0.0144097	0.633251	604	0.685851
N-formylphenylalanine	Amino Acid	-0.637506	0.633382	605	0.685851
3-methyl-2-oxovalerate	Amino Acid	1.24974	0.654624	682.5	0.707806
dodecadienoate (12:2)*	Lipid	-0.624827	0.658786	688	0.711256
linoleoyl-arachidonoyl-glycerol (18:2/20:4) [2]*	Lipid	0.205554	0.672832	609	0.725351
N-(2-hydroxypalmitoyl)-sphingosine (d18:1/16:0(2OH))	Lipid	0.0682953	0.681408	611	0.733516
1-palmitoyl-2-linoleoyl-GPC (16:0/18:2)	Lipid	-0.0173005	0.688926	685	0.74052
fluoxetine	Xenobiotics	-1.34946	0.693825	629.5	0.744692
7-methylguanine	Nucleotide	0.246977	0.705161	683	0.755751
gamma-glutamylvaline	Peptide	-0.219539	0.713329	682	0.763387
3-hydroxyadipate*	Lipid	-0.0700367	0.715854	681	0.763856
androsterone sulfate	Lipid	-0.197855	0.715854	615	0.763856
palmitoleoylcarnitine (C16:1)*	Lipid	0.296466	0.729761	680	0.777562
ciliatine (2-aminoethylphosphonate)	Xenobiotics	0.405288	0.738914	672	0.786171
5-aminovalerate	Amino Acid	-0.221153	0.75294	677	0.799931
hydroxy-N6,N6,N6-trimethyllysine*	Amino Acid	0.292907	0.754638	677	0.800573
eicosenoylcarnitine (C20:1)*	Lipid	0.615189	0.762988	676	0.80826
kynurenate	Amino Acid	0.363018	0.768815	675	0.813255
N-palmitoyl-sphingosine (d18:1/16:0)	Lipid	0.132221	0.771366	621	0.814776
kynurenine	Amino Acid	1.38852	0.788199	623	0.831357
N-stearoyl-sphinganine (d18:0/18:0)*	Lipid	0.799657	0.795308	624	0.836149
metoclopramide	Xenobiotics	-2.32741	0.796469	667	0.836149
malonylcarnitine	Lipid	0.399755	0.796653	672	0.836149
clindamycin	Xenobiotics	-0.547029	0.798524	658.5	0.836149
desmosterol	Lipid	0.356712	0.799548	624.5	0.836149
3-methylcytidine	Nucleotide	0.391767	0.799596	624.5	0.836149
hexanoylcarnitine (C6)	Lipid	0.400811	0.803862	671	0.839411
diacylglycerol (16:1/18:2 [2], 16:0/18:3 [1])*	Lipid	-0.0762982	0.80513	625	0.839537
thioproline	Xenobiotics	-0.217789	0.81363	670	0.847194
palmitoyl-linoleoyl-glycerol (16:0/18:2) [1]*	Lipid	-0.0545854	0.822152	669	0.854851
androstenediol (3beta,17beta) disulfate (1)	Lipid	-0.422422	0.824446	668.5	0.85602
ondansetron	Xenobiotics	-1.64108	0.829575	660.5	0.858854
o-Tyrosine	Amino Acid	-0.0306102	0.830694	668	0.858854
oleoyl-arachidonoyl-glycerol (18:1/20:4) [1]*	Lipid	0.10246	0.830694	668	0.858854
2'-O-methylcytidine	Nucleotide	-0.0707138	0.837679	667	0.864165
N-acetyltryptophan	Amino Acid	-0.567795	0.838192	656.5	0.864165
2-aminoheptanoate	Lipid	-0.0924289	0.845382	666	0.870351
N1,N12-diacetylspermine	Amino Acid	1.00425	0.848698	633	0.872537
eicosanoylsphingosine (d20:1)*	Lipid	0.035572	0.855401	631	0.878195
sphingomyelin (d18:2/14:0, d18:1/14:1)*	Lipid	-0.0241666	0.857425	632	0.879041
3-carboxy-4-methyl-5-pentyl-2-furanpropionate (3-CMPFP)**	Lipid	-0.472478	0.863719	664	0.884255
cefazolin	Xenobiotics	-0.279996	0.868627	662	0.888038
palmitoleoyl ethanolamide*	Lipid	0.491049	0.877737	634.5	0.8961
4-acetamidophenol	Xenobiotics	-1.03939	0.880335	658.5	0.8975
homoarginine	Amino Acid	0.0290284	0.882331	662	0.898284
sphinganine	Lipid	0.545175	0.890991	635	0.905841
glutathione, reduced (GSH)	Amino Acid	1.71352	0.899664	636	0.91339
gamma-glutamylthreonine	Peptide	0.00735965	0.925249	657	0.938064
pyroglutamine*	Amino Acid	0.140443	0.943188	655	0.95361
sphingomyelin (d18:1/19:0, d19:1/18:0)*	Lipid	0.153098	0.943188	641	0.95361
pseudoephedrine	Xenobiotics	-1.59556	0.95688	652.5	0.966119
quinolinate	Cofactors and Vitamins	0.540431	0.968931	644	0.975725
formiminoglutamate	Amino Acid	0.105349	0.96906	644	0.975725
ceramide (d18:1/14:0, d16:1/16:0)*	Lipid	0.0820225	0.978134	651	0.983508
perfluorooctanesulfonate (PFOS)	Xenobiotics	0.135538	0.980879	645.5	0.984915
ceramide (d18:1/17:0, d17:1/18:0)*	Lipid	0.161945	0.995626	649	0.996988
succinate	Energy	2.26857	0.995626	647	0.996988
argininosuccinate	Amino Acid	0.794596	1	648.5	1

## Sheet: supp table 1E
name	pathway	log2FC	pvalue	UStat	padj
(R)-3-hydroxybutyrylcarnitine	Lipid	1.35426	0.000627987	38	0.22607
N6-carboxymethyllysine	Carbohydrate	-0.850038	0.00121401	205	0.22607
10-nonadecenoate (19:1n9)	Lipid	0.681899	0.0014209	43	0.22607
1-linoleoyl-2-linolenoyl-GPC (18:2/18:3)*	Lipid	-0.891588	0.00165844	203	0.22607
3-amino-2-piperidone	Amino Acid	-0.567428	0.00165844	203	0.22607
margarate (17:0)	Lipid	0.487035	0.00224081	46	0.22607
(16 or 17)-methylstearate (a19:0 or i19:0)	Lipid	0.786303	0.00345128	49	0.22607
gamma-glutamyltyrosine	Peptide	-1.15752	0.00348423	200	0.22607
eicosanoylsphingosine (d20:1)*	Lipid	0.688764	0.00519956	52	0.22607
eicosenoate (20:1)	Lipid	0.817178	0.00519956	52	0.22607
ornithine	Amino Acid	-0.617928	0.00519956	195	0.22607
N-acetyl-aspartyl-glutamate (NAAG)	Amino Acid	-1.54768	0.00572989	196	0.22607
caffeine	Xenobiotics	-1.79923	0.00576301	188	0.22607
2-hydroxybutyrate/2-hydroxyisobutyrate	Amino Acid	0.816376	0.00593278	53	0.22607
erucate (22:1n9)	Lipid	0.897564	0.00593278	53	0.22607
N-acetylaspartate (NAA)	Amino Acid	-1.85799	0.00593278	194	0.22607
N-acetylserine	Amino Acid	-0.549758	0.00593278	194	0.22607
trans-4-hydroxyproline	Amino Acid	0.642793	0.00593278	53	0.22607
tyrosine	Amino Acid	-0.534428	0.00593278	194	0.22607
N-acetylarginine	Amino Acid	-1.03335	0.00675422	193	0.244503
cefazolin	Xenobiotics	1.35461	0.00711405	62	0.245265
1,2-dilinoleoyl-GPC (18:2/18:2)	Lipid	-0.646321	0.00767221	192	0.252486
valylglutamine	Peptide	-2.91076	0.00868521	191	0.273395
(14 or 15)-methylpalmitate (a17:0 or i17:0)	Lipid	0.533261	0.00983547	57	0.291079
lidocaine	Xenobiotics	-0.943583	0.0111009	189	0.291079
oleoyl-oleoyl-glycerol (18:1/18:1) [2]*	Lipid	0.890559	0.0111009	58	0.291079
serine	Amino Acid	-0.4296	0.0111009	189	0.291079
glutaminylleucine	Peptide	-0.567739	0.0122914	161.5	0.291079
glycylvaline	Peptide	-1.10395	0.0124686	189	0.291079
adrenate (22:4n6)	Lipid	0.678545	0.0125031	59	0.291079
4-hydroxyphenylpyruvate	Amino Acid	-0.889121	0.0130353	188.5	0.291079
dimethylarginine (SDMA + ADMA)	Amino Acid	-0.754982	0.014054	187	0.291079
phenylalanine	Amino Acid	-0.415069	0.014054	187	0.291079
spermine	Amino Acid	-1.8841	0.014054	187	0.291079
gamma-glutamylphenylalanine	Peptide	-1.02097	0.0140715	187.5	0.291079
dehydroepiandrosterone sulfate (DHEA-S)	Lipid	-1.43384	0.0147405	187.5	0.296447
threonylphenylalanine	Peptide	-2.51103	0.0154186	167	0.300377
3-hydroxybutyrate (BHBA)	Lipid	1.28002	0.0157656	61	0.300377
docosadienoate (22:2n6)	Lipid	0.694918	0.0176512	62	0.318535
gamma-glutamyl-alpha-lysine	Peptide	-0.894978	0.0191457	185	0.318535
N-behenoyl-sphingadienine (d18:2/22:0)*	Lipid	0.705942	0.0197239	63	0.318535
N6,N6,N6-trimethyllysine	Amino Acid	-0.839941	0.0197239	184	0.318535
tetradecadienoate (14:2)*	Lipid	-0.843368	0.0197239	184	0.318535
androstenediol (3beta,17beta) disulfate (1)	Lipid	-1.05365	0.019868	184.5	0.318535
N6-acetyllysine	Amino Acid	-1.17269	0.019868	184.5	0.318535
1,2-dilinoleoyl-GPE (18:2/18:2)*	Lipid	-0.650882	0.0219983	183	0.318535
butyrylcarnitine (C4)	Lipid	0.98585	0.0219983	64	0.318535
methionine sulfoxide	Amino Acid	-1.12118	0.0219983	183	0.318535
sphingomyelin (d18:1/17:0, d17:1/18:0, d19:1/16:0)	Lipid	0.60125	0.0219983	64	0.318535
threonine	Amino Acid	-0.414839	0.0219983	183	0.318535
glycylleucine	Peptide	-1.11002	0.0243321	182.5	0.328333
piperine	Xenobiotics	-1.23334	0.0243321	182.5	0.328333
10-heptadecenoate (17:1n7)	Lipid	0.507571	0.0244889	65	0.328333
gamma-glutamylserine	Peptide	-0.908797	0.0244889	182	0.328333
arachidate (20:0)	Lipid	0.625491	0.0272114	66	0.358201
flavin mononucleotide (FMN)	Cofactors and Vitamins	-0.884824	0.0286799	181	0.36419
adipoylcarnitine (C6-DC)	Lipid	1.16408	0.0300912	84.5	0.36419
3-hydroxydecanoate	Lipid	-0.833809	0.0301815	180	0.36419
gamma-glutamylleucine	Peptide	-0.844936	0.0301815	180	0.36419
gamma-tocopherol/beta-tocopherol	Cofactors and Vitamins	-0.193899	0.0301815	180	0.36419
3-hydroxyoleoylcarnitine	Lipid	-0.837925	0.0307882	180	0.36542
hydroxyasparagine**	Amino Acid	0.827638	0.0326496	67.5	0.366564
arabonate/xylonate	Carbohydrate	-0.462068	0.033416	179	0.366564
histidine	Amino Acid	-0.355811	0.033416	179	0.366564
N-monomethylarginine	Amino Acid	-0.616158	0.033416	179	0.366564
N6,N6-dimethyllysine	Amino Acid	-0.918381	0.033416	179	0.366564
leucylglycine	Peptide	-3.04248	0.0347644	179	0.375663
1-stearoyl-2-oleoyl-GPC (18:0/18:1)	Lipid	0.29681	0.0369319	69	0.376601
nonadecanoate (19:0)	Lipid	0.706265	0.0369319	69	0.376601
pseudouridine	Nucleotide	0.586441	0.0369319	69	0.376601
pyridoxal	Cofactors and Vitamins	-0.576485	0.0369319	178	0.376601
alanylleucine	Peptide	-3.43427	0.0388954	176	0.378051
1-oleoyl-GPI (18:1)	Lipid	0.521214	0.0407468	70	0.378051
3-hydroxyoctanoate	Lipid	-0.821496	0.0407468	177	0.378051
4-imidazoleacetate	Amino Acid	-0.649064	0.0407468	177	0.378051
hydroxypalmitoyl sphingomyelin (d18:1/16:0(OH))**	Lipid	0.713507	0.0407468	70	0.378051
leucine	Amino Acid	-0.307424	0.0407468	177	0.378051
sphingomyelin (d18:1/18:1, d18:2/18:0)	Lipid	1.02404	0.0407468	70	0.378051
1-methylguanidine	Amino Acid	1.17786	0.0415455	78	0.378051
prolylglycine	Peptide	-0.981172	0.0419189	177	0.378051
theobromine	Xenobiotics	-1.43425	0.0428084	175	0.378051
methionine sulfone	Amino Acid	1.05507	0.042845	73	0.378051
N6-carbamoylthreonyladenosine	Nucleotide	0.901365	0.0439488	70.5	0.378051
linoleoylcarnitine (C18:2)*	Lipid	-0.804444	0.0448786	176	0.378051
sphingomyelin (d18:1/19:0, d19:1/18:0)*	Lipid	0.646216	0.0448786	71	0.378051
methyl-4-hydroxybenzoate sulfate	Xenobiotics	-1.27993	0.0449066	176	0.378051
betaine aldehyde	Amino Acid	-1.25598	0.0459403	176	0.382308
homoarginine	Amino Acid	-0.661258	0.0493459	175	0.396132
lysine	Amino Acid	-0.487905	0.0493459	175	0.396132
dihomo-linolenoylcarnitine (C20:3n3 or 6)*	Lipid	0.365755	0.0502819	72	0.396132
pyridoxal phosphate	Cofactors and Vitamins	-0.550756	0.0503452	175	0.396132
cerotoylcarnitine (C26)*	Lipid	0.742218	0.0513964	174	0.396132
N-formylphenylalanine	Amino Acid	-0.973672	0.0531855	174	0.396132
aconitate [cis or trans]	Energy	-2.31677	0.0538063	174	0.396132
asparagine	Amino Acid	-0.355398	0.0541673	174	0.396132
dihomo-linolenate (20:3n3 or n6)	Lipid	0.444266	0.0541673	73	0.396132
N-acetylneuraminate	Carbohydrate	-0.765645	0.0541673	174	0.396132
tryptophan	Amino Acid	-0.529613	0.0541673	174	0.396132
valine	Amino Acid	-0.274528	0.0541673	174	0.396132
3-carboxy-4-methyl-5-pentyl-2-furanpropionate (3-CMPFP)**	Lipid	-0.278334	0.0549623	174	0.397927
2-piperidinone	Xenobiotics	-1.60264	0.0562395	160	0.403143
2R,3R-dihydroxybutyrate	Lipid	0.823703	0.059362	74	0.417263
ceramide (d18:1/17:0, d17:1/18:0)*	Lipid	0.720451	0.059362	74	0.417263
valylleucine	Peptide	-3.18838	0.0625572	172	0.432551
1-(1-enyl-stearoyl)-2-oleoyl-GPE (P-18:0/18:1)	Lipid	0.384302	0.0627319	74.5	0.432551
1-palmitoleoyl-GPC (16:1)*	Lipid	0.34594	0.0649491	75	0.434996
1-palmitoyl-2-oleoyl-GPG (16:0/18:1)	Lipid	-0.344769	0.0649491	172	0.434996
isoleucine	Amino Acid	-0.225487	0.0649491	172	0.434996
gamma-glutamylthreonine	Peptide	-0.752978	0.0654897	172	0.434996
leucylglutamine*	Peptide	-3.32298	0.0662481	171.5	0.436033
1-oleoyl-2-docosahexaenoyl-GPE (18:1/22:6)*	Lipid	-0.340952	0.0709484	171	0.439031
3-hydroxylaurate	Lipid	-0.893584	0.0709484	171	0.439031
ceramide (d18:1/20:0, d16:1/22:0, d20:1/18:0)*	Lipid	0.658586	0.0709484	76	0.439031
creatine	Amino Acid	0.75987	0.0709484	76	0.439031
isocitrate	Energy	-0.596005	0.0709484	171	0.439031
palmitoylcholine	Lipid	-1.3257	0.0709484	171	0.439031
stearate (18:0)	Lipid	0.203307	0.0709484	76	0.439031
2,6-dihydroxybenzoic acid	Xenobiotics	-0.501112	0.0721654	170.5	0.442778
3-hydroxyglutarate	Amino Acid	-3.00449	0.0773788	170	0.463945
dihomo-linoleate (20:2n6)	Lipid	0.477721	0.0773788	77	0.463945
tryptophan betaine	Amino Acid	-1.33063	0.0775377	170	0.463945
N-acetylasparagine	Amino Acid	-0.939962	0.0828609	168	0.491732
maltose	Carbohydrate	3.30539	0.088518	80.5	0.50248
(3'-5')-cytidylyluridine*	Nucleotide	0.374348	0.0886631	97.5	0.50248
indolepropionate	Amino Acid	-1.01022	0.0889087	166	0.50248
pseudoephedrine	Xenobiotics	-1.58929	0.0904111	159	0.50248
fluoxetine	Xenobiotics	-9.15069	0.0907708	142.5	0.50248
1-stearoyl-2-docosahexaenoyl-GPE (18:0/22:6)*	Lipid	-0.367941	0.0916123	168	0.50248
cholesterol	Lipid	0.303057	0.0916123	79	0.50248
citrate	Energy	-3.06014	0.0916123	168	0.50248
methionine	Amino Acid	-0.344421	0.0916123	168	0.50248
phenylalanylglycine	Peptide	-1.63302	0.0916123	168	0.50248
sarcosine	Amino Acid	1.22233	0.0936118	85	0.509586
adenosine 2'-monophosphate (2'-AMP)	Nucleotide	-0.618061	0.0994539	167	0.529446
sphingadienine	Lipid	0.840807	0.0994539	80	0.529446
sphingomyelin (d18:1/20:1, d18:2/20:0)*	Lipid	0.651452	0.0994539	80	0.529446
tryptophylglycine	Peptide	-1.99733	0.102569	161	0.530953
(3'-5')-adenylyluridine	Nucleotide	-0.341407	0.103326	162.5	0.530953
leucylalanine	Peptide	-3.3898	0.105254	163.5	0.530953
androsterone sulfate	Lipid	0.052312	0.105265	166	0.530953
(3'-5')-adenylyladenosine*	Nucleotide	-0.466925	0.107239	158.5	0.530953
1-(1-enyl-palmitoyl)-2-linoleoyl-GPC (P-16:0/18:2)*	Lipid	-0.436357	0.107804	166	0.530953
2S,3R-dihydroxybutyrate	Lipid	0.877494	0.107804	81	0.530953
N1-methyladenosine	Nucleotide	0.524803	0.107804	81	0.530953
ribitol	Carbohydrate	1.45221	0.107804	81	0.530953
ribulonate/xylulonate/lyxonate*	Carbohydrate	-0.208483	0.107804	166	0.530953
sphingomyelin (d18:1/22:1, d18:2/22:0, d16:1/24:1)*	Lipid	0.411696	0.107804	81	0.530953
arachidonoylcholine	Lipid	-0.894545	0.114516	165	0.545015
octanoylcarnitine (C8)	Lipid	-0.21131	0.115017	82	0.545015
linoleoylcholine*	Lipid	-0.980078	0.115552	165	0.545015
1-(1-enyl-palmitoyl)-2-linoleoyl-GPE (P-16:0/18:2)*	Lipid	-0.425797	0.116681	165	0.545015
1-palmitoyl-2-palmitoleoyl-GPC (16:0/16:1)*	Lipid	0.681964	0.116681	82	0.545015
N-acetylalanine	Amino Acid	-0.3274	0.116681	165	0.545015
N-acetylglycine	Amino Acid	0.739883	0.116681	82	0.545015
phosphate	Energy	0.125832	0.116681	82	0.545015
uridine-2',3'-cyclic monophosphate	Nucleotide	-0.839391	0.117808	157.5	0.546749
gamma-glutamylhistidine	Peptide	-0.689218	0.121929	164	0.562269
gamma-glutamylglutamate	Peptide	-0.327142	0.126104	164	0.565934
hexanoylcarnitine (C6)	Lipid	0.365292	0.126104	83	0.565934
linoleoyl-linolenoyl-glycerol (18:2/18:3) [2]*	Lipid	-0.0816004	0.126104	164	0.565934
palmitoyl-oleoyl-glycerol (16:0/18:1) [2]*	Lipid	0.363319	0.126104	83	0.565934
N-acetylphenylalanine	Amino Acid	-0.947231	0.126632	163	0.565934
thiamin monophosphate	Cofactors and Vitamins	-0.434041	0.131234	162	0.582906
(3'-5')-uridylyluridine	Nucleotide	-0.649528	0.133962	161	0.589992
fumarate	Energy	-0.424682	0.136089	163	0.589992
myristoyl dihydrosphingomyelin (d18:0/14:0)*	Lipid	0.387162	0.136089	84	0.589992
N6-methyllysine	Amino Acid	-0.334382	0.136089	163	0.589992
2'-deoxyadenosine	Nucleotide	-0.529125	0.141688	161	0.610607
glucuronate	Carbohydrate	-0.411269	0.144462	162	0.618877
1-oleoyl-GPC (18:1)	Lipid	0.388021	0.146655	85	0.620923
caprate (10:0)	Lipid	-0.239743	0.146655	162	0.620923
escitalopram	Xenobiotics	0.698252	0.14952	104	0.621212
N-acetyltryptophan	Amino Acid	2.2668	0.14952	104	0.621212
homocitrulline	Amino Acid	1.62577	0.149818	85.5	0.621212
4-cholesten-3-one	Lipid	0.551063	0.150155	85.5	0.621212
catechol sulfate	Xenobiotics	-0.729851	0.157178	158	0.627794
1-linoleoyl-GPG (18:2)*	Lipid	-0.435365	0.157816	161	0.627794
2-palmitoylglycerol (16:0)	Lipid	0.39079	0.157816	86	0.627794
hexadecadienoate (16:2n6)	Lipid	-0.645112	0.157816	161	0.627794
o-Tyrosine	Amino Acid	-0.525176	0.157816	161	0.627794
pentadecanoate (15:0)	Lipid	0.161731	0.157816	86	0.627794
sphingomyelin (d18:0/18:0, d19:0/17:0)*	Lipid	0.711425	0.157816	86	0.627794
gamma-glutamylisoleucine*	Peptide	-0.328966	0.165823	160	0.632743
linoleoyl-linoleoyl-glycerol (18:2/18:2) [1]*	Lipid	-0.311481	0.167148	160	0.632743
1-methyl-5-imidazoleacetate	Amino Acid	1.11177	0.169588	87	0.632743
1-oleoyl-2-linoleoyl-GPC (18:1/18:2)*	Lipid	-0.142349	0.169588	160	0.632743
1-oleoyl-GPE (18:1)	Lipid	0.203139	0.169588	87	0.632743
1-stearoyl-GPS (18:0)*	Lipid	0.5104	0.169588	87	0.632743
3-ureidopropionate	Nucleotide	3.48887	0.169588	87	0.632743
5,6-dihydrouridine	Nucleotide	0.903702	0.169588	87	0.632743
behenoyl sphingomyelin (d18:1/22:0)*	Lipid	0.240667	0.169588	87	0.632743
carnitine	Lipid	0.306545	0.169588	87	0.632743
oleoylcholine	Lipid	-1.19745	0.169588	160	0.632743
sphingomyelin (d18:1/20:0, d16:1/22:0)*	Lipid	0.481285	0.169588	87	0.632743
cytidine 5'-diphosphocholine	Lipid	1.20521	0.170421	88	0.632743
theophylline	Xenobiotics	-3.02592	0.173004	158	0.639056
cystathionine	Amino Acid	0.943397	0.179255	88	0.645869
1-(1-enyl-stearoyl)-GPE (P-18:0)*	Lipid	0.548357	0.181985	88	0.645869
1-palmitoyl-2-docosahexaenoyl-GPE (16:0/22:6)*	Lipid	-0.328215	0.181985	159	0.645869
heptadecasphingosine (d17:1)	Lipid	0.345134	0.181985	88	0.645869
inosine	Nucleotide	-0.274163	0.181985	159	0.645869
margaroylcarnitine (C17)*	Lipid	0.380991	0.181985	88	0.645869
N-palmitoyl-sphinganine (d18:0/16:0)	Lipid	0.623857	0.181985	88	0.645869
oleate/vaccenate (18:1)	Lipid	0.354896	0.181985	88	0.645869
N-stearoyl-sphinganine (d18:0/18:0)*	Lipid	0.662179	0.185185	88.5	0.646624
pregnenediol disulfate (C21H34O8S2)*	Lipid	-0.755958	0.185989	157	0.646624
ciliatine (2-aminoethylphosphonate)	Xenobiotics	-1.48957	0.189629	150	0.646624
1-oleoyl-GPG (18:1)*	Lipid	-0.578684	0.195021	158	0.646624
1-palmitoyl-2-linoleoyl-GPE (16:0/18:2)	Lipid	-0.289193	0.195021	158	0.646624
3-methylhistidine	Amino Acid	0.750631	0.195021	89	0.646624
acetylcarnitine (C2)	Lipid	0.282037	0.195021	89	0.646624
adenosine	Nucleotide	-0.519223	0.195021	158	0.646624
ethylmalonate	Amino Acid	0.462344	0.195021	89	0.646624
N-stearoyl-sphingadienine (d18:2/18:0)*	Lipid	1.18252	0.195021	89	0.646624
orotate	Nucleotide	-1.22191	0.195021	158	0.646624
palmitate (16:0)	Lipid	0.14729	0.195021	89	0.646624
spermidine	Amino Acid	-1.04595	0.195021	158	0.646624
sphingomyelin (d18:2/16:0, d18:1/16:1)*	Lipid	0.401873	0.195021	89	0.646624
maltotriose	Carbohydrate	4.64867	0.195595	93	0.646624
glutathione, oxidized (GSSG)	Amino Acid	0.756866	0.200422	90	0.656974
N2-methylguanosine	Nucleotide	0.998324	0.205279	90	0.656974
ethyl alpha-glucopyranoside	Xenobiotics	0.0788526	0.207226	149	0.656974
1-palmitoyl-GPC (16:0)	Lipid	0.54486	0.208707	90	0.656974
2'-deoxyinosine	Nucleotide	-0.437334	0.208707	157	0.656974
cytidine	Nucleotide	2.9359	0.208707	90	0.656974
gamma-glutamylmethionine	Peptide	-0.960208	0.208707	157	0.656974
glycerophosphoglycerol	Lipid	0.278454	0.208707	90	0.656974
malate	Energy	-0.385641	0.208707	157	0.656974
oxalate (ethanedioate)	Cofactors and Vitamins	-0.218509	0.208707	157	0.656974
sphingomyelin (d17:1/16:0, d18:1/15:0, d16:1/17:0)*	Lipid	0.323529	0.208707	90	0.656974
3-hydroxy-2-ethylpropionate	Amino Acid	-0.0583383	0.211976	156.5	0.662936
gamma-glutamylalanine	Peptide	-0.919601	0.217139	156	0.662936
4-hydroxyglutamate	Amino Acid	0.567507	0.218032	91	0.662936
allantoin	Nucleotide	-0.612999	0.218032	156	0.662936
tiglylcarnitine (C5:1-DC)	Amino Acid	0.410828	0.218584	93	0.662936
1-palmitoleoyl-2-linolenoyl-GPC (16:1/18:3)*	Lipid	-0.177793	0.223054	156	0.662936
1-palmitoyl-2-stearoyl-GPC (16:0/18:0)	Lipid	0.136835	0.223054	91	0.662936
1-stearoyl-2-oleoyl-GPG (18:0/18:1)	Lipid	-0.191553	0.223054	156	0.662936
3-methylcytidine	Nucleotide	0.638088	0.223054	91	0.662936
fructosyllysine	Amino Acid	-0.310502	0.223054	156	0.662936
N-acetylhistidine	Amino Acid	1.90409	0.223054	156	0.662936
N1-methylguanosine	Nucleotide	0.887087	0.223054	91	0.662936
sphingomyelin (d18:1/24:1, d18:2/24:0)*	Lipid	0.231424	0.223054	91	0.662936
cysteine s-sulfate	Amino Acid	-1.00826	0.224316	154	0.662936
acisoga	Amino Acid	0.685517	0.22676	91.5	0.662936
pyridoxate	Cofactors and Vitamins	-0.590363	0.229245	154	0.662936
cysteinylglycine disulfide*	Amino Acid	-0.765695	0.230639	155	0.662936
phenylalanylalanine	Peptide	-2.11718	0.233403	155	0.662936
phytosphingosine	Lipid	-0.676567	0.23409	155	0.662936
ondansetron	Xenobiotics	1.32465	0.236797	102	0.662936
5-methylthioribose**	Amino Acid	0.668293	0.237099	93.5	0.662936
1-arachidonoyl-GPI (20:4)*	Lipid	0.342455	0.238071	92	0.662936
1-palmitoyl-2-dihomo-linolenoyl-GPC (16:0/20:3n3 or 6)*	Lipid	0.165937	0.238071	92	0.662936
1-palmitoyl-2-linoleoyl-GPC (16:0/18:2)	Lipid	-0.107706	0.238071	155	0.662936
5-dodecenoate (12:1n7)	Lipid	-0.317018	0.238071	155	0.662936
alanine	Amino Acid	-0.122068	0.238071	155	0.662936
kynurenine	Amino Acid	0.551546	0.238071	92	0.662936
N-acetylmethionine sulfoxide	Amino Acid	-0.330934	0.238071	155	0.662936
N2,N2-dimethylguanosine	Nucleotide	0.853142	0.238071	92	0.662936
xanthine	Nucleotide	0.664009	0.238071	92	0.662936
3-hydroxystachydrine*	Xenobiotics	0.739302	0.240379	92.5	0.6668
cytidine 2',3'-cyclic monophosphate	Nucleotide	-0.776944	0.245612	148	0.668095
glycochenodeoxycholate	Lipid	-1.39459	0.245612	148	0.668095
5-hydroxylysine	Amino Acid	-0.312273	0.248829	154	0.668095
N-oleoyltaurine	Lipid	0.614854	0.249404	94	0.668095
diphenhydramine	Xenobiotics	-2.04166	0.25208	133	0.668095
metoprolol acid metabolite*	Xenobiotics	0.319363	0.253121	110.5	0.668095
cytidine-5'-diphosphoethanolamine	Lipid	0.848661	0.253375	94.5	0.668095
1-stearoyl-2-linoleoyl-GPC (18:0/18:2)*	Lipid	-0.14104	0.253765	154	0.668095
linoleoyl-linoleoyl-glycerol (18:2/18:2) [2]*	Lipid	-0.189606	0.253765	154	0.668095
oleoyl ethanolamide	Lipid	0.345225	0.253765	93	0.668095
oleoyl-arachidonoyl-glycerol (18:1/20:4) [2]*	Lipid	0.454243	0.253765	93	0.668095
sphingomyelin (d18:0/20:0, d16:0/22:0)*	Lipid	1.20325	0.253765	93	0.668095
stearoyl sphingomyelin (d18:1/18:0)	Lipid	0.570882	0.253765	93	0.668095
uridine	Nucleotide	-0.232132	0.253765	154	0.668095
methylsuccinate	Amino Acid	0.187283	0.256147	153.5	0.671921
3-methyl-2-oxobutyrate	Amino Acid	-2.92146	0.264954	94	0.691853
linoleoyl ethanolamide	Lipid	-0.219135	0.265656	153	0.691853
glycerol	Lipid	0.20457	0.270143	94	0.69672
glycerophosphoinositol*	Lipid	0.0603873	0.270143	94	0.69672
sphingomyelin (d18:2/18:1)*	Lipid	0.895372	0.270412	95.5	0.69672
1-dihomo-linolenylglycerol (20:3)	Lipid	0.395384	0.274118	94.5	0.703764
3-methoxytyrosine	Amino Acid	0.480604	0.277321	95	0.705866
ophthalmate	Amino Acid	1.10267	0.280187	95	0.705866
1-palmitoyl-GPI (16:0)	Lipid	0.294329	0.287209	95	0.705866
2'-deoxyguanosine	Nucleotide	-0.502414	0.287209	152	0.705866
arginine	Amino Acid	1.20173	0.287209	95	0.705866
gamma-glutamyl-epsilon-lysine	Peptide	-0.378915	0.287209	152	0.705866
glutathione, reduced (GSH)	Amino Acid	2.78152	0.287209	95	0.705866
indolelactate	Amino Acid	-0.981051	0.287209	152	0.705866
N-acetylvaline	Amino Acid	-0.121743	0.287209	152	0.705866
pyruvate	Carbohydrate	-0.776308	0.287209	152	0.705866
sphinganine	Lipid	1.13145	0.287209	95	0.705866
xanthosine	Nucleotide	0.374201	0.287209	95	0.705866
nisinate (24:6n3)	Lipid	0.889687	0.287611	95.5	0.705866
argininosuccinate	Amino Acid	1.20055	0.292798	96	0.709953
palmitoyl-sphingosine-phosphoethanolamine (d18:1/16:0)	Lipid	0.449406	0.294842	96	0.709953
3-indoxyl sulfate	Amino Acid	0.129076	0.297721	151	0.709953
branched-chain, straight-chain, or cyclopropyl 12:1 fatty acid*	Partially Characterized Molecules	-0.783841	0.297721	151	0.709953
phenyllactate (PLA)	Amino Acid	-1.27386	0.298659	151	0.709953
2-hydroxyadipate	Lipid	2.14737	0.300037	96	0.709953
(3'-5')-uridylylcytidine*	Nucleotide	-0.435125	0.304358	146	0.709953
1-(1-enyl-oleoyl)-GPE (P-18:1)*	Lipid	0.603531	0.304966	96	0.709953
1-stearoyl-GPE (18:0)	Lipid	0.457775	0.304966	96	0.709953
alpha-tocopherol	Cofactors and Vitamins	-0.051645	0.304966	151	0.709953
arabitol/xylitol	Carbohydrate	0.583636	0.304966	96	0.709953
glutamine	Amino Acid	-0.197498	0.304966	151	0.709953
glycerophosphoethanolamine	Lipid	-0.358366	0.304966	151	0.709953
oleoylcarnitine (C18:1)	Lipid	0.0916222	0.304966	96	0.709953
palmitoyl-arachidonoyl-glycerol (16:0/20:4) [1]*	Lipid	-0.0922373	0.304966	151	0.709953
thiamin (Vitamin B1)	Cofactors and Vitamins	-0.283196	0.304966	151	0.709953
tyrosylglycine	Peptide	-0.241921	0.314717	150	0.716059
histamine	Amino Acid	-0.621681	0.318007	148	0.716059
carnosine	Amino Acid	2.3547	0.318427	97	0.716059
4-methylcatechol sulfate	Xenobiotics	0.34529	0.319067	101	0.716059
3-ureidoisobutyrate	Nucleotide	3.48094	0.321089	100	0.716059
1-myristoyl-2-arachidonoyl-GPC (14:0/20:4)*	Lipid	0.605667	0.323414	97	0.716059
1-palmitoyl-2-oleoyl-GPC (16:0/18:1)	Lipid	0.104668	0.323414	97	0.716059
1-stearoyl-2-docosahexaenoyl-GPC (18:0/22:6)	Lipid	-0.135346	0.323414	150	0.716059
docosapentaenoate (n6 DPA; 22:5n6)	Lipid	-0.251156	0.323414	150	0.716059
glycerate	Carbohydrate	-0.0556856	0.323414	150	0.716059
laurate (12:0)	Lipid	-0.268991	0.323414	150	0.716059
maleate	Lipid	0.158738	0.323414	97	0.716059
nicotinamide	Cofactors and Vitamins	-0.242742	0.323414	150	0.716059
O-methyltyrosine	Amino Acid	-0.266867	0.323414	150	0.716059
proline	Amino Acid	-0.121739	0.323414	150	0.716059
sphingomyelin (d18:2/23:1)*	Lipid	0.393482	0.323414	97	0.716059
lignoceroylcarnitine (C24)*	Lipid	2.37876	0.327822	149.5	0.723608
4-acetamidophenylglucuronide	Xenobiotics	0.306982	0.331443	107	0.729375
1-arachidonoyl-GPC (20:4n6)*	Lipid	0.283859	0.336997	98	0.733749
ascorbic acid 2-sulfate	Cofactors and Vitamins	-0.106829	0.337396	149	0.733749
erythritol	Xenobiotics	-0.527233	0.337396	98	0.733749
1-(1-enyl-stearoyl)-2-arachidonoyl-GPE (P-18:0/20:4)*	Lipid	0.191519	0.342551	98	0.733749
gamma-glutamylglutamine	Peptide	-0.440322	0.342551	149	0.733749
gamma-glutamylvaline	Peptide	-0.324533	0.342551	149	0.733749
N-stearoyl-sphingosine (d18:1/18:0)*	Lipid	0.571161	0.342551	98	0.733749
palmitoleate (16:1n7)	Lipid	0.349502	0.342551	98	0.733749
threonate	Cofactors and Vitamins	-0.105377	0.342551	149	0.733749
3-hydroxyisobutyrate	Amino Acid	-0.236048	0.347211	148	0.741536
adrenoylcarnitine (C22:4)*	Lipid	-0.278381	0.355573	99	0.751748
N,N,N-trimethyl-alanylproline betaine (TMAP)	Amino Acid	0.136382	0.356944	99	0.751748
2'-deoxyuridine	Nucleotide	-0.178603	0.357076	148	0.751748
1-linoleoyl-2-arachidonoyl-GPC (18:2/20:4n6)*	Lipid	-0.265923	0.362376	148	0.751748
1-stearoyl-2-linoleoyl-GPI (18:0/18:2)	Lipid	-0.147046	0.362376	148	0.751748
1-stearoyl-2-oleoyl-GPS (18:0/18:1)	Lipid	0.157417	0.362376	99	0.751748
indoleacetate	Amino Acid	0.378856	0.362376	148	0.751748
methylphosphate	Nucleotide	-0.00578375	0.362376	148	0.751748
N-acetylglucosaminylasparagine	Carbohydrate	0.659829	0.362376	148	0.751748
stearoylcarnitine (C18)	Lipid	0.604783	0.362376	99	0.751748
rocuronium	Xenobiotics	0.305361	0.36767	100	0.75533
1-myristoylglycerol (14:0)	Lipid	0.199258	0.376632	100	0.75533
gamma-glutamylglycine	Peptide	-0.288076	0.377333	147	0.75533
carotene diol (2)	Cofactors and Vitamins	1.09829	0.382239	101	0.75533
valylglycine	Peptide	-0.130752	0.382259	145	0.75533
(N(1) + N(8))-acetylspermidine	Amino Acid	1.10848	0.382882	100	0.75533
1-palmitoyl-2-docosahexaenoyl-GPC (16:0/22:6)	Lipid	-0.135865	0.382882	147	0.75533
1-palmitoyl-GPE (16:0)	Lipid	-0.087911	0.382882	100	0.75533
1-stearoyl-GPC (18:0)	Lipid	0.630453	0.382882	100	0.75533
aspartate	Amino Acid	-0.244058	0.382882	147	0.75533
C-glycosyltryptophan	Amino Acid	0.33002	0.382882	100	0.75533
diacylglycerol (16:1/18:2 [2], 16:0/18:3 [1])*	Lipid	0.313674	0.382882	100	0.75533
gamma-carboxyglutamate	Amino Acid	0.102853	0.382882	100	0.75533
glutamate	Amino Acid	-0.174638	0.382882	147	0.75533
N-acetylthreonine	Amino Acid	-0.140926	0.382882	147	0.75533
nicotinamide riboside	Cofactors and Vitamins	-0.438433	0.382882	147	0.75533
oleoyl-linoleoyl-glycerol (18:1/18:2) [2]	Lipid	0.173076	0.382882	100	0.75533
pantothenate	Cofactors and Vitamins	0.402571	0.382882	100	0.75533
carotene diol (3)	Cofactors and Vitamins	0.826118	0.394996	102	0.770197
N-acetyl-3-methylhistidine*	Amino Acid	4.46795	0.396147	107	0.770197
1-methylhistidine	Amino Acid	0.438424	0.398555	101	0.770197
2-palmitoyl-GPC (16:0)*	Lipid	0.121758	0.398555	101	0.770197
N-ethylglycinexylidide	Xenobiotics	-0.248244	0.398555	146	0.770197
clindamycin	Xenobiotics	-1.23617	0.404058	135	0.770197
1-palmitoyl-2-oleoyl-GPI (16:0/18:1)*	Lipid	-0.140203	0.404061	146	0.770197
2-oleoylglycerol (18:1)	Lipid	0.520653	0.404061	101	0.770197
betaine	Amino Acid	-0.139597	0.404061	146	0.770197
dihydroxyacetone phosphate (DHAP)	Carbohydrate	0.377929	0.404061	101	0.770197
N-acetylglucosamine/N-acetylgalactosamine	Carbohydrate	-0.29443	0.404061	146	0.770197
pyroglutamine*	Amino Acid	0.796393	0.404061	101	0.770197
S-methylglutathione	Amino Acid	0.608405	0.404247	102	0.770197
1-palmitoleoylglycerol (16:1)*	Lipid	0.526523	0.419529	102	0.78989
N1-methylinosine	Nucleotide	0.30644	0.42034	102	0.78989
1-(1-enyl-palmitoyl)-2-oleoyl-GPE (P-16:0/18:1)*	Lipid	-0.0734332	0.425906	145	0.78989
5-oxoproline	Amino Acid	-0.197591	0.425906	145	0.78989
glycine	Amino Acid	-0.0885865	0.425906	145	0.78989
hexadecasphingosine (d16:1)*	Lipid	0.244034	0.425906	102	0.78989
nicotinamide ribonucleotide (NMN)	Cofactors and Vitamins	0.157916	0.425906	145	0.78989
sphingomyelin (d18:2/21:0, d16:2/23:0)*	Lipid	0.308038	0.425906	102	0.78989
stachydrine	Xenobiotics	0.837084	0.425906	102	0.78989
tricosanoyl sphingomyelin (d18:1/23:0)*	Lipid	-0.0788441	0.425906	145	0.78989
N-acetylleucine	Amino Acid	-0.210987	0.426996	144	0.78989
fructose 1,6-diphosphate/glucose 1,6-diphosphate/myo-inositol diphosphates	Carbohydrate	-0.396257	0.43149	102.5	0.78989
trans-urocanate	Amino Acid	-0.0484256	0.43149	102.5	0.78989
perfluorooctanesulfonate (PFOS)	Xenobiotics	0.545732	0.434509	103.5	0.78989
orotidine	Nucleotide	0.823835	0.437767	144	0.78989
3-hydroxyindolin-2-one	Xenobiotics	0.982978	0.440032	105.5	0.78989
1-stearoyl-GPG (18:0)	Lipid	0.0958656	0.440495	103	0.78989
3,5-diiodo-L-tyrosine	Amino Acid	0.0139795	0.44514	117	0.78989
azithromycin	Xenobiotics	0.159493	0.44514	117	0.78989
paroxetine	Xenobiotics	2.71043	0.44514	117	0.78989
1,2-dioleoyl-GPC (18:1/18:1)	Lipid	0.178714	0.448404	103	0.78989
1-palmitoyl-2-oleoyl-GPS (16:0/18:1)	Lipid	0.335843	0.448404	103	0.78989
1-stearoyl-GPI (18:0)	Lipid	0.28187	0.448404	103	0.78989
3-hydroxy-3-methylglutarate	Lipid	0.354148	0.448404	103	0.78989
choline	Lipid	-0.11855	0.448404	144	0.78989
glycerophosphoserine*	Lipid	0.260142	0.448404	103	0.78989
hypotaurine	Amino Acid	0.160222	0.448404	103	0.78989
linolenate [alpha or gamma; (18:3n3 or 6)]	Lipid	-0.200162	0.448404	144	0.78989
linoleoyl-arachidonoyl-glycerol (18:2/20:4) [1]*	Lipid	0.325227	0.448404	103	0.78989
oleoyl-linoleoyl-glycerol (18:1/18:2) [1]	Lipid	0.234292	0.448404	103	0.78989
urate	Nucleotide	0.139002	0.448404	144	0.78989
beta-guanidinopropanoate	Xenobiotics	0.56241	0.454296	103.5	0.796393
S-1-pyrroline-5-carboxylate	Amino Acid	-0.678644	0.454296	143.5	0.796393
3-hydroxyadipate*	Lipid	0.243056	0.461019	104	0.803285
N(1)-acetylspermine	Amino Acid	-1.26129	0.46804	139	0.803285
1-(1-enyl-oleoyl)-2-oleoyl-GPE (P-18:1/18:1)*	Lipid	0.171292	0.471542	104	0.803285
3-hydroxymyristate	Lipid	-0.555896	0.471542	143	0.803285
5-aminovalerate	Amino Acid	-0.158723	0.471542	143	0.803285
7-methylguanine	Nucleotide	0.512004	0.471542	104	0.803285
beta-citrylglutamate	Amino Acid	-0.0793823	0.471542	143	0.803285
glycerol 3-phosphate	Lipid	1.17865	0.471542	104	0.803285
lactate	Carbohydrate	0.399119	0.471542	104	0.803285
N-acetyl-isoputreanine	Amino Acid	0.639433	0.471542	104	0.803285
S-adenosylhomocysteine (SAH)	Amino Acid	0.1502	0.471542	104	0.803285
S-carboxymethyl-L-cysteine	Xenobiotics	0.369138	0.471542	104	0.803285
gamma-glutamylcysteine	Peptide	2.71772	0.472957	105.5	0.803805
cytidine 5'-monophospho-N-acetylneuraminic acid	Carbohydrate	-0.563063	0.480804	142	0.815228
uridine 3'-monophosphate (3'-UMP)	Nucleotide	1.03097	0.488388	105	0.820593
isovalerylcarnitine (C5)	Amino Acid	-0.434964	0.489627	142	0.820593
glycosyl-N-(2-hydroxynervonoyl)-sphingosine (d18:1/24:1(2OH))*	Lipid	0.172469	0.489746	142	0.820593
decanoylcarnitine (C10)	Lipid	-0.659088	0.491091	106	0.820593
1-(1-enyl-stearoyl)-2-linoleoyl-GPE (P-18:0/18:2)*	Lipid	-0.230967	0.495303	142	0.820593
ascorbate (Vitamin C)	Cofactors and Vitamins	0.154148	0.495303	105	0.820593
carotene diol (1)	Cofactors and Vitamins	0.73676	0.495303	105	0.820593
N-acetylglucosamine 6-phosphate	Carbohydrate	-0.070813	0.495303	142	0.820593
phosphoenolpyruvate (PEP)	Carbohydrate	-0.163527	0.495303	142	0.820593
sphingomyelin (d18:2/24:1, d18:1/24:2)*	Lipid	0.087492	0.495303	105	0.820593
hydroxy-CMPF*	Lipid	0.229574	0.501532	141.5	0.829017
5,6-dihydrouracil	Nucleotide	0.102794	0.502807	106	0.829231
metoprolol	Xenobiotics	1.33488	0.504361	113	0.829903
(S)-3-hydroxybutyrylcarnitine	Lipid	0.525701	0.51967	106	0.834237
1-(1-enyl-palmitoyl)-2-palmitoyl-GPC (P-16:0/16:0)*	Lipid	-0.115364	0.51967	141	0.834237
1-arachidonoyl-GPE (20:4n6)*	Lipid	0.15301	0.51967	106	0.834237
1-stearoyl-2-arachidonoyl-GPE (18:0/20:4)	Lipid	0.225639	0.51967	106	0.834237
adenine	Nucleotide	-0.278519	0.51967	141	0.834237
eicosenoylcarnitine (C20:1)*	Lipid	1.01399	0.51967	106	0.834237
glutamate, gamma-methyl ester	Amino Acid	0.532545	0.51967	106	0.834237
imidazole lactate	Amino Acid	0.606691	0.51967	106	0.834237
myo-inositol	Lipid	-0.123205	0.51967	141	0.834237
palmitoyl-linoleoyl-glycerol (16:0/18:2) [1]*	Lipid	-0.137916	0.51967	141	0.834237
palmitoylcarnitine (C16)	Lipid	-0.0592932	0.51967	106	0.834237
N-palmitoyltaurine	Lipid	0.426079	0.525655	108	0.83983
2-methylbutyrylcarnitine (C5)	Amino Acid	0.0464329	0.526633	106.5	0.83983
diacylglycerol (14:0/18:1, 16:0/16:1) [2]*	Lipid	0.338166	0.526633	106.5	0.83983
N-acetyl-1-methylhistidine*	Amino Acid	1.50434	0.529405	110	0.842393
5-dodecenoylcarnitine (C12:1)	Lipid	-0.217437	0.530872	107	0.842535
N-stearoyltaurine	Lipid	0.750994	0.534747	107	0.842535
glucose	Carbohydrate	2.88524	0.537178	107	0.842535
N-acetylcysteine	Amino Acid	0.778541	0.538529	107	0.842535
1-methylhistamine	Amino Acid	0.00752707	0.543476	139	0.842535
ximenoylcarnitine (C26:1)*	Lipid	3.00531	0.543476	139	0.842535
1,5-anhydroglucitol (1,5-AG)	Carbohydrate	-0.0871923	0.544622	140	0.842535
2-stearoyl-GPE (18:0)*	Lipid	0.472243	0.544622	107	0.842535
cysteine	Amino Acid	0.432353	0.544622	107	0.842535
docosapentaenoate (n3 DPA; 22:5n3)	Lipid	0.289589	0.544622	107	0.842535
riboflavin (Vitamin B2)	Cofactors and Vitamins	0.0554993	0.544622	140	0.842535
sphingomyelin (d18:1/22:2, d18:2/22:1, d16:1/24:2)*	Lipid	0.0910973	0.544622	107	0.842535
uracil	Nucleotide	0.135524	0.544622	107	0.842535
CoA-glutathione*	Amino Acid	0.0424625	0.561163	108.5	0.860765
saccharopine	Amino Acid	0.392135	0.56489	139	0.860765
1-oleoyl-GPS (18:1)	Lipid	0.363642	0.570138	108	0.860765
arachidonate (20:4n6)	Lipid	0.290858	0.570138	108	0.860765
arachidoylcarnitine (C20)*	Lipid	1.86653	0.570138	108	0.860765
beta-hydroxyisovalerate	Amino Acid	-0.381835	0.570138	139	0.860765
lignoceroyl sphingomyelin (d18:1/24:0)	Lipid	0.18994	0.570138	108	0.860765
linoleate (18:2n6)	Lipid	-0.13871	0.570138	139	0.860765
N1-Methyl-2-pyridone-5-carboxamide	Cofactors and Vitamins	-0.953912	0.570138	108	0.860765
palmitoyl dihydrosphingomyelin (d18:0/16:0)*	Lipid	0.127169	0.570138	108	0.860765
palmitoyl sphingomyelin (d18:1/16:0)	Lipid	0.103086	0.570138	108	0.860765
2-palmitoleoylglycerol (16:1)*	Lipid	0.486795	0.570673	109	0.860765
3-methyl-2-oxovalerate	Amino Acid	-2.30453	0.573198	134	0.860987
4-methyl-2-oxopentanoate	Amino Acid	-3.15707	0.573198	134	0.860987
3-hydroxyhexanoylcarnitine (2)	Lipid	-1.48657	0.574919	137	0.861783
1-dihomo-linoleoylglycerol (20:2)	Lipid	0.442345	0.577618	108.5	0.864041
docosatrienoylcarnitine (C22:3)*	Lipid	0.288215	0.589232	109	0.865018
sphingomyelin (d18:2/24:2)*	Lipid	0.0553432	0.589232	109	0.865018
erucoylcarnitine (C22:1)*	Lipid	2.33236	0.590809	109	0.865018
1-docosahexaenoylglycerol (22:6)	Lipid	0.431918	0.596193	109	0.865018
1-oleoyl-2-linoleoyl-GPE (18:1/18:2)*	Lipid	-0.236344	0.596193	138	0.865018
1-palmitoyl-2-arachidonoyl-GPC (16:0/20:4n6)	Lipid	0.137797	0.596193	109	0.865018
13-HODE + 9-HODE	Lipid	-0.381206	0.596193	138	0.865018
3-hydroxyhexanoate	Lipid	-0.236053	0.596193	138	0.865018
citrulline	Amino Acid	0.0583379	0.596193	109	0.865018
cysteine-glutathione disulfide	Amino Acid	0.382699	0.596193	109	0.865018
glycosyl-N-arachidoyl-sphingosine (d18:1/20:0)*	Lipid	1.13889	0.596193	109	0.865018
guanidinoacetate	Amino Acid	-0.0204436	0.596193	138	0.865018
heme	Cofactors and Vitamins	-0.280595	0.596193	138	0.865018
N,N,N-trimethyl-5-aminovalerate	Amino Acid	0.311803	0.596193	109	0.865018
sphingomyelin (d18:2/23:0, d18:1/23:1, d17:1/24:1)*	Lipid	0.271813	0.596193	109	0.865018
homostachydrine*	Xenobiotics	0.129467	0.604434	109.5	0.870424
nervonoylcarnitine (C24:1)*	Lipid	3.21729	0.604434	109.5	0.870424
metoclopramide	Xenobiotics	0.115162	0.607555	112	0.870424
thymidine	Nucleotide	0.079237	0.610631	137	0.870424
salicylate	Xenobiotics	-4.34998	0.616399	136.5	0.870424
2-phosphoglycerate	Carbohydrate	0.340573	0.61779	110	0.870424
adenosine 3'-monophosphate (3'-AMP)	Nucleotide	0.630476	0.617886	137	0.870424
cystine	Amino Acid	-0.351809	0.617886	137	0.870424
1-oleoyl-2-arachidonoyl-GPE (18:1/20:4)*	Lipid	0.152472	0.622762	110	0.870424
1-oleoyl-2-arachidonoyl-GPI (18:1/20:4)*	Lipid	0.261303	0.622762	110	0.870424
1-stearoyl-2-arachidonoyl-GPS (18:0/20:4)	Lipid	0.670599	0.622762	110	0.870424
1-stearoyl-2-oleoyl-GPE (18:0/18:1)	Lipid	-0.0843471	0.622762	137	0.870424
bilirubin (Z,Z)	Cofactors and Vitamins	-0.388707	0.622762	137	0.870424
dehydroascorbate	Cofactors and Vitamins	0.726403	0.622762	110	0.870424
guanine	Nucleotide	0.101441	0.622762	110	0.870424
nicotinamide adenine dinucleotide (NAD+)	Cofactors and Vitamins	0.287131	0.622762	110	0.870424
palmitoyl-linoleoyl-glycerol (16:0/18:2) [2]*	Lipid	-0.0672236	0.622762	137	0.870424
pyridoxamine	Cofactors and Vitamins	-0.27879	0.622762	137	0.870424
sphingosine	Lipid	-0.186759	0.622762	137	0.870424
sphingomyelin (d18:2/14:0, d18:1/14:1)*	Lipid	0.20133	0.636215	111	0.874474
tetracosadienoylcarnitine (C24:2)*	Lipid	2.56437	0.644141	111	0.874474
N-acetylputrescine	Amino Acid	1.51373	0.645175	111	0.874474
1-(1-enyl-palmitoyl)-GPE (P-16:0)*	Lipid	0.408025	0.649816	111	0.874474
1-carboxyethylphenylalanine	Amino Acid	-0.0411439	0.649816	136	0.874474
1-oleoylglycerol (18:1)	Lipid	0.306755	0.649816	111	0.874474
2-linoleoylglycerol (18:2)	Lipid	0.189433	0.649816	136	0.874474
3-aminoisobutyrate	Nucleotide	0.558019	0.649816	111	0.874474
5-(galactosylhydroxy)-L-lysine	Amino Acid	0.161431	0.649816	111	0.874474
behenoyl dihydrosphingomyelin (d18:0/22:0)*	Lipid	1.21346	0.649816	111	0.874474
dihomo-linoleoylcarnitine (C20:2)*	Lipid	0.0557282	0.649816	111	0.874474
erythronate*	Carbohydrate	0.141791	0.649816	111	0.874474
flavin adenine dinucleotide (FAD)	Cofactors and Vitamins	-0.0486216	0.649816	136	0.874474
glutarate (C5-DC)	Lipid	-1.32447	0.649816	136	0.874474
malonate	Lipid	-0.153409	0.649816	136	0.874474
p-cresol sulfate	Xenobiotics	0.224075	0.649816	136	0.874474
pyridoxamine phosphate	Cofactors and Vitamins	-0.0444138	0.649816	136	0.874474
sphingomyelin (d18:1/21:0, d17:1/22:0, d16:1/23:0)*	Lipid	0.0629053	0.649816	111	0.874474
stearoyl-docosahexaenoyl-glycerol (18:0/22:6) [2]*	Lipid	-0.0768981	0.649816	136	0.874474
trigonelline (N'-methylnicotinate)	Cofactors and Vitamins	0.585705	0.649816	136	0.874474
kynurenate	Amino Acid	-0.126542	0.658004	111.5	0.883554
cysteinylglycine	Amino Acid	0.356648	0.659004	135.5	0.883554
lactosyl-N-nervonoyl-sphingosine (d18:1/24:1)*	Lipid	0.379612	0.662192	112	0.886187
fructose	Carbohydrate	1.24422	0.666176	113	0.88677
O-sulfo-L-tyrosine	Xenobiotics	-0.0298336	0.67295	135	0.88677
1-palmitoylglycerol (16:0)	Lipid	0.291759	0.677326	112	0.88677
1-stearoyl-2-arachidonoyl-GPC (18:0/20:4)	Lipid	0.15836	0.677326	112	0.88677
2-hydroxypalmitate	Lipid	-0.187946	0.677326	135	0.88677
3-hydroxypalmitate	Lipid	-0.102915	0.677326	135	0.88677
6-oxopiperidine-2-carboxylate	Amino Acid	0.104796	0.677326	135	0.88677
creatinine	Amino Acid	0.1322	0.677326	112	0.88677
dimethylglycine	Amino Acid	0.128699	0.677326	135	0.88677
glycosyl-N-palmitoyl-sphingosine (d18:1/16:0)	Lipid	0.601616	0.677326	135	0.88677
N-acetylglutamine	Amino Acid	0.469784	0.677326	112	0.88677
sphingomyelin (d17:1/14:0, d16:1/15:0)*	Lipid	0.130719	0.677326	112	0.88677
histidine betaine (hercynine)*	Xenobiotics	0.281647	0.683561	133	0.893318
betonicine	Xenobiotics	-0.305044	0.685446	134	0.894167
1-carboxyethylisoleucine	Amino Acid	0.275739	0.68701	112.5	0.894596
quinate	Xenobiotics	0.409705	0.698027	134	0.898958
desmosterol	Lipid	0.630092	0.701179	113	0.898958
1-palmitoyl-GPG (16:0)*	Lipid	0.0403584	0.70526	134	0.898958
3-hydroxyhexanoylcarnitine (1)	Lipid	-0.731615	0.70526	113	0.898958
6-phosphogluconate	Carbohydrate	-0.543334	0.70526	134	0.898958
beta-alanine	Nucleotide	-0.0795534	0.70526	113	0.898958
guanosine	Nucleotide	0.129209	0.70526	113	0.898958
N-acetylmethionine	Amino Acid	0.0873645	0.70526	134	0.898958
N-palmitoyl-heptadecasphingosine (d17:1/16:0)*	Lipid	0.475554	0.70526	134	0.898958
N1-Methyl-4-pyridone-3-carboxamide	Cofactors and Vitamins	-1.2138	0.70526	113	0.898958
phenol sulfate	Amino Acid	0.473877	0.70526	134	0.898958
sphingomyelin (d18:1/14:0, d16:1/16:0)*	Lipid	0.0909026	0.70526	113	0.898958
2-oxoarginine*	Amino Acid	-0.288279	0.708065	133.5	0.900948
succinylcarnitine (C4-DC)	Energy	0.655136	0.711271	113.5	0.903439
succinimide	Xenobiotics	-1.58554	0.725838	133	0.918884
formiminoglutamate	Amino Acid	-0.398262	0.729373	114	0.918884
1-(1-enyl-palmitoyl)-2-oleoyl-GPC (P-16:0/18:1)*	Lipid	-0.12138	0.733585	133	0.918884
1-stearoyl-2-arachidonoyl-GPI (18:0/20:4)	Lipid	0.0528688	0.733585	133	0.918884
carboxyethyl-GABA	Amino Acid	-0.224256	0.733585	133	0.918884
laurylcarnitine (C12)	Lipid	-0.708887	0.733585	114	0.918884
N6-succinyladenosine	Nucleotide	-0.382862	0.733585	133	0.918884
palmitoyl-arachidonoyl-glycerol (16:0/20:4) [2]*	Lipid	0.118769	0.733585	133	0.918884
UDP-N-acetylglucosamine/galactosamine	Carbohydrate	0.209705	0.735001	115	0.919068
diacetylspermidine*	Amino Acid	1.16851	0.743808	131	0.919801
argininate*	Amino Acid	0.229178	0.755265	115	0.919801
cytosine	Nucleotide	0.111166	0.755265	115	0.919801
quinolinate	Cofactors and Vitamins	-0.723428	0.756266	132	0.919801
5-methyluridine (ribothymidine)	Nucleotide	0.226157	0.757058	115	0.919801
2,3-dihydroxy-2-methylbutyrate	Amino Acid	0.250588	0.758448	132	0.919801
anserine	Amino Acid	1.07214	0.758792	115	0.919801
N6-methyladenosine	Nucleotide	-0.17776	0.758792	132	0.919801
pro-hydroxy-pro	Amino Acid	0.740622	0.758792	115	0.919801
1-carboxyethylleucine	Amino Acid	-0.018845	0.762266	132	0.919801
1-linoleoylglycerol (18:2)	Lipid	0.074078	0.762266	132	0.919801
1-methylnicotinamide	Cofactors and Vitamins	0.726847	0.762266	115	0.919801
2-methylcitrate/homocitrate	Energy	0.499197	0.762266	132	0.919801
3-phosphoglycerate	Carbohydrate	0.0183668	0.762266	115	0.919801
4-guanidinobutanoate	Amino Acid	0.387856	0.762266	132	0.919801
acetylphosphate	Energy	0.0857506	0.762266	132	0.919801
adenosine 5'-monophosphate (AMP)	Nucleotide	-0.499238	0.762266	115	0.919801
linoleoyl-arachidonoyl-glycerol (18:2/20:4) [2]*	Lipid	0.113139	0.762266	115	0.919801
N-palmitoyl-sphingadienine (d18:2/16:0)*	Lipid	0.515254	0.762266	115	0.919801
propionylcarnitine (C3)	Lipid	0.404424	0.762266	115	0.919801
ribonate	Carbohydrate	0.118162	0.762266	115	0.919801
glycodeoxycholate	Lipid	1.24277	0.763842	128.5	0.920169
3-carboxy-4-methyl-5-propyl-2-furanpropanoate (CMPF)	Lipid	0.532818	0.773502	131.5	0.923996
isobutyrylcarnitine (C4)	Amino Acid	-0.230993	0.773502	131.5	0.923996
3,4-dihydroxybutyrate	Lipid	0.162002	0.788173	116	0.923996
glycosyl-N-behenoyl-sphingadienine (d18:2/22:0)*	Lipid	1.53055	0.788173	116	0.923996
N-acetyl-glucosamine 1-phosphate	Carbohydrate	0.0730299	0.788173	131	0.923996
methyl glucopyranoside (alpha + beta)	Xenobiotics	1.43124	0.788229	116	0.923996
1-palmitoyl-2-arachidonoyl-GPE (16:0/20:4)*	Lipid	0.0412224	0.791267	131	0.923996
1-stearoyl-2-oleoyl-GPI (18:0/18:1)*	Lipid	0.0112122	0.791267	131	0.923996
2-hydroxystearate	Lipid	0.103812	0.791267	116	0.923996
ceramide (d18:2/24:1, d18:1/24:2)*	Lipid	0.123241	0.791267	116	0.923996
choline phosphate	Lipid	-0.0715758	0.791267	116	0.923996
glycerophosphorylcholine (GPC)	Lipid	-0.128996	0.791267	131	0.923996
hydroxy-N6,N6,N6-trimethyllysine*	Amino Acid	-0.156953	0.791267	131	0.923996
N-methyl-GABA	Amino Acid	0.0885678	0.791267	131	0.923996
oleoyl-arachidonoyl-glycerol (18:1/20:4) [1]*	Lipid	0.303654	0.791267	116	0.923996
palmitoleoylcarnitine (C16:1)*	Lipid	-0.317085	0.791267	116	0.923996
retinol (Vitamin A)	Cofactors and Vitamins	1.00008	0.791267	116	0.923996
sedoheptulose-7-phosphate	Carbohydrate	0.152663	0.791267	116	0.923996
succinate	Energy	0.95771	0.791267	116	0.923996
2-aminoheptanoate	Lipid	0.0564774	0.802429	130.5	0.933219
guanosine 5'- monophosphate (5'-GMP)	Nucleotide	-0.434332	0.802429	116.5	0.933219
2-arachidonoylglycerol (20:4)	Lipid	0.499099	0.803033	130.5	0.933219
2'-deoxycytidine	Nucleotide	1.53627	0.807985	130	0.93747
palmitoleoyl ethanolamide*	Lipid	0.722831	0.811646	130	0.940211
N-(2-hydroxypalmitoyl)-sphingosine (d18:1/16:0(2OH))	Lipid	0.0222757	0.816531	130	0.942983
docosadienoylcarnitine (C22:2)*	Lipid	1.43485	0.817347	117	0.942983
1-linoleoyl-GPE (18:2)*	Lipid	-0.215437	0.820552	130	0.942983
behenoylcarnitine (C22)*	Lipid	2.72714	0.820552	117	0.942983
myristoylcarnitine (C14)	Lipid	-0.252731	0.820552	117	0.942983
1-ribosyl-imidazoleacetate*	Amino Acid	0.130496	0.835203	118	0.952723
4-acetaminophen sulfate	Xenobiotics	-0.0217787	0.840076	119	0.952723
N1,N12-diacetylspermine	Amino Acid	-0.359013	0.846558	128	0.952723
1-linoleoyl-GPI (18:2)*	Lipid	0.267576	0.850081	118	0.952723
1-myristoyl-2-palmitoyl-GPC (14:0/16:0)	Lipid	0.329417	0.850081	118	0.952723
2-aminoadipate	Amino Acid	0.393772	0.850081	129	0.952723
arachidonoyl ethanolamide	Lipid	-0.118268	0.850081	129	0.952723
ceramide (d18:1/14:0, d16:1/16:0)*	Lipid	0.109426	0.850081	129	0.952723
deoxycarnitine	Lipid	0.170125	0.850081	118	0.952723
glucose 6-phosphate	Carbohydrate	1.05641	0.850081	118	0.952723
glycosyl-N-stearoyl-sphingosine (d18:1/18:0)	Lipid	1.67458	0.850081	118	0.952723
N-formylmethionine	Amino Acid	0.0568141	0.850081	129	0.952723
stearoyl-arachidonoyl-glycerol (18:0/20:4) [2]*	Lipid	0.079278	0.850081	129	0.952723
sulfate*	Xenobiotics	0.151917	0.850081	118	0.952723
tartronate (hydroxymalonate)	Xenobiotics	0.180279	0.850081	118	0.952723
trimethylamine N-oxide	Lipid	-2.68885	0.850081	118	0.952723
nicotinate ribonucleoside	Cofactors and Vitamins	0.0733602	0.856242	119	0.955003
N-acetyltaurine	Amino Acid	0.188104	0.862792	118.5	0.955003
4-acetamidophenol	Xenobiotics	-0.344058	0.873592	127	0.955003
glycosyl ceramide (d18:2/24:1, d18:1/24:2)*	Lipid	1.4434	0.877632	119	0.955003
myristoleoylcarnitine (C14:1)*	Lipid	-0.410169	0.877911	128	0.955003
2'-O-methylcytidine	Nucleotide	0.191598	0.877977	128	0.955003
3-formylindole	Xenobiotics	-0.159826	0.878011	119	0.955003
acesulfame	Xenobiotics	-0.356092	0.879417	121	0.955003
1,2-dipalmitoyl-GPC (16:0/16:0)	Lipid	0.0964327	0.879816	128	0.955003
1-carboxyethylvaline	Amino Acid	0.15079	0.879816	119	0.955003
1-palmitoyl-2-arachidonoyl-GPI (16:0/20:4)*	Lipid	0.0632334	0.879816	128	0.955003
3-hydroxypalmitoylcarnitine	Lipid	-0.306627	0.879816	128	0.955003
ergothioneine	Xenobiotics	0.207918	0.879816	128	0.955003
hippurate	Xenobiotics	-0.0388246	0.879816	128	0.955003
lactosyl-N-palmitoyl-sphingosine (d18:1/16:0)	Lipid	-0.0289788	0.879816	128	0.955003
malonylcarnitine	Lipid	-0.140062	0.879816	128	0.955003
myristoleate (14:1n5)	Lipid	-0.212007	0.879816	128	0.955003
N-palmitoyl-sphingosine (d18:1/16:0)	Lipid	0.238906	0.879816	119	0.955003
S-methylcysteine	Amino Acid	-0.11344	0.879816	128	0.955003
taurine	Amino Acid	0.104249	0.879816	128	0.955003
urea	Amino Acid	0.0221249	0.879816	119	0.955003
mannose-6-phosphate	Carbohydrate	1.05557	0.888447	119.5	0.960109
1-(1-enyl-palmitoyl)-GPC (P-16:0)*	Lipid	0.464352	0.908326	120	0.960109
N-delta-acetylornithine	Amino Acid	0.0438757	0.908326	127	0.960109
thymine	Nucleotide	0.0417369	0.908351	120	0.960109
1,2-dipalmitoyl-GPE (16:0/16:0)*	Lipid	-0.0590317	0.909717	127	0.960109
1-(1-enyl-palmitoyl)-2-palmitoleoyl-GPC (P-16:0/16:1)*	Lipid	0.63212	0.909717	127	0.960109
1-oleoyl-2-docosahexaenoyl-GPC (18:1/22:6)*	Lipid	0.0594249	0.909717	127	0.960109
alpha-hydroxyisovalerate	Amino Acid	0.214338	0.909717	120	0.960109
alpha-ketoglutarate	Energy	-1.55421	0.909717	127	0.960109
cysteine sulfinic acid	Amino Acid	0.445416	0.909717	127	0.960109
docosahexaenoate (DHA; 22:6n3)	Lipid	0.0894519	0.909717	127	0.960109
gluconate	Xenobiotics	-0.387966	0.909717	127	0.960109
linolenoylcarnitine (C18:3)*	Lipid	-0.105995	0.909717	127	0.960109
N-acetylglutamate	Amino Acid	0.313983	0.909717	127	0.960109
N-methylproline	Amino Acid	0.430199	0.909717	120	0.960109
palmitoyl-docosahexaenoyl-glycerol (16:0/22:6) [1]*	Lipid	0.133664	0.909717	127	0.960109
palmitoyl-docosahexaenoyl-glycerol (16:0/22:6) [2]*	Lipid	0.272135	0.909717	120	0.960109
phenylacetylglutamine	Peptide	0.40327	0.909717	120	0.960109
stearoyl-linoleoyl-glycerol (18:0/18:2) [2]*	Lipid	-0.00774385	0.909717	127	0.960109
gulonate*	Cofactors and Vitamins	0.00352575	0.923574	120.5	0.973316
7-alpha-hydroxy-3-oxo-4-cholestenoate (7-Hoca)	Lipid	-0.804687	0.933682	121	0.973352
cis-4-decenoylcarnitine (C10:1)	Lipid	-0.385019	0.936115	121	0.973352
dodecadienoate (12:2)*	Lipid	-0.064188	0.938719	126	0.973352
1-(1-enyl-palmitoyl)-2-arachidonoyl-GPE (P-16:0/20:4)*	Lipid	-0.0483274	0.939742	126	0.973352
1-linoleoyl-GPC (18:2)	Lipid	-0.149272	0.939742	121	0.973352
1-palmitoyl-2-stearoyl-GPE (16:0/18:0)*	Lipid	0.00956169	0.939742	121	0.973352
3-(4-hydroxyphenyl)lactate	Amino Acid	0.0223163	0.939742	126	0.973352
4-hydroxybutyrate (GHB)	Lipid	-0.334905	0.939742	126	0.973352
inositol 1-phosphate (I1P)	Lipid	0.250936	0.939742	126	0.973352
methylmalonate (MMA)	Lipid	0.0211143	0.939742	126	0.973352
myristate (14:0)	Lipid	0.0758473	0.939742	126	0.973352
phosphoethanolamine	Lipid	0.0949202	0.939742	126	0.973352
N-carboxymethylalanine	Xenobiotics	1.29272	0.966812	125	0.982058
1-carboxyethyltyrosine	Amino Acid	0.0861937	0.969155	125	0.982058
adenosine 3',5'-diphosphate	Nucleotide	0.174518	0.969155	122	0.982058
ceramide (d16:1/24:1, d18:1/22:1)*	Lipid	-0.1472	0.969155	122	0.982058
1-linoleoyl-GPS (18:2)*	Lipid	0.394574	0.969337	125	0.982058
ribose	Carbohydrate	0.415116	0.969337	125	0.982058
arachidonoylcarnitine (C20:4)	Lipid	-0.00902281	0.96939	122	0.982058
1-arachidonylglycerol (20:4)	Lipid	0.47082	0.96985	125	0.982058
1-methyl-4-imidazoleacetate	Amino Acid	-0.911219	0.96985	122	0.982058
1-palmitoyl-2-oleoyl-GPE (16:0/18:1)	Lipid	0.0134387	0.96985	122	0.982058
eicosapentaenoate (EPA; 20:5n3)	Lipid	0.489698	0.96985	122	0.982058
hypoxanthine	Nucleotide	0.0232761	0.96985	125	0.982058
mannitol/sorbitol	Carbohydrate	0.506667	0.96985	122	0.982058
mannonate*	Xenobiotics	0.542667	0.96985	125	0.982058
stearoyl-arachidonoyl-glycerol (18:0/20:4) [1]*	Lipid	0.0644196	0.96985	125	0.982058
thioproline	Xenobiotics	-0.384479	0.96985	122	0.982058
2-hydroxyglutarate	Lipid	-0.217315	1	123	1
pipecolate	Amino Acid	-0.112683	1	123	1
S-methylcysteine sulfoxide	Amino Acid	-0.114926	1	123	1
1-(1-enyl-palmitoyl)-2-arachidonoyl-GPC (P-16:0/20:4)*	Lipid	0.0659013	1	124	1
5-methylthioadenosine (MTA)	Amino Acid	0.0101048	1	124	1
biliverdin	Cofactors and Vitamins	-0.0571739	1	124	1
docosahexaenoyl ethanolamide	Lipid	0.257005	1	124	1
imidazole propionate	Amino Acid	-0.202576	1	123.5	1
uridine 5'-monophosphate (UMP)	Nucleotide	0.843314	1	123	1

## Sheet: supp table 1F
name	pathway	log2FC	pvalue	UStat	padj
heme	Cofactors and Vitamins	-4.26336	3.54791e-12	510	2.58288e-09
glycerophosphoglycerol	Lipid	1.5333	1.06437e-11	4	3.87432e-09
flavin adenine dinucleotide (FAD)	Cofactors and Vitamins	2.11069	1.68526e-11	5	4.08956e-09
sulfate*	Xenobiotics	-1.60808	3.9914e-11	505	7.26434e-09
malonate	Lipid	-3.59193	5.94275e-11	504	8.65264e-09
citrate	Energy	-6.47812	1.72961e-10	501	2.09859e-08
1-stearoyl-2-oleoyl-GPS (18:0/18:1)	Lipid	-1.3069	4.50585e-10	498	4.68608e-08
3-amino-2-piperidone	Amino Acid	-1.37061	6.06693e-10	497	5.5209e-08
1-stearoyl-2-arachidonoyl-GPI (18:0/20:4)	Lipid	1.06457	1.07413e-09	17	8.35057e-08
3-iodotyrosine	Amino Acid	-4.64874	1.14706e-09	480	8.35057e-08
maleate	Lipid	-2.02368	1.41384e-09	494	9.35706e-08
1-linoleoyl-2-arachidonoyl-GPC (18:2/20:4n6)*	Lipid	1.81695	1.84491e-09	19	1.11925e-07
3,5-diiodo-L-tyrosine	Amino Acid	-3.98088	3.18024e-09	479	1.78093e-07
creatinine	Amino Acid	-1.19148	5.04513e-09	489	2.29553e-07
dihomo-linoleate (20:2n6)	Lipid	1.99352	5.04513e-09	23	2.29553e-07
gamma-carboxyglutamate	Amino Acid	-2.90008	5.04513e-09	489	2.29553e-07
1-palmitoyl-2-dihomo-linolenoyl-GPC (16:0/20:3n3 or 6)*	Lipid	1.07125	8.07948e-09	25	3.09572e-07
1-stearoyl-2-arachidonoyl-GPS (18:0/20:4)	Lipid	-1.39401	8.07948e-09	487	3.09572e-07
3-hydroxyglutarate	Amino Acid	3.74805	8.07948e-09	25	3.09572e-07
palmitoyl sphingomyelin (d18:1/16:0)	Lipid	-0.927631	1.01541e-08	486	3.46438e-07
pyruvate	Carbohydrate	-1.91457	1.01541e-08	486	3.46438e-07
histidine betaine (hercynine)*	Xenobiotics	-4.57184	1.04693e-08	507	3.46438e-07
bilirubin (Z,Z)	Cofactors and Vitamins	3.03991	1.24123e-08	0	3.85252e-07
erucate (22:1n9)	Lipid	2.05782	1.27006e-08	27	3.85252e-07
carotene diol (1)	Cofactors and Vitamins	3.45568	1.38845e-08	0	4.04316e-07
1-palmitoyl-2-oleoyl-GPG (16:0/18:1)	Lipid	1.47256	1.58255e-08	28	4.26701e-07
oxalate (ethanedioate)	Cofactors and Vitamins	-1.39961	1.58255e-08	484	4.26701e-07
ascorbate (Vitamin C)	Cofactors and Vitamins	6.96351	1.89238e-08	0	4.9172e-07
N6-carboxymethyllysine	Carbohydrate	-2.76592	1.96332e-08	483	4.9172e-07
2-oxoarginine*	Amino Acid	-4.52906	2.02632e-08	511	4.9172e-07
sphingomyelin (d18:1/24:1, d18:2/24:0)*	Lipid	-1.12322	2.4273e-08	482	5.70025e-07
glucuronate	Carbohydrate	-2.12466	2.58362e-08	511	5.87774e-07
alpha-tocopherol	Cofactors and Vitamins	4.3987	2.81447e-08	2	6.2089e-07
lactosyl-N-palmitoyl-sphingosine (d18:1/16:0)	Lipid	-1.20994	2.98911e-08	481	6.40022e-07
thyroxine	Amino Acid	-5.7773	3.63769e-08	448	7.5664e-07
ascorbic acid 2-sulfate	Cofactors and Vitamins	-2.25261	4.28474e-08	507	8.6647e-07
eicosenoate (20:1)	Lipid	1.99454	4.4874e-08	33	8.82925e-07
nicotinamide riboside	Cofactors and Vitamins	5.00997	5.47159e-08	34	1.04824e-06
allantoin	Nucleotide	-3.72429	6.02412e-08	504	1.11316e-06
pyridoxamine phosphate	Cofactors and Vitamins	3.32705	6.11627e-08	9	1.11316e-06
5-methylthioribose**	Amino Acid	-2.34413	6.95013e-08	500	1.23407e-06
pyridoxal phosphate	Cofactors and Vitamins	2.05436	7.39094e-08	16	1.2811e-06
lignoceroyl sphingomyelin (d18:1/24:0)	Lipid	-1.09851	8.05872e-08	476	1.30372e-06
spermidine	Amino Acid	-2.30688	8.05872e-08	476	1.30372e-06
threonate	Cofactors and Vitamins	1.53294	8.05872e-08	36	1.30372e-06
O-sulfo-L-tyrosine	Xenobiotics	-2.0354	8.91928e-08	501	1.41157e-06
1-arachidonoyl-GPI (20:4)*	Lipid	2.60866	1.13462e-07	13	1.74306e-06
choline	Lipid	-0.634973	1.17321e-07	474	1.74306e-06
stearoyl sphingomyelin (d18:1/18:0)	Lipid	-1.61624	1.17321e-07	474	1.74306e-06
retinol (Vitamin A)	Cofactors and Vitamins	3.24179	1.37615e-07	17	2.00367e-06
3-formylindole	Xenobiotics	-1.92631	1.44067e-07	497	2.05649e-06
fructose	Carbohydrate	-2.08118	1.52188e-07	489	2.13063e-06
aconitate [cis or trans]	Energy	-6.1315	1.55479e-07	496	2.13564e-06
decanoylcarnitine (C10)	Lipid	-2.62334	1.90492e-07	491	2.56811e-06
glucose	Carbohydrate	-2.73121	2.49156e-07	492	3.29791e-06
(R)-3-hydroxybutyrylcarnitine	Lipid	2.11154	2.86561e-07	43	3.65994e-06
sphingomyelin (d18:1/22:2, d18:2/22:1, d16:1/24:2)*	Lipid	-1.38985	2.86561e-07	469	3.65994e-06
salicylate	Xenobiotics	-1.97153	3.3156e-07	487	4.15747e-06
pyridoxamine	Cofactors and Vitamins	2.72621	3.36938e-07	23	4.15747e-06
N-acetylglucosamine/N-acetylgalactosamine	Carbohydrate	-1.15502	4.02811e-07	467	4.88744e-06
1-docosahexaenoylglycerol (22:6)	Lipid	3.74272	4.43667e-07	27.5	5.29491e-06
C-glycosyltryptophan	Amino Acid	-1.14074	4.76009e-07	466	5.4146e-06
tartronate (hydroxymalonate)	Xenobiotics	-1.45042	4.76009e-07	466	5.4146e-06
urea	Amino Acid	-0.973433	4.76009e-07	466	5.4146e-06
urate	Nucleotide	-1.13191	5.61285e-07	465	6.28639e-06
docosadienoate (22:2n6)	Lipid	2.32882	5.79463e-07	27	6.29625e-06
N,N,N-trimethyl-alanylproline betaine (TMAP)	Amino Acid	-2.33245	5.79463e-07	485	6.29625e-06
nicotinamide ribonucleotide (NMN)	Cofactors and Vitamins	5.09225	6.99521e-07	30	7.47025e-06
1-palmitoleoyl-2-linolenoyl-GPC (16:1/18:3)*	Lipid	2.01618	7.08031e-07	31	7.47025e-06
1-oleoyl-2-docosahexaenoyl-GPC (18:1/22:6)*	Lipid	1.60284	7.75649e-07	49	8.06675e-06
uracil	Nucleotide	1.12891	9.09118e-07	50	9.32166e-06
methyl glucopyranoside (alpha + beta)	Xenobiotics	-1.19108	1.13703e-06	479	1.14967e-05
cis-4-decenoylcarnitine (C10:1)	Lipid	-2.79583	1.21598e-06	475	1.18947e-05
1-stearoyl-2-linoleoyl-GPI (18:0/18:2)	Lipid	1.43457	1.24175e-06	52	1.18947e-05
fructosyllysine	Amino Acid	-1.7353	1.24175e-06	460	1.18947e-05
ribulonate/xylulonate/lyxonate*	Carbohydrate	-2.28693	1.24175e-06	460	1.18947e-05
5-dodecenoylcarnitine (C12:1)	Lipid	-2.48798	1.36888e-06	476	1.29421e-05
sphingomyelin (d18:1/18:1, d18:2/18:0)	Lipid	-1.42265	1.44723e-06	459	1.35075e-05
ribitol	Carbohydrate	2.84349	1.50012e-06	36.5	1.38239e-05
1-palmitoyl-2-arachidonoyl-GPC (16:0/20:4n6)	Lipid	0.886991	1.68373e-06	54	1.49483e-05
N-acetylalanine	Amino Acid	1.02965	1.68373e-06	54	1.49483e-05
tricosanoyl sphingomyelin (d18:1/23:0)*	Lipid	-0.802507	1.68373e-06	458	1.49483e-05
2-phosphoglycerate	Carbohydrate	4.62308	1.73189e-06	39	1.51906e-05
arachidonoylcholine	Lipid	3.03677	1.81205e-06	48	1.57044e-05
2-piperidinone	Xenobiotics	-3.12762	1.90131e-06	454	1.5995e-05
1-palmitoyl-2-docosahexaenoyl-GPC (16:0/22:6)	Lipid	1.43789	1.95543e-06	55	1.5995e-05
1-stearoyl-GPI (18:0)	Lipid	1.1266	1.95543e-06	55	1.5995e-05
glycine	Amino Acid	0.701261	1.95543e-06	55	1.5995e-05
N1-Methyl-4-pyridone-3-carboxamide	Cofactors and Vitamins	-1.96609	1.95543e-06	457	1.5995e-05
1-ribosyl-imidazoleacetate*	Amino Acid	-2.06392	2.12641e-06	467.5	1.72003e-05
dehydroascorbate	Cofactors and Vitamins	2.28483	2.43387e-06	40	1.9471e-05
2-hydroxyglutarate	Lipid	2.37039	2.62411e-06	57	2.05414e-05
4-guanidinobutanoate	Amino Acid	-1.6914	2.62411e-06	455	2.05414e-05
nicotinamide adenine dinucleotide (NAD+)	Cofactors and Vitamins	4.04357	3.0258e-06	42.5	2.29955e-05
arabonate/xylonate	Carbohydrate	-1.50797	3.03237e-06	454	2.29955e-05
dimethylarginine (SDMA + ADMA)	Amino Acid	1.76086	3.03237e-06	58	2.29955e-05
N-formylmethionine	Amino Acid	1.88991	3.71261e-06	44	2.76799e-05
hexadecadienoate (16:2n6)	Lipid	2.31301	3.72613e-06	44	2.76799e-05
1,2-dilinoleoyl-GPC (18:2/18:2)	Lipid	1.37564	4.03001e-06	60	2.93385e-05
sphingomyelin (d18:2/24:1, d18:1/24:2)*	Lipid	-1.00676	4.03001e-06	452	2.93385e-05
linoleoyl ethanolamide	Lipid	2.61625	4.27924e-06	50	3.08445e-05
cytosine	Nucleotide	-2.28684	4.98407e-06	464	3.55726e-05
O-methyltyrosine	Amino Acid	1.62739	5.05566e-06	47	3.57332e-05
arachidate (20:0)	Lipid	1.02456	5.32306e-06	62	3.61554e-05
beta-citrylglutamate	Amino Acid	-1.14441	5.32306e-06	450	3.61554e-05
dimethylglycine	Amino Acid	-0.869604	5.32306e-06	450	3.61554e-05
lidocaine	Xenobiotics	-3.88322	5.32306e-06	450	3.61554e-05
1-dihomo-linoleoylglycerol (20:2)	Lipid	3.10862	5.36372e-06	53	3.61554e-05
arachidonoyl ethanolamide	Lipid	1.7491	5.64281e-06	48	3.76878e-05
succinylcarnitine (C4-DC)	Energy	-2.21315	5.71666e-06	463	3.78339e-05
phosphoethanolamine	Lipid	0.791787	6.9896e-06	64	4.58417e-05
adenosine 3',5'-diphosphate	Nucleotide	2.26208	7.57181e-06	64	4.92167e-05
1-stearoyl-2-docosahexaenoyl-GPC (18:0/22:6)	Lipid	1.19437	7.99215e-06	65	5.10376e-05
10-nonadecenoate (19:1n9)	Lipid	1.13702	7.99215e-06	65	5.10376e-05
thiamin (Vitamin B1)	Cofactors and Vitamins	2.37995	8.54381e-06	54	5.4086e-05
2-palmitoylglycerol (16:0)	Lipid	2.03413	8.86066e-06	53	5.56083e-05
1-oleoyl-2-arachidonoyl-GPE (18:1/20:4)*	Lipid	0.885375	9.12586e-06	66	5.63019e-05
palmitoyl-docosahexaenoyl-glycerol (16:0/22:6) [1]*	Lipid	1.20977	9.12586e-06	66	5.63019e-05
gulonate*	Cofactors and Vitamins	-1.48607	9.47215e-06	459	5.79472e-05
1-linoleoyl-GPI (18:2)*	Lipid	2.02797	9.91453e-06	53.5	6.01481e-05
N-acetylvaline	Amino Acid	0.757705	1.28476e-05	58.5	7.68436e-05
4-hydroxybutyrate (GHB)	Lipid	3.01142	1.28776e-05	56.5	7.68436e-05
1-myristoyl-2-arachidonoyl-GPC (14:0/20:4)*	Lipid	1.4354	1.34762e-05	69	7.84853e-05
1-oleoyl-2-docosahexaenoyl-GPE (18:1/22:6)*	Lipid	1.4447	1.34762e-05	69	7.84853e-05
3-hydroxyhexanoate	Lipid	1.37872	1.34762e-05	69	7.84853e-05
maltose	Carbohydrate	-1.69395	1.41081e-05	452	8.15137e-05
1-(1-enyl-palmitoyl)-2-palmitoyl-GPC (P-16:0/16:0)*	Lipid	1.21099	1.53059e-05	70	8.70522e-05
erythronate*	Carbohydrate	0.715744	1.53059e-05	70	8.70522e-05
1-oleoyl-GPI (18:1)	Lipid	1.58792	1.63515e-05	58.5	9.22783e-05
trans-urocanate	Amino Acid	-3.49667	1.72612e-05	453	9.64832e-05
1-palmitoyl-2-stearoyl-GPE (16:0/18:0)*	Lipid	1.10569	1.73617e-05	71	9.64832e-05
thymine	Nucleotide	1.50146	1.80934e-05	61	9.97876e-05
1-palmitoylglycerol (16:0)	Lipid	1.58622	1.88585e-05	60	0.000103225
arginine	Amino Acid	-1.87103	1.9669e-05	440	0.000105287
dihydroxyacetone phosphate (DHAP)	Carbohydrate	-1.37381	1.9669e-05	440	0.000105287
pantothenate	Cofactors and Vitamins	1.1341	1.9669e-05	72	0.000105287
hydroxyasparagine**	Amino Acid	-1.05081	2.06405e-05	451	0.000109681
oleoyl ethanolamide	Lipid	1.32507	2.19553e-05	61.5	0.000115822
nonadecanoate (19:0)	Lipid	1.07721	2.51511e-05	74	0.000131727
2,3-dihydroxy-2-methylbutyrate	Amino Acid	3.05567	2.58022e-05	65.5	0.000133431
nisinate (24:6n3)	Lipid	3.10828	2.58431e-05	74	0.000133431
laurylcarnitine (C12)	Lipid	-0.92504	2.83897e-05	437	0.000145547
docosahexaenoyl ethanolamide	Lipid	1.62734	3.16386e-05	77.5	0.000161069
3-ureidopropionate	Nucleotide	1.58359	3.20076e-05	436	0.000161816
1-arachidonylglycerol (20:4)	Lipid	2.19814	3.26814e-05	66	0.000164083
(16 or 17)-methylstearate (a19:0 or i19:0)	Lipid	0.968976	3.40464e-05	66	0.000169766
1-stearoyl-2-arachidonoyl-GPC (18:0/20:4)	Lipid	0.763188	3.60446e-05	77	0.000177301
arachidonate (20:4n6)	Lipid	1.31357	3.60446e-05	77	0.000177301
1-arachidonoyl-GPE (20:4n6)*	Lipid	0.82356	4.05446e-05	78	0.000198097
4-cholesten-3-one	Lipid	-1.21967	4.52399e-05	443	0.000215468
1-oleoyl-GPE (18:1)	Lipid	1.60829	4.55548e-05	79	0.000215468
dihomo-linolenate (20:3n3 or n6)	Lipid	1.41727	4.55548e-05	79	0.000215468
glycerophosphoethanolamine	Lipid	1.14671	4.55548e-05	79	0.000215468
2'-deoxyguanosine	Nucleotide	1.61047	4.55798e-05	69.5	0.000215468
5-dodecenoate (12:1n7)	Lipid	1.50961	4.84155e-05	70	0.000227397
1-stearoyl-2-oleoyl-GPE (18:0/18:1)	Lipid	0.673608	5.11275e-05	80	0.000237075
stearoyl-docosahexaenoyl-glycerol (18:0/22:6) [2]*	Lipid	0.996436	5.11275e-05	80	0.000237075
3-hydroxylaurate	Lipid	1.72355	5.43257e-05	71	0.000250311
orotate	Nucleotide	-1.05111	5.73191e-05	431	0.000262442
carboxyethyl-GABA	Amino Acid	-0.608116	6.41913e-05	430	0.000288465
guanosine	Nucleotide	0.591007	6.41913e-05	82	0.000288465
inosine	Nucleotide	0.834477	6.41913e-05	82	0.000288465
palmitoyl-docosahexaenoyl-glycerol (16:0/22:6) [2]*	Lipid	1.37073	6.5397e-05	73	0.000291495
1-(1-enyl-palmitoyl)-2-palmitoleoyl-GPC (P-16:0/16:1)*	Lipid	1.94039	6.56666e-05	73	0.000291495
cystathionine	Amino Acid	2.17136	6.6858e-05	75	0.000294986
gamma-tocopherol/beta-tocopherol	Cofactors and Vitamins	2.10209	7.60323e-05	76	0.000333443
isobutyrylcarnitine (C4)	Amino Acid	-1.87951	7.88982e-05	437	0.00034394
N2-methylguanosine	Nucleotide	1.98787	7.99512e-05	78.5	0.000346455
linoleoylcholine*	Lipid	3.48439	8.40816e-05	76.5	0.000362198
cerotoylcarnitine (C26)*	Lipid	-0.822502	8.58716e-05	435	0.000367732
methionine sulfoxide	Amino Acid	-0.989894	8.959e-05	427	0.000377003
ornithine	Amino Acid	1.06142	8.959e-05	85	0.000377003
trans-4-hydroxyproline	Amino Acid	-0.780309	8.959e-05	427	0.000377003
2-arachidonoylglycerol (20:4)	Lipid	2.18244	9.13494e-05	78	0.000382197
S-adenosylhomocysteine (SAH)	Amino Acid	1.2455	9.99141e-05	86	0.000415643
tyrosylglycine	Peptide	1.71539	0.00010327	88	0.000425365
1-linoleoyl-2-linolenoyl-GPC (18:2/18:3)*	Lipid	1.50079	0.00010342	78	0.000425365
1-stearoyl-2-docosahexaenoyl-GPE (18:0/22:6)*	Lipid	1.17219	0.000111315	87	0.000450209
1-stearoyl-2-oleoyl-GPI (18:0/18:1)*	Lipid	0.9294	0.000111315	87	0.000450209
pentadecanoate (15:0)	Lipid	-0.316805	0.000111315	425	0.000450209
lactosyl-N-nervonoyl-sphingosine (d18:1/24:1)*	Lipid	-1.62459	0.000116519	430.5	0.000468653
1-palmitoyl-2-oleoyl-GPS (16:0/18:1)	Lipid	-0.852295	0.000123895	424	0.000492871
2-aminoadipate	Amino Acid	2.88683	0.000123895	88	0.000492871
uridine-2',3'-cyclic monophosphate	Nucleotide	-1.72667	0.000125657	419	0.000497165
3-ureidoisobutyrate	Nucleotide	1.40576	0.000129862	424	0.000511025
1-palmitoyl-2-stearoyl-GPC (16:0/18:0)	Lipid	0.55704	0.000153029	90	0.000598952
arabitol/xylitol	Carbohydrate	1.07719	0.000154521	82.5	0.000601556
carotene diol (2)	Cofactors and Vitamins	1.64211	0.000175057	104	0.000672361
2-methylbutyrylcarnitine (C5)	Amino Acid	-1.10451	0.000176213	428	0.000672361
3-hydroxymyristate	Lipid	1.24531	0.000176213	84	0.000672361
cytidine 2',3'-cyclic monophosphate	Nucleotide	-2.09715	0.000176402	412	0.000672361
mannonate*	Xenobiotics	-0.806488	0.000188292	420	0.000713939
N-acetylasparagine	Amino Acid	-2.07273	0.000197556	425	0.000745184
5-(galactosylhydroxy)-L-lysine	Amino Acid	-0.855584	0.000208568	419	0.000782669
3-hydroxyoctanoate	Lipid	1.38014	0.00021299	87.5	0.000795163
2-hydroxyadipate	Lipid	4.11985	0.000217034	88.5	0.000806127
spermine	Amino Acid	-1.96025	0.000218846	425.5	0.00080873
1-linoleoyl-GPE (18:2)*	Lipid	1.08721	0.000230816	94	0.000840227
sphingomyelin (d18:1/20:1, d18:2/20:0)*	Lipid	-0.764964	0.000230816	418	0.000840227
sphingomyelin (d18:2/24:2)*	Lipid	-1.40332	0.000230832	424.5	0.000840227
3-hydroxyindolin-2-one	Xenobiotics	-2.10937	0.000253492	413	0.000901883
3-hydroxy-3-methylglutarate	Lipid	0.939996	0.000255203	95	0.000901883
glycosyl-N-palmitoyl-sphingosine (d18:1/16:0)	Lipid	-0.61899	0.000255203	417	0.000901883
myo-inositol	Lipid	-0.759354	0.000255203	417	0.000901883
N1-Methyl-2-pyridone-5-carboxamide	Cofactors and Vitamins	-1.60333	0.000255203	417	0.000901883
uridine	Nucleotide	-0.76064	0.000255203	417	0.000901883
saccharopine	Amino Acid	2.68423	0.000262487	89	0.000923142
6-phosphogluconate	Carbohydrate	2.61414	0.000271025	89	0.000948587
1-dihomo-linolenylglycerol (20:3)	Lipid	1.89328	0.000277038	90	0.000964992
1,2-dilinoleoyl-GPE (18:2/18:2)*	Lipid	0.950356	0.000281914	96	0.0009773
CoA-glutathione*	Amino Acid	2.24504	0.000306842	112	0.00105868
arachidonoylcarnitine (C20:4)	Lipid	1.00349	0.000311052	91	0.00106814
octanoylcarnitine (C8)	Lipid	-1.10183	0.000318655	421	0.00108911
1-carboxyethylisoleucine	Amino Acid	1.00928	0.000331207	93	0.00112672
glutarate (C5-DC)	Lipid	2.44621	0.000343098	98	0.00115104
hydroxypalmitoyl sphingomyelin (d18:1/16:0(OH))**	Lipid	-0.764639	0.000343098	414	0.00115104
sphingomyelin (d18:1/22:1, d18:2/22:0, d16:1/24:1)*	Lipid	-0.531572	0.000343098	414	0.00115104
homostachydrine*	Xenobiotics	-0.811669	0.000349005	420	0.00116016
hypoxanthine	Nucleotide	0.285875	0.000349005	92	0.00116016
(3'-5')-cytidylyluridine*	Nucleotide	-2.59998	0.000366499	384	0.00121278
3,4-dihydroxybutyrate	Lipid	-0.819456	0.000376719	419	0.00124096
nicotinamide	Cofactors and Vitamins	0.545481	0.000416109	100	0.00135842
tetradecadienoate (14:2)*	Lipid	1.13966	0.000416109	100	0.00135842
1,5-anhydroglucitol (1,5-AG)	Carbohydrate	-0.905344	0.000457662	411	0.00147424
glycerate	Carbohydrate	0.537237	0.000457662	101	0.00147424
phenylacetylglutamine	Peptide	-1.58861	0.000457662	411	0.00147424
prolylglycine	Peptide	2.19431	0.000477488	96.5	0.00153133
3-hydroxydecanoate	Lipid	1.3545	0.000484318	96	0.00154642
ethyl alpha-glucopyranoside	Xenobiotics	-2.67327	0.00050128	397	0.00159191
6-oxopiperidine-2-carboxylate	Amino Acid	1.12426	0.00050294	102	0.00159191
carotene diol (3)	Cofactors and Vitamins	1.873	0.000527116	120	0.00165421
2-palmitoyl-GPC (16:0)*	Lipid	0.888065	0.000527165	97	0.00165421
sphingomyelin (d18:2/23:1)*	Lipid	-1.00148	0.000552237	409	0.00171807
trimethylamine N-oxide	Lipid	-1.66231	0.000552237	409	0.00171807
1-myristoyl-2-palmitoyl-GPC (14:0/16:0)	Lipid	1.09554	0.000605866	104	0.00186106
glycosyl-N-stearoyl-sphingosine (d18:1/18:0)	Lipid	-0.685415	0.000605866	408	0.00186106
N-acetylneuraminate	Carbohydrate	-0.862435	0.000605866	408	0.00186106
cysteine s-sulfate	Amino Acid	-1.00272	0.000650361	409.5	0.00198934
N-monomethylarginine	Amino Acid	1.0889	0.000664159	105	0.00201462
sphingomyelin (d18:2/23:0, d18:1/23:1, d17:1/24:1)*	Lipid	-0.66391	0.000664159	407	0.00201462
isovalerylcarnitine (C5)	Amino Acid	-1.60867	0.000726573	411	0.00218844
alanine	Amino Acid	0.401977	0.000727475	106	0.00218844
2'-deoxyinosine	Nucleotide	1.26901	0.000786571	102	0.00235648
palmitoyl-sphingosine-phosphoethanolamine (d18:1/16:0)	Lipid	-0.809062	0.000839916	408.5	0.00250598
glycylleucine	Peptide	0.735522	0.000918984	108	0.00273069
carnosine	Amino Acid	4.09324	0.000945232	105	0.00279727
2-linoleoylglycerol (18:2)	Lipid	1.50392	0.000990223	105	0.00291098
cytidine 5'-diphosphocholine	Lipid	2.17551	0.00099462	116	0.00291098
leucylalanine	Peptide	-1.00373	0.00099565	403	0.00291098
methyl-4-hydroxybenzoate sulfate	Xenobiotics	-3.16976	0.00103685	406	0.00298931
glycerophosphoserine*	Lipid	-0.615868	0.00103887	402	0.00298931
methylphosphate	Nucleotide	-0.636562	0.00103887	402	0.00298931
phosphate	Energy	0.336985	0.00103887	110	0.00298931
alpha-ketoglutarate	Energy	-0.672785	0.00113345	401	0.00322324
eicosapentaenoate (EPA; 20:5n3)	Lipid	1.38865	0.00113345	111	0.00322324
palmitoyl-arachidonoyl-glycerol (16:0/20:4) [2]*	Lipid	0.726894	0.00113345	111	0.00322324
(14 or 15)-methylpalmitate (a17:0 or i17:0)	Lipid	0.626414	0.0012083	107.5	0.00342273
glycosyl-N-arachidoyl-sphingosine (d18:1/20:0)*	Lipid	-0.534672	0.0012357	400	0.00348679
N-acetylputrescine	Amino Acid	-0.467728	0.00125543	404	0.00352878
phenol sulfate	Amino Acid	-0.866183	0.00134616	399	0.00376925
cytidine-5'-diphosphoethanolamine	Lipid	1.5831	0.00145837	127	0.0040678
glycosyl-N-(2-hydroxynervonoyl)-sphingosine (d18:1/24:1(2OH))*	Lipid	-0.953444	0.00157572	401	0.00437833
S-methylglutathione	Amino Acid	1.29299	0.0016271	126.5	0.00450391
docosahexaenoate (DHA; 22:6n3)	Lipid	0.954646	0.00173266	116	0.00472427
docosapentaenoate (n3 DPA; 22:5n3)	Lipid	1.08059	0.00173266	116	0.00472427
linoleate (18:2n6)	Lipid	0.673603	0.00173266	116	0.00472427
N-acetylthreonine	Amino Acid	0.469561	0.00173266	116	0.00472427
3-methyl-2-oxobutyrate	Amino Acid	-0.0710701	0.0017454	399.5	0.00474123
adrenate (22:4n6)	Lipid	1.34673	0.00182778	113	0.00494656
1-stearoyl-2-arachidonoyl-GPE (18:0/20:4)	Lipid	0.549193	0.00188199	117	0.0050371
1-stearoyl-2-oleoyl-GPC (18:0/18:1)	Lipid	0.429426	0.00188199	117	0.0050371
trigonelline (N'-methylnicotinate)	Cofactors and Vitamins	-1.76409	0.00188199	395	0.0050371
N-oleoyltaurine	Lipid	1.37694	0.00193925	127	0.00517134
maltotriose	Carbohydrate	-0.118871	0.00197058	390	0.00523569
guanosine 5'- monophosphate (5'-GMP)	Nucleotide	0.200189	0.00209995	397	0.00555913
1-(1-enyl-palmitoyl)-2-oleoyl-GPE (P-16:0/18:1)*	Lipid	-0.388556	0.00221559	393	0.00582293
choline phosphate	Lipid	-0.553763	0.00221559	393	0.00582293
2-methylcitrate/homocitrate	Energy	1.26168	0.00239751	117	0.006266
palmitoyl-arachidonoyl-glycerol (16:0/20:4) [1]*	Lipid	0.747748	0.00240139	120	0.006266
5-methyluridine (ribothymidine)	Nucleotide	1.26244	0.00243615	122	0.006334
adenosine 2'-monophosphate (2'-AMP)	Nucleotide	1.19291	0.00244652	117	0.00633831
1-carboxyethyltyrosine	Amino Acid	0.407631	0.00246907	123	0.00636703
quinate	Xenobiotics	-2.44417	0.00248384	394	0.00636703
valylleucine	Peptide	-1.88433	0.00248384	394	0.00636703
1-stearoyl-GPG (18:0)	Lipid	0.685248	0.00252935	122.5	0.00646093
cysteine sulfinic acid	Amino Acid	-0.453762	0.00260095	391	0.0066206
1-palmitoleoylglycerol (16:1)*	Lipid	1.29137	0.00262496	120.5	0.00665842
gamma-glutamylalanine	Peptide	2.23692	0.00271991	119.5	0.00687532
sphingomyelin (d18:0/20:0, d16:0/22:0)*	Lipid	1.99797	0.00281513	122	0.0070914
N-ethylglycinexylidide	Xenobiotics	-1.41871	0.00283211	393	0.00710957
1-palmitoyl-GPG (16:0)*	Lipid	1.15053	0.00299784	120	0.00749975
hypotaurine	Amino Acid	0.684978	0.00304485	123	0.00759126
N(1)-acetylspermine	Amino Acid	-1.97996	0.0030772	376	0.00764575
threonylphenylalanine	Peptide	-1.43208	0.00308885	370	0.00764858
N6,N6-dimethyllysine	Amino Acid	1.58877	0.00312347	120.5	0.00769836
thiamin monophosphate	Cofactors and Vitamins	0.984981	0.0031301	133	0.00769836
citrulline	Amino Acid	-0.603084	0.00355477	387	0.00871337
adenosine 3'-monophosphate (3'-AMP)	Nucleotide	1.38178	0.00360392	123	0.00880421
anserine	Amino Acid	2.29276	0.0038123	124	0.00928025
1-(1-enyl-palmitoyl)-2-linoleoyl-GPC (P-16:0/18:2)*	Lipid	1.23213	0.00383702	126	0.00928025
N-acetyl-isoputreanine	Amino Acid	0.0288861	0.00383702	386	0.00928025
oleoylcholine	Lipid	2.68335	0.00402398	124	0.00967536
imidazole propionate	Amino Acid	-0.786981	0.00402697	388	0.00967536
1-(1-enyl-stearoyl)-GPE (P-18:0)*	Lipid	1.05871	0.00413893	127	0.00984687
1-palmitoyl-2-arachidonoyl-GPE (16:0/20:4)*	Lipid	0.600366	0.00413893	127	0.00984687
glutamate	Amino Acid	0.38726	0.00413893	127	0.00984687
(S)-3-hydroxybutyrylcarnitine	Lipid	1.46916	0.00446164	128	0.0104777
N-methylproline	Amino Acid	-0.670752	0.00446164	384	0.0104777
oleate/vaccenate (18:1)	Lipid	0.600508	0.00446164	128	0.0104777
taurine	Amino Acid	0.610729	0.00446164	128	0.0104777
pro-hydroxy-pro	Amino Acid	-0.842046	0.00477173	385.5	0.0111698
1-stearoyl-GPE (18:0)	Lipid	1.44195	0.00480635	129	0.0112148
1-palmitoyl-2-palmitoleoyl-GPC (16:0/16:1)*	Lipid	0.785092	0.00517433	130	0.0119965
2R,3R-dihydroxybutyrate	Lipid	-0.98666	0.00517433	382	0.0119965
1-arachidonoyl-GPC (20:4n6)*	Lipid	0.949371	0.00519222	128	0.0119998
N-acetyl-aspartyl-glutamate (NAAG)	Amino Acid	-1.19095	0.00529434	384	0.0121971
betonicine	Xenobiotics	-1.36427	0.0053331	380.5	0.0122476
1-palmitoleoyl-GPC (16:1)*	Lipid	1.2696	0.00547583	128.5	0.0125083
3-hydroxyisobutyrate	Amino Acid	-0.927066	0.00548097	382.5	0.0125083
methylsuccinate	Amino Acid	-0.58298	0.00555524	383	0.012586
1-oleoyl-GPC (18:1)	Lipid	1.09515	0.00556687	131	0.012586
palmitoylcarnitine (C16)	Lipid	-0.627192	0.00556687	381	0.012586
2-stearoyl-GPE (18:0)*	Lipid	1.46257	0.00566292	129	0.0127635
1-palmitoyl-GPC (16:0)	Lipid	1.5467	0.00598537	132	0.0133661
beta-hydroxyisovalerate	Amino Acid	-0.733911	0.00598537	380	0.0133661
S-carboxymethyl-L-cysteine	Xenobiotics	-1.48966	0.00598537	380	0.0133661
dihomo-linolenoylcarnitine (C20:3n3 or 6)*	Lipid	1.15666	0.00621144	130.5	0.0138285
cytidine 5'-monophospho-N-acetylneuraminic acid	Carbohydrate	1.30965	0.00623305	138.5	0.0138343
13-HODE + 9-HODE	Lipid	-0.731861	0.0064703	381	0.0143173
1-palmitoyl-2-arachidonoyl-GPI (16:0/20:4)*	Lipid	-0.456913	0.00690593	378	0.0151001
fumarate	Energy	0.665029	0.00690593	134	0.0151001
N-palmitoyl-sphinganine (d18:0/16:0)	Lipid	1.31968	0.00690593	134	0.0151001
1-(1-enyl-palmitoyl)-GPC (P-16:0)*	Lipid	2.19972	0.00690704	132	0.0151001
ceramide (d16:1/24:1, d18:1/22:1)*	Lipid	-0.816311	0.00711939	379	0.0155177
1-carboxyethylleucine	Amino Acid	0.687759	0.0073254	133	0.0159191
gamma-glutamylmethionine	Peptide	1.9266	0.00734937	133	0.0159236
5-methylthioadenosine (MTA)	Amino Acid	1.02945	0.00741103	135	0.0160096
ophthalmate	Amino Acid	2.83072	0.00765076	134.5	0.0164786
gamma-glutamylglycine	Peptide	1.43469	0.00784422	134	0.0168454
1-stearoyl-2-oleoyl-GPG (18:0/18:1)	Lipid	0.42767	0.00794813	136	0.0170184
N-stearoyltaurine	Lipid	1.37435	0.00844308	139.5	0.0180251
5-hydroxylysine	Amino Acid	0.994332	0.0084895	137	0.0180384
N1-methyladenosine	Nucleotide	0.579669	0.0085189	137	0.0180384
gamma-glutamylphenylalanine	Peptide	0.181808	0.00852365	139	0.0180384
3-hydroxystachydrine*	Xenobiotics	-1.34293	0.00885767	376	0.018691
isocitrate	Energy	-1.99265	0.0089541	376	0.0188398
1-palmitoyl-GPE (16:0)	Lipid	1.15645	0.00912506	138	0.0191442
3-phosphoglycerate	Carbohydrate	-0.661172	0.0097684	373	0.020435
inositol 1-phosphate (I1P)	Lipid	0.810638	0.0101743	138	0.0212233
adipoylcarnitine (C6-DC)	Lipid	-0.658899	0.0102162	353	0.0212497
palmitoylcholine	Lipid	1.92467	0.0105	138.5	0.0217779
7-alpha-hydroxy-3-oxo-4-cholestenoate (7-Hoca)	Lipid	0.862835	0.0106281	157.5	0.0219808
N-palmitoyltaurine	Lipid	0.813991	0.0110281	160	0.0226792
UDP-N-acetylglucosamine/galactosamine	Carbohydrate	2.24722	0.0110281	160	0.0226792
sphingomyelin (d18:0/18:0, d19:0/17:0)*	Lipid	-0.451707	0.0111741	371	0.0229149
valylglycine	Peptide	-1.60917	0.0123299	159.5	0.025214
linoleoyl-arachidonoyl-glycerol (18:2/20:4) [1]*	Lipid	0.855864	0.0126562	141.5	0.0258088
3-hydroxyhexanoylcarnitine (1)	Lipid	1.48966	0.0127518	143	0.0258588
ceramide (d18:2/24:1, d18:1/24:2)*	Lipid	-0.548092	0.0127518	369	0.0258588
pipecolate	Amino Acid	-0.508316	0.0136102	368	0.0274467
stachydrine	Xenobiotics	-0.914211	0.0136102	368	0.0274467
leucylglycine	Peptide	-0.569192	0.0138669	369	0.0278871
N-acetylleucine	Amino Acid	0.590803	0.0140479	152.5	0.0281731
1-linoleoylglycerol (18:2)	Lipid	0.957185	0.014518	145	0.0289565
5-oxoproline	Amino Acid	0.545763	0.014518	145	0.0289565
1-stearoyl-GPC (18:0)	Lipid	1.30898	0.0154774	146	0.0307856
1-stearoyl-GPS (18:0)*	Lipid	-1.1926	0.0156513	367	0.0310468
alanylleucine	Peptide	-0.89089	0.0160911	364.5	0.0318325
sphingomyelin (d18:1/17:0, d17:1/18:0, d19:1/16:0)	Lipid	-0.395333	0.0164907	365	0.0324465
tyrosine	Amino Acid	0.462219	0.0164907	147	0.0324465
2-oleoylglycerol (18:1)	Lipid	0.998265	0.0165699	146	0.0325145
1,2-dipalmitoyl-GPE (16:0/16:0)*	Lipid	0.672463	0.0175602	148	0.0342731
gamma-glutamylglutamate	Peptide	0.902194	0.0175602	148	0.0342731
1-methylhistamine	Amino Acid	0.253702	0.0180092	363	0.0350554
(N(1) + N(8))-acetylspermidine	Amino Acid	-0.115332	0.0186886	363	0.0362807
linoleoylcarnitine (C18:2)*	Lipid	0.486443	0.0192734	148.5	0.0373165
4-methyl-2-oxopentanoate	Amino Acid	-0.547787	0.0198715	342	0.0382839
indoleacetate	Amino Acid	-0.410719	0.0198782	362	0.0382839
tiglylcarnitine (C5:1-DC)	Amino Acid	0.91515	0.0199838	163	0.0383858
leucylglutamine*	Peptide	-0.383413	0.0202743	362	0.0388413
1-(1-enyl-palmitoyl)-2-oleoyl-GPC (P-16:0/18:1)*	Lipid	0.706981	0.0211317	151	0.040272
N-acetylarginine	Amino Acid	-0.563995	0.0211317	361	0.040272
N-acetyl-1-methylhistidine*	Amino Acid	-0.708501	0.0220839	347.5	0.0419767
1-carboxyethylphenylalanine	Amino Acid	0.274758	0.0222713	151	0.0422226
uridine 3'-monophosphate (3'-UMP)	Nucleotide	0.574704	0.0223556	153	0.0422724
hippurate	Xenobiotics	-1.0844	0.0224518	360	0.0423443
N1-methylinosine	Nucleotide	-0.484168	0.0235955	360	0.0443864
1-palmitoyl-2-docosahexaenoyl-GPE (16:0/22:6)*	Lipid	0.626531	0.0238412	153	0.0446179
N-palmitoyl-sphingadienine (d18:2/16:0)*	Lipid	-0.134309	0.0238412	359	0.0446179
cystine	Amino Acid	1.62946	0.0249755	153	0.0465017
tryptophan betaine	Amino Acid	-0.851259	0.0249755	359	0.0465017
1-oleoyl-GPS (18:1)	Lipid	-0.436615	0.0253026	358	0.046752
myristoylcarnitine (C14)	Lipid	-0.286105	0.0253026	358	0.046752
sphingomyelin (d18:2/16:0, d18:1/16:1)*	Lipid	-0.339568	0.0253026	358	0.046752
1-methylnicotinamide	Cofactors and Vitamins	-1.2442	0.026839	357	0.0494652
margaroylcarnitine (C17)*	Lipid	-0.332802	0.0284532	356	0.0521761
N-palmitoyl-heptadecasphingosine (d17:1/16:0)*	Lipid	-0.111381	0.0284532	356	0.0521761
3-hydroxypalmitate	Lipid	0.5323	0.0295294	156	0.0540136
1-(1-enyl-palmitoyl)-2-arachidonoyl-GPC (P-16:0/20:4)*	Lipid	0.88364	0.0301483	157	0.0550073
thymidine	Nucleotide	1.03772	0.0305892	161.5	0.0556724
cysteinylglycine disulfide*	Amino Acid	-0.722718	0.0308373	355	0.0558895
4-hydroxyphenylpyruvate	Amino Acid	0.306235	0.030862	159	0.0558895
cholesterol	Lipid	-0.206495	0.0319272	354	0.057675
glutathione, oxidized (GSSG)	Amino Acid	3.06093	0.0330348	159	0.059381
N6-acetyllysine	Amino Acid	1.17447	0.0330348	159	0.059381
beta-alanine	Nucleotide	-0.573237	0.0337931	353	0.0601986
palmitoyl-oleoyl-glycerol (16:0/18:1) [2]*	Lipid	0.319158	0.0337931	159	0.0601986
sphingomyelin (d17:1/16:0, d18:1/15:0, d16:1/17:0)*	Lipid	-0.305808	0.0337931	353	0.0601986
caffeine	Xenobiotics	-1.96655	0.0338204	345.5	0.0601986
3-hydroxyhexanoylcarnitine (2)	Lipid	2.34742	0.0343486	176	0.0609897
3-aminoisobutyrate	Nucleotide	-0.252147	0.0357492	352	0.0631917
glycerol 3-phosphate	Lipid	3.86026	0.0357623	159.5	0.0631917
N-stearoyl-sphingadienine (d18:2/18:0)*	Lipid	-0.170232	0.0377986	351	0.0666281
4-imidazoleacetate	Amino Acid	-0.442601	0.0399447	350	0.0697356
myristoleate (14:1n5)	Lipid	1.05699	0.0399447	162	0.0697356
N6,N6,N6-trimethyllysine	Amino Acid	1.0002	0.0399447	162	0.0697356
S-methylcysteine sulfoxide	Amino Acid	0.727536	0.0399447	162	0.0697356
hydroxy-CMPF*	Lipid	-0.690239	0.0408113	350	0.0710781
theophylline	Xenobiotics	0.371589	0.0444925	345	0.0762344
1-oleoyl-2-arachidonoyl-GPI (18:1/20:4)*	Lipid	-0.229964	0.0445399	348	0.0762344
glutamate, gamma-methyl ester	Amino Acid	0.790602	0.0445399	164	0.0762344
guanine	Nucleotide	-0.289061	0.0445399	348	0.0762344
N-acetylglutamate	Amino Acid	-0.671852	0.0445399	348	0.0762344
oleoyl-arachidonoyl-glycerol (18:1/20:4) [2]*	Lipid	0.599352	0.0445399	164	0.0762344
sphingomyelin (d18:1/14:0, d16:1/16:0)*	Lipid	-0.32364	0.0445399	348	0.0762344
4-acetaminophen sulfate	Xenobiotics	-2.27465	0.0446097	335	0.0762344
(3'-5')-adenylyluridine	Nucleotide	-2.23293	0.0461405	341	0.0786658
acetylphosphate	Energy	0.288696	0.0465618	164.5	0.0791986
1-oleoylglycerol (18:1)	Lipid	0.62018	0.0469959	165	0.0795651
methylmalonate (MMA)	Lipid	-0.177557	0.0469959	347	0.0795651
1-linoleoyl-GPC (18:2)	Lipid	0.615231	0.049562	166	0.0831363
adenosine	Nucleotide	-0.369881	0.049562	346	0.0831363
N,N,N-trimethyl-5-aminovalerate	Amino Acid	-0.592085	0.049562	346	0.0831363
N6-methyllysine	Amino Acid	0.416296	0.049562	166	0.0831363
asparagine	Amino Acid	0.424919	0.0522417	167	0.0870297
glucose 6-phosphate	Carbohydrate	0.0379682	0.0522417	345	0.0870297
linoleoyl-linolenoyl-glycerol (18:2/18:3) [2]*	Lipid	-1.06103	0.0522417	345	0.0870297
myristoleoylcarnitine (C14:1)*	Lipid	-0.418838	0.052796	345	0.0877523
2-palmitoleoylglycerol (16:1)*	Lipid	1.16333	0.0536459	176.5	0.0889617
behenoylcarnitine (C22)*	Lipid	3.34171	0.0550386	168	0.0910639
histamine	Amino Acid	0.325571	0.0561473	341.5	0.0926875
gamma-glutamylserine	Peptide	0.844168	0.0579561	169	0.0952417
xanthine	Nucleotide	-0.3244	0.0579561	343	0.0952417
theobromine	Xenobiotics	-1.0445	0.0612082	340.5	0.100199
diacylglycerol (14:0/18:1, 16:0/16:1) [2]*	Lipid	0.325423	0.0612479	170	0.100199
1-myristoylglycerol (14:0)	Lipid	0.394431	0.0619598	171	0.101136
N6-carbamoylthreonyladenosine	Nucleotide	0.571025	0.0637248	171	0.103784
heptadecasphingosine (d17:1)	Lipid	0.284442	0.0674688	172	0.109393
phosphoenolpyruvate (PEP)	Carbohydrate	-0.443026	0.0674688	340	0.109393
5-aminovalerate	Amino Acid	0.335108	0.0676736	172	0.109431
beta-guanidinopropanoate	Xenobiotics	-1.09357	0.067793	340	0.109431
2,6-dihydroxybenzoic acid	Xenobiotics	-0.728465	0.0699173	339	0.11261
cysteine-glutathione disulfide	Amino Acid	1.50129	0.0709051	173	0.113949
1-(1-enyl-palmitoyl)-2-linoleoyl-GPE (P-16:0/18:2)*	Lipid	-0.387259	0.0744801	338	0.119431
1-linoleoyl-GPG (18:2)*	Lipid	0.617913	0.0746458	174	0.119433
N-carboxymethylalanine	Xenobiotics	-0.0100475	0.0766319	334	0.122342
N-acetylserine	Amino Acid	-0.334016	0.0820609	336	0.129899
palmitate (16:0)	Lipid	0.156121	0.0820609	176	0.129899
threonine	Amino Acid	0.351349	0.0820609	176	0.129899
caprate (10:0)	Lipid	-0.34569	0.0820792	336	0.129899
tetracosadienoylcarnitine (C24:2)*	Lipid	2.81629	0.0841366	177	0.132867
gamma-glutamylisoleucine*	Peptide	0.281834	0.0851926	178	0.133893
phytosphingosine	Lipid	0.778098	0.0855334	177	0.133893
1-(1-enyl-stearoyl)-2-oleoyl-GPE (P-18:0/18:1)	Lipid	-0.240371	0.0860017	335	0.133893
acisoga	Amino Acid	-0.335583	0.0860017	335	0.133893
N-acetylmethionine sulfoxide	Amino Acid	0.46308	0.086074	177	0.133893
N-methyl-GABA	Amino Acid	-0.471913	0.086074	335	0.133893
stearoylcarnitine (C18)	Lipid	-0.0439684	0.086074	335	0.133893
1-methyl-4-imidazoleacetate	Amino Acid	0.592733	0.0902404	334	0.13948
2-hydroxybutyrate/2-hydroxyisobutyrate	Amino Acid	-0.320183	0.0902404	334	0.13948
2S,3R-dihydroxybutyrate	Lipid	-0.241541	0.0902404	334	0.13948
ximenoylcarnitine (C26:1)*	Lipid	1.91054	0.0929196	330.5	0.143317
sphingomyelin (d18:2/18:1)*	Lipid	-0.815713	0.0941378	331	0.144889
palmitoleate (16:1n7)	Lipid	0.595458	0.0945636	179	0.145237
4-hydroxyglutamate	Amino Acid	0.440624	0.0968591	181	0.148449
2'-deoxyuridine	Nucleotide	0.604907	0.098511	180	0.150664
gamma-glutamylglutamine	Peptide	1.237	0.0990474	180	0.151167
uridine 5'-monophosphate (UMP)	Nucleotide	2.13189	0.103265	216	0.156294
1-(1-enyl-palmitoyl)-GPE (P-16:0)*	Lipid	0.997002	0.103695	181	0.156294
5,6-dihydrouridine	Nucleotide	0.114967	0.103695	331	0.156294
linolenate [alpha or gamma; (18:3n3 or 6)]	Lipid	0.321709	0.103695	181	0.156294
margarate (17:0)	Lipid	0.30151	0.103695	181	0.156294
N-acetylhistidine	Amino Acid	0.493025	0.103695	331	0.156294
erucoylcarnitine (C22:1)*	Lipid	2.30728	0.107146	182	0.161162
docosapentaenoate (n6 DPA; 22:5n6)	Lipid	0.193187	0.108511	182	0.162543
methionine	Amino Acid	0.334815	0.108511	182	0.162543
4-acetamidophenylglucuronide	Xenobiotics	-1.06932	0.112027	310	0.167466
flavin mononucleotide (FMN)	Cofactors and Vitamins	-0.140715	0.112633	329	0.167959
2-hydroxystearate	Lipid	0.229686	0.112819	183	0.167959
1-(1-enyl-oleoyl)-2-oleoyl-GPE (P-18:1/18:1)*	Lipid	-0.294169	0.113497	329	0.168624
gamma-glutamyl-epsilon-lysine	Peptide	-0.94557	0.118658	328	0.175373
riboflavin (Vitamin B2)	Cofactors and Vitamins	0.35005	0.118658	184	0.175373
branched-chain, straight-chain, or cyclopropyl 12:1 fatty acid*	Partially Characterized Molecules	0.63381	0.118762	185.5	0.175373
1-palmitoyl-GPI (16:0)	Lipid	0.27939	0.123997	185	0.182363
oleoyl-oleoyl-glycerol (18:1/18:1) [2]*	Lipid	0.138524	0.123997	185	0.182363
S-1-pyrroline-5-carboxylate	Amino Acid	0.924671	0.128408	186	0.1882
1-oleoyl-2-linoleoyl-GPE (18:1/18:2)*	Lipid	0.351578	0.129517	186	0.1882
3-(4-hydroxyphenyl)lactate	Amino Acid	-0.0527334	0.129517	186	0.1882
3-methylhistidine	Amino Acid	-0.201645	0.129517	326	0.1882
cysteine	Amino Acid	0.504121	0.129517	186	0.1882
hydroxy-N6,N6,N6-trimethyllysine*	Amino Acid	-0.158286	0.129517	326	0.1882
acesulfame	Xenobiotics	-0.951693	0.130019	299	0.188553
mannose-6-phosphate	Carbohydrate	0.220122	0.13251	324	0.191784
biliverdin	Cofactors and Vitamins	0.374722	0.133213	187	0.192418
1,2-dioleoyl-GPC (18:1/18:1)	Lipid	0.284037	0.135221	187	0.194164
1-(1-enyl-oleoyl)-GPE (P-18:1)*	Lipid	0.884674	0.135221	187	0.194164
adenine	Nucleotide	0.514489	0.135221	187	0.194164
guanidinoacetate	Amino Acid	-0.285722	0.141113	324	0.201433
isoleucine	Amino Acid	0.160396	0.141113	188	0.201433
N-stearoyl-sphingosine (d18:1/18:0)*	Lipid	0.0477411	0.141113	324	0.201433
argininate*	Amino Acid	1.0727	0.145276	191	0.206969
3-hydroxyadipate*	Lipid	-0.513667	0.145726	322	0.207205
3-methyl-2-oxovalerate	Amino Acid	0.136444	0.146392	307	0.207745
palmitoyl-linoleoyl-glycerol (16:0/18:2) [2]*	Lipid	0.0556012	0.147196	189	0.208481
valylglutamine	Peptide	0.216749	0.150019	321.5	0.211755
nicotinate ribonucleoside	Cofactors and Vitamins	-2.82895	0.15009	204	0.211755
glycosyl ceramide (d18:2/24:1, d18:1/24:2)*	Lipid	0.8019	0.151607	322	0.213178
glycosyl-N-behenoyl-sphingadienine (d18:2/22:0)*	Lipid	0.700271	0.151952	322	0.213178
3-hydroxyoleoylcarnitine	Lipid	0.343788	0.151977	191	0.213178
3-methoxytyrosine	Amino Acid	0.208204	0.158168	193	0.221435
1-(1-enyl-stearoyl)-2-linoleoyl-GPE (P-18:0/18:2)*	Lipid	-0.279317	0.159947	321	0.222641
ceramide (d18:1/20:0, d16:1/22:0, d20:1/18:0)*	Lipid	0.646292	0.159947	191	0.222641
creatine	Amino Acid	-0.0949524	0.159947	321	0.222641
docosatrienoylcarnitine (C22:3)*	Lipid	0.868413	0.163524	192	0.227185
homocitrulline	Amino Acid	-0.133114	0.164259	320	0.227773
1-methylguanidine	Amino Acid	0.427362	0.166566	206	0.230533
ampicillin	Xenobiotics	-0.96214	0.170681	272	0.235333
norfluoxetine	Xenobiotics	-0.0423014	0.170681	272	0.235333
1,2-dipalmitoyl-GPC (16:0/16:0)	Lipid	0.298094	0.173495	193	0.23831
10-heptadecenoate (17:1n7)	Lipid	0.347379	0.173495	193	0.23831
adrenoylcarnitine (C22:4)*	Lipid	0.831409	0.176012	194	0.241313
pyridoxal	Cofactors and Vitamins	0.330857	0.180575	194	0.247103
linolenoylcarnitine (C18:3)*	Lipid	0.716733	0.18216	194.5	0.248804
1-methylhistidine	Amino Acid	0.518185	0.185363	195	0.252705
1-(1-enyl-palmitoyl)-2-arachidonoyl-GPE (P-16:0/20:4)*	Lipid	0.187904	0.187863	195	0.254208
behenoyl sphingomyelin (d18:1/22:0)*	Lipid	-0.186458	0.187863	317	0.254208
butyrylcarnitine (C4)	Lipid	0.975378	0.187863	195	0.254208
N-acetylmethionine	Amino Acid	0.424428	0.187863	195	0.254208
phenylalanylglycine	Peptide	0.847986	0.19311	196	0.260824
adenosine 5'-monophosphate (AMP)	Nucleotide	1.76911	0.19536	196	0.262403
mannitol/sorbitol	Carbohydrate	-0.459405	0.19536	316	0.262403
serine	Amino Acid	0.235396	0.19536	196	0.262403
3-hydroxy-2-ethylpropionate	Amino Acid	-0.441302	0.199279	315	0.267174
lactate	Carbohydrate	-0.1103	0.20307	315	0.271755
metoprolol	Xenobiotics	0.706473	0.204593	296	0.273291
succinimide	Xenobiotics	-0.0204885	0.207982	313	0.276988
erythritol	Xenobiotics	0.991846	0.208122	198	0.276988
betaine	Amino Acid	0.279618	0.210993	198	0.279278
hexadecasphingosine (d16:1)*	Lipid	0.288154	0.210993	198	0.279278
N-acetylglutamine	Amino Acid	-0.108876	0.210993	314	0.279278
dehydroepiandrosterone sulfate (DHEA-S)	Lipid	-0.900835	0.219041	200	0.288479
imidazole lactate	Amino Acid	0.51336	0.219133	199	0.288479
thioproline	Xenobiotics	-0.598379	0.219133	313	0.288479
escitalopram	Xenobiotics	0.453788	0.220638	232	0.289936
cysteinylglycine	Amino Acid	-0.699789	0.224808	312	0.294883
glutamine	Amino Acid	0.183702	0.236068	201	0.307988
sedoheptulose-7-phosphate	Carbohydrate	0.669028	0.236068	201	0.307988
sphingosine	Lipid	-0.178289	0.236068	201	0.307988
gamma-glutamylleucine	Peptide	0.137932	0.237474	201.5	0.309268
(3'-5')-adenylyladenosine*	Nucleotide	-0.613283	0.244401	302	0.316939
palmitoyl dihydrosphingomyelin (d18:0/16:0)*	Lipid	-0.135007	0.244866	310	0.316939
propionylcarnitine (C3)	Lipid	-0.239927	0.244866	310	0.316939
glycodeoxycholate	Lipid	-1.99056	0.245105	291	0.316939
2'-deoxycytidine	Nucleotide	1.00851	0.252391	207.5	0.325781
linoleoyl-arachidonoyl-glycerol (18:2/20:4) [2]*	Lipid	0.346375	0.253886	203	0.326553
stearoyl-arachidonoyl-glycerol (18:0/20:4) [1]*	Lipid	-0.32815	0.253886	309	0.326553
(3'-5')-uridylylcytidine*	Nucleotide	-0.014502	0.255943	216	0.328619
pseudoephedrine	Xenobiotics	1.06315	0.265327	218	0.339885
phenyllactate (PLA)	Amino Acid	-1.67505	0.265652	205	0.339885
sphingomyelin (d18:2/21:0, d16:2/23:0)*	Lipid	-0.30326	0.272598	307	0.348161
N6-methyladenosine	Nucleotide	0.323144	0.274034	205.5	0.349382
piperine	Xenobiotics	0.542949	0.27683	206	0.352329
palmitoyl-linoleoyl-glycerol (16:0/18:2) [1]*	Lipid	0.0101407	0.282292	206	0.358654
2-hydroxypalmitate	Lipid	0.0567876	0.292211	207	0.369965
gluconate	Xenobiotics	-0.319361	0.292211	305	0.369965
4-methylcatechol sulfate	Xenobiotics	0.233291	0.300666	217.5	0.380008
1-stearoyl-2-linoleoyl-GPC (18:0/18:2)*	Lipid	-0.107094	0.302357	304	0.380166
alpha-hydroxyisovalerate	Amino Acid	-0.477171	0.302357	304	0.380166
glycerol	Lipid	0.294792	0.302357	208	0.380166
glycochenodeoxycholate	Lipid	-0.233961	0.305468	221	0.383416
sarcosine	Amino Acid	0.679943	0.315557	217	0.395396
valine	Amino Acid	0.137517	0.323327	210	0.404437
N-acetyl-glucosamine 1-phosphate	Carbohydrate	-1.58804	0.324901	301.5	0.405708
1-methyl-5-imidazoleacetate	Amino Acid	-0.159506	0.334152	301	0.416545
argininosuccinate	Amino Acid	0.0651227	0.338519	300	0.421268
gamma-glutamyltyrosine	Peptide	0.121422	0.34974	213	0.434489
2'-O-methylcytidine	Nucleotide	0.520057	0.35106	213	0.435386
1-palmitoyl-2-oleoyl-GPC (16:0/18:1)	Lipid	0.098598	0.356477	213	0.440603
7-methylguanine	Nucleotide	0.0669324	0.356477	299	0.440603
methionine sulfone	Amino Acid	0.439886	0.363584	217	0.448626
indolepropionate	Amino Acid	0.618069	0.364877	217.5	0.44946
cytidine	Nucleotide	2.08037	0.367976	214	0.451748
lysine	Amino Acid	0.226786	0.367976	214	0.451748
oleoylcarnitine (C18:1)	Lipid	-0.0387446	0.379698	297	0.465354
1-oleoyl-GPG (18:1)*	Lipid	0.333464	0.38166	215.5	0.466972
pyridoxate	Cofactors and Vitamins	-1.34624	0.38833	294	0.474336
docosadienoylcarnitine (C22:2)*	Lipid	1.49796	0.399333	217	0.486959
(3'-5')-uridylyluridine	Nucleotide	-0.0618877	0.403957	220.5	0.491773
1-carboxyethylvaline	Amino Acid	-0.0801763	0.405917	217.5	0.493335
glycylvaline	Peptide	-0.653397	0.409325	218	0.496647
indolelactate	Amino Acid	-1.04606	0.412085	218	0.499164
oleoyl-linoleoyl-glycerol (18:1/18:2) [1]	Lipid	-0.516027	0.416189	294	0.503298
metoprolol acid metabolite*	Xenobiotics	-0.871554	0.424647	274	0.512675
2'-deoxyadenosine	Nucleotide	0.271578	0.434135	221.5	0.523262
aspartate	Amino Acid	-0.0558978	0.4416	292	0.53138
androsterone sulfate	Lipid	-0.0973416	0.443518	221	0.532807
N1,N12-diacetylspermine	Amino Acid	-0.904532	0.448122	285	0.537451
3-carboxy-4-methyl-5-propyl-2-furanpropanoate (CMPF)	Lipid	-0.259159	0.450408	291	0.539304
o-Tyrosine	Amino Acid	-0.273053	0.454625	291	0.542568
ribonate	Carbohydrate	-0.344825	0.454625	291	0.542568
catechol sulfate	Xenobiotics	-1.2952	0.459788	287.5	0.547833
1-palmitoyl-2-linoleoyl-GPE (16:0/18:2)	Lipid	-0.0123644	0.467858	290	0.555629
acetylcarnitine (C2)	Lipid	-0.0430839	0.467858	290	0.555629
N-(2-hydroxypalmitoyl)-sphingosine (d18:1/16:0(2OH))	Lipid	-0.144281	0.472809	289	0.560594
palmitoleoyl ethanolamide*	Lipid	0.83306	0.475769	224.5	0.563187
fluoxetine	Xenobiotics	-1.53224	0.479479	272	0.566657
1-oleoyl-2-linoleoyl-GPC (18:1/18:2)*	Lipid	-0.0831247	0.481297	289	0.566965
p-cresol sulfate	Xenobiotics	-0.376805	0.481297	289	0.566965
gamma-glutamylhistidine	Peptide	0.0993176	0.484156	224	0.569411
3-indoxyl sulfate	Amino Acid	-0.269132	0.488266	288	0.573319
lignoceroylcarnitine (C24)*	Lipid	2.00496	0.490827	288	0.575398
gamma-glutamylcysteine	Peptide	1.21793	0.494081	286	0.577429
arachidoylcarnitine (C20)*	Lipid	1.62366	0.494939	224	0.577429
oleoyl-arachidonoyl-glycerol (18:1/20:4) [1]*	Lipid	0.413673	0.494939	224	0.577429
glutaminylleucine	Peptide	0.220487	0.496148	239	0.577913
nervonoylcarnitine (C24:1)*	Lipid	3.3498	0.504695	225	0.586929
diphenhydramine	Xenobiotics	1.18038	0.507387	248	0.588181
paroxetine	Xenobiotics	2.1018	0.507387	248	0.588181
deoxycarnitine	Lipid	0.301997	0.508781	225	0.588859
androstenediol (3beta,17beta) disulfate (1)	Lipid	-0.898377	0.515534	286	0.595728
quinolinate	Cofactors and Vitamins	-0.00311136	0.520729	285.5	0.600333
histidine	Amino Acid	-0.0295689	0.522818	226	0.600333
leucine	Amino Acid	0.0346598	0.522818	226	0.600333
N2,N2-dimethylguanosine	Nucleotide	0.652326	0.522818	226	0.600333
N-acetylaspartate (NAA)	Amino Acid	1.18294	0.537047	227	0.614733
stearate (18:0)	Lipid	0.00630104	0.537047	285	0.614733
malate	Energy	0.178816	0.54028	284.5	0.617463
palmitoleoylcarnitine (C16:1)*	Lipid	0.447899	0.551464	228	0.628598
dodecadienoate (12:2)*	Lipid	-0.679966	0.55175	283.5	0.628598
ergothioneine	Xenobiotics	-0.249055	0.566064	283	0.643898
gamma-glutamyl-alpha-lysine	Peptide	-0.127997	0.576948	282	0.655255
myristoyl dihydrosphingomyelin (d18:0/14:0)*	Lipid	-0.0585068	0.580843	282	0.656605
N1-methylguanosine	Nucleotide	0.541598	0.580843	230	0.656605
sphingadienine	Lipid	0.274762	0.580843	230	0.656605
2-aminoheptanoate	Lipid	0.0432153	0.58985	281	0.665753
3-hydroxypalmitoylcarnitine	Lipid	-0.0409264	0.595797	231	0.670386
dihomo-linoleoylcarnitine (C20:2)*	Lipid	0.312589	0.595797	281	0.670386
4-acetamidophenol	Xenobiotics	-1.55749	0.603193	274	0.677248
metoclopramide	Xenobiotics	-2.91489	0.603755	276	0.677248
N-acetyltaurine	Amino Acid	0.0368228	0.606461	232	0.679237
1-palmitoyl-2-oleoyl-GPE (16:0/18:1)	Lipid	0.102822	0.610919	232	0.681086
linoleoyl-linoleoyl-glycerol (18:2/18:2) [2]*	Lipid	-0.353287	0.610919	280	0.681086
S-methylcysteine	Amino Acid	0.163603	0.610919	232	0.681086
tryptophylglycine	Peptide	-0.749339	0.623792	276	0.694374
sphingomyelin (d18:1/21:0, d17:1/22:0, d16:1/23:0)*	Lipid	0.391817	0.626206	233	0.695997
phenylalanylalanine	Peptide	0.0701833	0.629628	278.5	0.698734
eicosenoylcarnitine (C20:1)*	Lipid	0.542528	0.641652	278	0.709912
oleoyl-linoleoyl-glycerol (18:1/18:2) [2]	Lipid	-0.27972	0.641652	278	0.709912
N-acetyl-3-methylhistidine*	Amino Acid	1.49972	0.645224	272	0.712782
N-acetylglycine	Amino Acid	0.0191678	0.65725	277	0.724967
azithromycin	Xenobiotics	-0.0485802	0.658395	263.5	0.725131
clindamycin	Xenobiotics	-0.722316	0.664952	267	0.731247
diacetylspermidine*	Amino Acid	0.973858	0.672898	240	0.737863
sphinganine	Lipid	0.591936	0.672996	276	0.737863
1-linoleoyl-GPS (18:2)*	Lipid	0.322259	0.683978	237	0.748776
3-hydroxybutyrate (BHBA)	Lipid	0.38502	0.688884	237	0.75076
ethylmalonate	Amino Acid	0.76402	0.688884	237	0.75076
laurate (12:0)	Lipid	0.179123	0.688884	237	0.75076
sphingomyelin (d18:2/14:0, d18:1/14:1)*	Lipid	0.108481	0.691114	238	0.752065
eicosanoylsphingosine (d20:1)*	Lipid	-0.0984589	0.693818	274.5	0.75388
N-acetyltryptophan	Amino Acid	1.59131	0.715129	247.5	0.775878
ribose	Carbohydrate	0.295533	0.717791	273	0.777607
diacylglycerol (16:1/18:2 [2], 16:0/18:3 [1])*	Lipid	-0.205022	0.721059	239	0.777675
phenylalanine	Amino Acid	-0.0146116	0.721059	239	0.777675
xanthosine	Nucleotide	-0.0867157	0.721059	273	0.777675
betaine aldehyde	Amino Acid	0.306782	0.734227	240	0.790543
1-palmitoyl-2-oleoyl-GPI (16:0/18:1)*	Lipid	-0.0562647	0.737333	272	0.790543
glutathione, reduced (GSH)	Amino Acid	2.03891	0.737333	240	0.790543
succinate	Energy	2.26193	0.737333	272	0.790543
homoarginine	Amino Acid	-0.0674324	0.753724	271	0.806928
perfluorooctanesulfonate (PFOS)	Xenobiotics	0.187593	0.759207	270	0.811605
malonylcarnitine	Lipid	0.461601	0.770224	270	0.822175
N-acetylcysteine	Amino Acid	0.352349	0.775186	242.5	0.82626
ondansetron	Xenobiotics	-2.17505	0.784865	265	0.833784
1-palmitoyl-2-linoleoyl-GPC (16:0/18:2)	Lipid	-0.00315852	0.786826	269	0.833784
gamma-glutamylvaline	Peptide	-0.23417	0.786826	243	0.833784
N-acetylglucosamine 6-phosphate	Carbohydrate	-0.193499	0.786826	269	0.833784
kynurenine	Amino Acid	1.38772	0.803524	268	0.847776
sphingomyelin (d18:1/20:0, d16:1/22:0)*	Lipid	0.0614369	0.803524	268	0.847776
stearoyl-arachidonoyl-glycerol (18:0/20:4) [2]*	Lipid	0.0696842	0.803524	244	0.847776
N-formylphenylalanine	Amino Acid	-0.880297	0.815597	245	0.859269
gamma-glutamylthreonine	Peptide	0.0361441	0.818352	245	0.860926
linoleoyl-linoleoyl-glycerol (18:2/18:2) [1]*	Lipid	-0.299704	0.835405	266	0.876927
N-acetylglucosaminylasparagine	Carbohydrate	0.183632	0.837176	266	0.876927
pseudouridine	Nucleotide	0.145585	0.837176	266	0.876927
behenoyl dihydrosphingomyelin (d18:0/22:0)*	Lipid	1.04269	0.854116	247	0.889552
glycerophosphorylcholine (GPC)	Lipid	0.0892195	0.854116	247	0.889552
N6-succinyladenosine	Nucleotide	0.219545	0.854116	265	0.889552
tryptophan	Amino Acid	0.0397087	0.854116	247	0.889552
ceramide (d18:1/17:0, d17:1/18:0)*	Lipid	0.186026	0.871123	264	0.904675
glycerophosphoinositol*	Lipid	0.0465891	0.871123	248	0.904675
sphingomyelin (d17:1/14:0, d16:1/15:0)*	Lipid	0.118579	0.878292	248.5	0.909556
3-methylcytidine	Nucleotide	0.298116	0.878322	248.5	0.909556
orotidine	Nucleotide	1.12226	0.885209	263	0.915193
formiminoglutamate	Amino Acid	0.062813	0.886279	263	0.915193
5,6-dihydrouracil	Nucleotide	0.110613	0.901164	250	0.929246
fructose 1,6-diphosphate/glucose 1,6-diphosphate/myo-inositol diphosphates	Carbohydrate	0.3541	0.904253	250	0.929563
proline	Amino Acid	-0.011672	0.905303	250	0.929563
stearoyl-linoleoyl-glycerol (18:0/18:2) [2]*	Lipid	0.0379368	0.905303	262	0.929563
N-delta-acetylornithine	Amino Acid	-0.132885	0.912725	261.5	0.935864
pregnenediol disulfate (C21H34O8S2)*	Lipid	-0.832804	0.917552	261	0.937922
N-stearoyl-sphinganine (d18:0/18:0)*	Lipid	1.01632	0.92158	251	0.937922
ceramide (d18:1/14:0, d16:1/16:0)*	Lipid	0.133391	0.922461	251	0.937922
myristate (14:0)	Lipid	0.0382613	0.922461	261	0.937922
N-behenoyl-sphingadienine (d18:2/22:0)*	Lipid	0.14584	0.922461	261	0.937922
pyroglutamine*	Amino Acid	0.344954	0.922461	251	0.937922
rocuronium	Xenobiotics	0.105495	0.938037	252	0.951417
kynurenate	Amino Acid	0.343051	0.93871	252	0.951417
1-(1-enyl-stearoyl)-2-arachidonoyl-GPE (P-18:0/20:4)*	Lipid	0.134565	0.939655	260	0.951417
ciliatine (2-aminoethylphosphonate)	Xenobiotics	0.448534	0.942681	259	0.953155
desmosterol	Lipid	0.359365	0.956392	259	0.963494
carnitine	Lipid	0.0446021	0.956877	259	0.963494
hexanoylcarnitine (C6)	Lipid	0.446869	0.956877	253	0.963494
3-carboxy-4-methyl-5-pentyl-2-furanpropionate (3-CMPFP)**	Lipid	-0.320989	0.973744	258	0.979124
cefazolin	Xenobiotics	-0.287651	0.989794	255	0.992735
N-palmitoyl-sphingosine (d18:1/16:0)	Lipid	0.105065	0.991371	257	0.992735
sphingomyelin (d18:1/19:0, d19:1/18:0)*	Lipid	0.0656195	0.991371	257	0.992735
N-acetylphenylalanine	Amino Acid	-1.02469	1	255.5	1

## Sheet: supp table 1G
metabolite_name	concordance	variance	zscore	p.value	padj
pyruvate	0.868952	0.00111324	11.058	2.00615e-28	1.45245e-25
glutaminylleucine	0.932203	0.00189885	9.91844	3.46127e-23	1.25298e-20
threonylphenylalanine	0.912281	0.00225079	8.69012	3.62068e-18	8.73792e-16
diphenhydramine	0.903226	0.00281964	7.59366	3.10991e-14	5.62893e-12
1-oleoyl-2-linoleoyl-GPC (18:1/18:2)*	0.705645	0.00116862	6.01563	1.79186e-09	2.59462e-07
2-piperidinone	0.806122	0.00336397	5.278	1.30604e-07	1.35082e-05
lidocaine	0.741935	0.0020893	5.29297	1.20344e-07	1.35082e-05
leucylalanine	0.771277	0.00305023	4.91186	9.02173e-07	8.16467e-05
flavin mononucleotide (FMN)	0.758621	0.00323306	4.54837	5.40622e-06	0.000434901
cytidine 2',3'-cyclic monophosphate	0.81893	0.00541434	4.33434	1.46201e-05	0.0010585
uridine-2',3'-cyclic monophosphate	0.815094	0.00535094	4.3075	1.65109e-05	0.00108672
heme	0.719758	0.00267005	4.2529	2.1102e-05	0.00127316
spermine	0.729839	0.00310346	4.12573	3.69568e-05	0.00205821
leucylglycine	0.720081	0.00301246	4.00979	6.07716e-05	0.00314276
pyridoxal phosphate	0.745455	0.00432299	3.73318	0.000189076	0.00912606
1-(1-enyl-palmitoyl)-2-palmitoleoyl-GPC (P-16:0/16:1)*	0.320565	0.00248713	3.59798	0.000320699	0.0145116
leucylglutamine*	0.715812	0.0040142	3.40624	0.000658631	0.0280499
linoleoyl-linoleoyl-glycerol (18:2/18:2) [1]*	0.668687	0.00264952	3.27716	0.00104858	0.0421762
stearoyl-arachidonoyl-glycerol (18:0/20:4) [2]*	0.671371	0.00277573	3.25273	0.00114301	0.0435547
1-(1-enyl-palmitoyl)-2-palmitoyl-GPC (P-16:0/16:0)*	0.328629	0.00306027	3.09783	0.00194944	0.0705696
paroxetine	0.741935	0.00617636	3.07846	0.00208075	0.0717363
succinimide	0.687361	0.00374548	3.06144	0.00220272	0.0724897
alpha-ketoglutarate	0.659274	0.00288548	2.96508	0.00302606	0.0847681
citrate	0.683468	0.00381632	2.96987	0.00297925	0.0847681
oleoyl-linoleoyl-glycerol (18:1/18:2) [1]	0.641129	0.00222547	2.99162	0.00277504	0.0847681
sphingadienine	0.334677	0.00313597	2.9522	0.00315518	0.0847681
valylglutamine	0.696145	0.00441609	2.95161	0.00316124	0.0847681
glycerophosphoserine*	0.330645	0.00333312	2.93341	0.00335264	0.0866896
stearoyl-linoleoyl-glycerol (18:0/18:2) [2]*	0.655242	0.00290581	2.87989	0.00397816	0.0993168
cysteine	0.635081	0.00227983	2.82906	0.00466853	0.112667
alanylleucine	0.703349	0.00522517	2.81315	0.00490591	0.114577
1-palmitoyl-2-dihomo-linolenoyl-GPC (16:0/20:3n3 or 6)*	0.372984	0.00209692	2.77376	0.00554132	0.125372
1-palmitoyl-GPI (16:0)	0.346774	0.00321117	2.70396	0.00685188	0.141736
hexadecasphingosine (d16:1)*	0.360887	0.0026294	2.71293	0.00666908	0.141736
N6-carboxymethyllysine	0.653226	0.00321117	2.70396	0.00685188	0.141736
dehydroascorbate	0.336694	0.00369031	2.68826	0.00718245	0.144447
uridine	0.631048	0.0024221	2.66278	0.00774974	0.151644
cytidine-5'-diphosphoethanolamine	0.323457	0.00448526	2.63607	0.00838722	0.159799
1-oleoyl-2-docosahexaenoyl-GPE (18:1/22:6)*	0.633065	0.00258317	2.6181	0.0088421	0.164146
valylleucine	0.693478	0.00561328	2.5824	0.00981154	0.177589
3,5-diiodo-L-tyrosine	0.709677	0.0066463	2.57194	0.0101129	0.178579
spermidine	0.663306	0.0042106	2.5167	0.011846	0.204202
aconitate [cis or trans]	0.648421	0.00352263	2.5007	0.0123947	0.208692
1-stearoyl-2-docosahexaenoyl-GPE (18:0/22:6)*	0.633065	0.00291648	2.46396	0.0137413	0.217679
N-acetyltryptophan	0.166667	0.0182716	2.46598	0.0136637	0.217679
sarcosine	0.313725	0.00572609	2.46164	0.0138304	0.217679
1-stearoyl-2-linoleoyl-GPC (18:0/18:2)*	0.625	0.00261568	2.44409	0.0145218	0.219176
thiamin monophosphate	0.650718	0.00380343	2.44386	0.014531	0.219176
1-oleoyl-2-arachidonoyl-GPE (18:1/20:4)*	0.635081	0.00314156	2.41002	0.0159518	0.232959
phosphoenolpyruvate (PEP)	0.635081	0.00314969	2.40691	0.0160883	0.232959
1-palmitoleoyl-GPC (16:1)*	0.368952	0.0029993	2.39289	0.0167164	0.237308
3,4-dihydroxybutyrate	0.37931	0.00261364	2.36074	0.0182387	0.244533
dihomo-linolenoylcarnitine (C20:3n3 or 6)*	0.381339	0.0025217	2.36299	0.018128	0.244533
N-acetylcysteine	0.631687	0.00310192	2.36444	0.0180573	0.244533
heptadecasphingosine (d17:1)	0.370968	0.00301606	2.34951	0.0187979	0.247449
stearoyl-docosahexaenoyl-glycerol (18:0/22:6) [2]*	0.620968	0.00266649	2.34261	0.0191496	0.247577
oleoyl-arachidonoyl-glycerol (18:1/20:4) [1]*	0.614919	0.0024221	2.33506	0.0195405	0.248199
1-oleoyl-2-linoleoyl-GPE (18:1/18:2)*	0.645161	0.00389406	2.32621	0.0200071	0.248207
oleoylcholine	0.643145	0.00382038	2.31592	0.0205627	0.248207
stearoyl-arachidonoyl-glycerol (18:0/20:4) [1]*	0.65121	0.00426344	2.31579	0.0205697	0.248207
2'-deoxyadenosine	0.674641	0.00572751	2.30762	0.0210205	0.249489
(3'-5')-adenylyladenosine*	0.679245	0.00611509	2.29217	0.021896	0.255689
1-myristoyl-2-arachidonoyl-GPC (14:0/20:4)*	0.366935	0.00345303	2.26445	0.0235466	0.262601
metoprolol	0.694915	0.00733963	2.27514	0.0228974	0.262601
oleoyl-linoleoyl-glycerol (18:1/18:2) [2]	0.639113	0.00377567	2.26397	0.023576	0.262601
1-myristoyl-2-palmitoyl-GPC (14:0/16:0)	0.364919	0.00375941	2.2031	0.027588	0.298115
cytidine 5'-diphosphocholine	0.344671	0.00496454	2.20451	0.0274883	0.298115
imidazole lactate	0.377016	0.00316595	2.18573	0.0288356	0.307014
4-guanidinobutanoate	0.375	0.00329857	2.17644	0.0295221	0.309768
argininate*	0.37694	0.00323791	2.16264	0.0305689	0.31617
1-stearoyl-2-oleoyl-GPE (18:0/18:1)	0.635081	0.00395452	2.14806	0.031709	0.323343
catechol sulfate	0.652778	0.00511503	2.13617	0.0326654	0.328469
1,2-dipalmitoyl-GPC (16:0/16:0)	0.362903	0.0041542	2.12708	0.0334136	0.328721
adenosine 3',5'-diphosphate	0.361111	0.00429997	2.11804	0.0341714	0.328721
allantoin	0.644491	0.00467119	2.1141	0.0345066	0.328721
metoprolol acid metabolite*	0.688525	0.0079153	2.11902	0.0340891	0.328721
dihomo-linolenate (20:3n3 or n6)	0.387097	0.00302419	2.05306	0.0400668	0.373979
palmitoyl-linoleoyl-glycerol (16:0/18:2) [2]*	0.620968	0.00347945	2.05076	0.0402905	0.373979
1,2-dipalmitoyl-GPE (16:0/16:0)*	0.383065	0.0033636	2.01625	0.043774	0.380039
1-(1-enyl-stearoyl)-2-oleoyl-GPE (P-18:0/18:1)	0.375758	0.00372128	2.03668	0.0416817	0.380039
beta-guanidinopropanoate	0.365657	0.00442878	2.01871	0.0435171	0.380039
branched-chain, straight-chain, or cyclopropyl 12:1 fatty acid*	0.610526	0.00301408	2.01321	0.044093	0.380039
fumarate	0.639113	0.00476747	2.01476	0.0439298	0.380039
phenylalanylalanine	0.639918	0.00475272	2.02956	0.0424014	0.380039
1-methylguanidine	0.342657	0.00625154	1.99	0.0465911	0.380958
3-carboxy-4-methyl-5-pentyl-2-furanpropionate (3-CMPFP)**	0.630832	0.00425188	2.00642	0.0448111	0.380958
adenosine	0.633065	0.00442857	1.99954	0.0455498	0.380958
linoleoyl-linoleoyl-glycerol (18:2/18:2) [2]*	0.608871	0.00298151	1.99386	0.0461678	0.380958
ribitol	0.393145	0.00288955	1.98783	0.0468305	0.380958
fructose 1,6-diphosphate/glucose 1,6-diphosphate/myo-inositol diphosphates	0.391919	0.00297343	1.98207	0.0474712	0.381879
N(1)-acetylspermine	0.703704	0.0106662	1.9724	0.0485642	0.386379
hippurate	0.602823	0.00274322	1.96317	0.0496261	0.390536
S-1-pyrroline-5-carboxylate	0.628283	0.00430612	1.9549	0.0505944	0.393875
1,2-dilinoleoyl-GPE (18:2/18:2)*	0.614919	0.00350333	1.94157	0.0521894	0.401969
pentadecanoate (15:0)	0.40121	0.00260908	1.93406	0.0531053	0.404718
linoleoylcholine*	0.626775	0.00432363	1.92801	0.0538541	0.40615
palmitoyl-linoleoyl-glycerol (16:0/18:2) [1]*	0.610887	0.00338139	1.90693	0.0565303	0.421937
sphingosine	0.375	0.00435541	1.89407	0.058216	0.430085
erucate (22:1n9)	0.385081	0.00372283	1.88346	0.0596378	0.436139
3-amino-2-piperidone	0.620968	0.00414607	1.87867	0.0602892	0.436494
arginine	0.40121	0.00282045	1.86018	0.0628598	0.450599
nicotinamide riboside	0.610887	0.00360901	1.84581	0.0649199	0.460804
1-methylhistidine	0.383838	0.00403599	1.82847	0.0674791	0.466158
1-methylnicotinamide	0.389113	0.00369844	1.82336	0.0682493	0.466158
2-hydroxybutyrate/2-hydroxyisobutyrate	0.370968	0.00506471	1.8131	0.0698169	0.466158
glycosyl-N-palmitoyl-sphingosine (d18:1/16:0)	0.592742	0.00259129	1.82187	0.0684745	0.466158
methylsuccinate	0.609148	0.00355463	1.8307	0.0671453	0.466158
phenyllactate (PLA)	0.407484	0.00259768	1.81519	0.0694947	0.466158
uracil	0.377016	0.00461301	1.81074	0.0701813	0.466158
pseudouridine	0.381048	0.00434474	1.80463	0.0711324	0.46818
glycosyl-N-arachidoyl-sphingosine (d18:1/20:0)*	0.596774	0.00289412	1.79888	0.0720383	0.469871
1-palmitoyl-GPG (16:0)*	0.625	0.00494887	1.77688	0.0755886	0.478422
2-aminoheptanoate	0.619543	0.00450682	1.78069	0.0749635	0.478422
arabitol/xylitol	0.387097	0.00404852	1.77443	0.0759924	0.478422
gamma-tocopherol/beta-tocopherol	0.600806	0.00321727	1.77723	0.0755298	0.478422
4-cholesten-3-one	0.40404	0.00295811	1.76434	0.0776755	0.481386
butyrylcarnitine (C4)	0.397177	0.00340984	1.76085	0.0782644	0.481386
isovalerylcarnitine (C5)	0.614604	0.00424154	1.7597	0.078458	0.481386
1-stearoyl-2-docosahexaenoyl-GPC (18:0/22:6)	0.614919	0.00440571	1.73135	0.0833891	0.507342
tartronate (hydroxymalonate)	0.389113	0.00415369	1.72054	0.085335	0.514855
theophylline	0.607407	0.00393151	1.71299	0.0867146	0.518855
1-(1-enyl-palmitoyl)-2-arachidonoyl-GPC (P-16:0/20:4)*	0.381048	0.00488942	1.70115	0.0889154	0.519151
1-palmitoyl-2-palmitoleoyl-GPC (16:0/16:1)*	0.393145	0.00393826	1.70272	0.0886214	0.519151
3-hydroxyoctanoate	0.612903	0.00438183	1.70561	0.0880815	0.519151
2-palmitoyl-GPC (16:0)*	0.4	0.00350005	1.6903	0.0909713	0.526906
(3'-5')-adenylyluridine	0.618076	0.0050473	1.662	0.0965124	0.537952
1-(1-enyl-palmitoyl)-GPC (P-16:0)*	0.393509	0.00406717	1.66981	0.0949574	0.537952
docosadienoate (22:2n6)	0.399194	0.00365627	1.66713	0.0954886	0.537952
pyroglutamine*	0.399194	0.00368065	1.6616	0.0965935	0.537952
theobromine	0.619617	0.00511818	1.672	0.0945247	0.537952
arabonate/xylonate	0.590726	0.00301149	1.65326	0.0982788	0.543159
1-carboxyethylvaline	0.387097	0.00477205	1.63438	0.102178	0.545241
ascorbate (Vitamin C)	0.40121	0.00360088	1.6463	0.0997013	0.545241
gamma-glutamylglutamate	0.610887	0.00459269	1.63624	0.101789	0.545241
malate	0.616935	0.0051521	1.62912	0.103287	0.545241
N-acetyl-isoputreanine	0.592742	0.00320914	1.63712	0.101604	0.545241
saccharopine	0.585859	0.00278641	1.62653	0.103837	0.545241
uridine 3'-monophosphate (3'-UMP)	0.380457	0.00540441	1.62611	0.103927	0.545241
carnitine	0.389113	0.00467398	1.62195	0.104814	0.545938
1,2-dilinoleoyl-GPC (18:2/18:2)	0.59879	0.00374722	1.61384	0.106562	0.55108
cysteine s-sulfate	0.616368	0.00524543	1.60673	0.108113	0.552434
palmitoylcholine	0.602823	0.00410085	1.60565	0.10835	0.552434
acesulfame	0.644444	0.0081423	1.60076	0.109429	0.554033
(16 or 17)-methylstearate (a19:0 or i19:0)	0.407258	0.00337173	1.59716	0.110229	0.554207
1-palmitoyl-2-stearoyl-GPC (16:0/18:0)	0.419355	0.0025852	1.5861	0.112716	0.557016
nonadecanoate (19:0)	0.421371	0.00246275	1.58443	0.113096	0.557016
palmitoyl-arachidonoyl-glycerol (16:0/20:4) [1]*	0.59879	0.00388542	1.58488	0.112994	0.557016
3-phosphoglycerate	0.58871	0.0031624	1.57748	0.114686	0.557266
5,6-dihydrouridine	0.403226	0.00375585	1.57908	0.114317	0.557266
alanine	0.409274	0.0033448	1.56872	0.116713	0.559694
glucuronate	0.612245	0.00512019	1.56864	0.116732	0.559694
maleate	0.604839	0.0045119	1.56078	0.118576	0.564794
gamma-glutamylglycine	0.598377	0.00407044	1.54196	0.123083	0.581699
trans-urocanate	0.577778	0.00255309	1.5393	0.123732	0.581699
cysteinylglycine	0.589899	0.00345966	1.5284	0.126412	0.590468
palmitoyl-oleoyl-glycerol (16:0/18:1) [2]*	0.586694	0.00323912	1.52326	0.127694	0.592632
1,2-dioleoyl-GPC (18:1/18:1)	0.582661	0.00302369	1.50326	0.132772	0.594793
13-HODE + 9-HODE	0.586694	0.00326351	1.51756	0.129127	0.594793
acetylphosphate	0.596774	0.00408104	1.51487	0.129806	0.594793
betaine	0.40121	0.0042919	1.50796	0.131565	0.594793
hydroxypalmitoyl sphingomyelin (d18:1/16:0(OH))**	0.397177	0.00468618	1.50203	0.133089	0.594793
palmitoylcarnitine (C16)	0.407258	0.00377008	1.51043	0.130933	0.594793
lactate	0.40121	0.00447888	1.47615	0.139904	0.621415
1-(1-enyl-palmitoyl)-2-oleoyl-GPC (P-16:0/18:1)*	0.409274	0.00391387	1.4502	0.147003	0.62606
1-palmitoyl-2-docosahexaenoyl-GPE (16:0/22:6)*	0.586694	0.00357243	1.45046	0.146931	0.62606
4-acetamidophenol	0.653061	0.0110618	1.4553	0.145587	0.62606
arachidate (20:0)	0.413306	0.00350739	1.46384	0.143237	0.62606
creatine	0.407258	0.00403836	1.4594	0.144455	0.62606
glucose 6-phosphate	0.393145	0.00533654	1.46273	0.143541	0.62606
palmitoyl-docosahexaenoyl-glycerol (16:0/22:6) [1]*	0.590726	0.00386509	1.45932	0.144477	0.62606
N-acetylaspartate (NAA)	0.582661	0.00326757	1.44607	0.148157	0.627286
N-acetyl-aspartyl-glutamate (NAAG)	0.589899	0.00391887	1.43607	0.150983	0.635535
margarate (17:0)	0.413306	0.00367811	1.42947	0.15287	0.63608
N2-methylguanosine	0.407708	0.00415735	1.43138	0.15232	0.63608
1-palmitoyl-2-linoleoyl-GPE (16:0/18:2)	0.582661	0.00336513	1.42496	0.15417	0.637823
gamma-glutamylserine	0.600806	0.00503016	1.42134	0.155218	0.638512
eicosenoate (20:1)	0.41129	0.00391844	1.41714	0.156441	0.639904
1-carboxyethylisoleucine	0.389899	0.00612553	1.40676	0.159499	0.648749
orotidine	0.578261	0.00311365	1.40252	0.160759	0.650223
homocitrulline	0.404082	0.00474868	1.39192	0.163946	0.655782
pyridoxate	0.390123	0.00620684	1.39466	0.163117	0.655782
1-(1-enyl-oleoyl)-2-oleoyl-GPE (P-18:1/18:1)*	0.409274	0.00429596	1.38421	0.166295	0.661527
glycerophosphorylcholine (GPC)	0.419355	0.00342254	1.37849	0.168052	0.664848
linoleoyl-linolenoyl-glycerol (18:2/18:3) [2]*	0.578629	0.00326757	1.37553	0.168967	0.664848
3-hydroxyhexanoylcarnitine (2)	0.615385	0.00706855	1.37241	0.169937	0.66505
(3'-5')-uridylylcytidine*	0.388679	0.00680073	1.34989	0.177051	0.667486
5-hydroxylysine	0.417695	0.00371257	1.35079	0.176764	0.667486
gamma-glutamyl-alpha-lysine	0.589796	0.00448512	1.34082	0.17998	0.667486
glutamate	0.576613	0.00319288	1.35585	0.175148	0.667486
hexanoylcarnitine (C6)	0.413306	0.00409272	1.35513	0.175376	0.667486
N-ethylglycinexylidide	0.589899	0.00451032	1.3386	0.180701	0.667486
N6-carbamoylthreonyladenosine	0.420202	0.00347121	1.35441	0.175604	0.667486
proline	0.4375	0.00212943	1.3544	0.175608	0.667486
pseudoephedrine	0.633745	0.00994853	1.3409	0.179952	0.667486
sulfate*	0.596774	0.00511349	1.35332	0.175953	0.667486
trigonelline (N'-methylnicotinate)	0.572581	0.00291851	1.34351	0.179108	0.667486
1-oleoyl-2-docosahexaenoyl-GPC (18:1/22:6)*	0.584677	0.00403836	1.33249	0.182698	0.668047
3-hydroxyindolin-2-one	0.369281	0.00960976	1.33347	0.182379	0.668047
docosatrienoylcarnitine (C22:3)*	0.408421	0.00475762	1.3277	0.184276	0.670432
2-palmitoylglycerol (16:0)	0.433468	0.00252778	1.32331	0.185732	0.671011
stearoylcarnitine (C18)	0.419355	0.00372334	1.32164	0.186289	0.671011
oleoyl-arachidonoyl-glycerol (18:1/20:4) [2]*	0.570565	0.00287329	1.31643	0.188031	0.673932
arachidonoylcholine	0.594595	0.00519356	1.3126	0.189317	0.675198
tryptophylglycine	0.620915	0.00854844	1.30779	0.190946	0.67767
1-ribosyl-imidazoleacetate*	0.594444	0.00530784	1.29634	0.19486	0.682549
4-acetaminophen sulfate	0.627273	0.00968773	1.29308	0.195985	0.682549
ethyl alpha-glucopyranoside	0.354545	0.0126594	1.29277	0.196092	0.682549
UDP-N-acetylglucosamine/galactosamine	0.379009	0.00868127	1.29856	0.194095	0.682549
piperine	0.580042	0.00386603	1.28731	0.197986	0.685847
palmitoyl-arachidonoyl-glycerol (16:0/20:4) [2]*	0.568548	0.0028677	1.28006	0.200524	0.69133
docosapentaenoate (n6 DPA; 22:5n6)	0.586694	0.00468618	1.26642	0.205363	0.691549
erythritol	0.412121	0.00480398	1.2679	0.204835	0.691549
gamma-glutamyltyrosine	0.592593	0.00531135	1.2705	0.203907	0.691549
maltotriose	0.396923	0.00659661	1.26912	0.2044	0.691549
orotate	0.566532	0.00273915	1.27123	0.203647	0.691549
glycerophosphoinositol*	0.423387	0.00368065	1.26281	0.206656	0.69268
adenosine 3'-monophosphate (3'-AMP)	0.426263	0.00345851	1.25384	0.209899	0.700308
salicylate	0.4	0.00639317	1.25067	0.211056	0.700938
3-hydroxydecanoate	0.576613	0.00377821	1.2464	0.212616	0.701858
gamma-glutamylmethionine	0.578629	0.0039911	1.24462	0.213272	0.701858
adrenoylcarnitine (C22:4)*	0.4158	0.00459985	1.24147	0.21443	0.702478
1-dihomo-linoleoylglycerol (20:2)	0.418367	0.00443304	1.22606	0.220175	0.718047
1-stearoyl-2-arachidonoyl-GPS (18:0/20:4)	0.580645	0.00442248	1.21268	0.225253	0.718428
4-imidazoleacetate	0.578629	0.00416995	1.21764	0.223362	0.718428
5-dodecenoate (12:1n7)	0.578629	0.00413743	1.22241	0.221552	0.718428
isobutyrylcarnitine (C4)	0.577778	0.00410486	1.21397	0.224761	0.718428
palmitoleoylcarnitine (C16:1)*	0.431452	0.00319288	1.21313	0.225082	0.718428
1-dihomo-linolenylglycerol (20:3)	0.432323	0.00317899	1.20032	0.230017	0.727215
N-acetylneuraminate	0.570565	0.00344236	1.2027	0.229091	0.727215
1-oleoyl-GPG (18:1)*	0.578629	0.00447075	1.17596	0.23961	0.72953
2'-O-methylcytidine	0.411765	0.00553616	1.18587	0.235672	0.72953
beta-alanine	0.429435	0.00360495	1.17527	0.239888	0.72953
betonicine	0.590793	0.00595082	1.17696	0.23921	0.72953
carnosine	0.432323	0.00326018	1.18527	0.235909	0.72953
maltose	0.409877	0.00583312	1.18002	0.237994	0.72953
mannose-6-phosphate	0.404938	0.00655319	1.1743	0.240275	0.72953
methyl-4-hydroxybenzoate sulfate	0.581053	0.00461066	1.19367	0.232606	0.72953
myristoylcarnitine (C14)	0.4375	0.00282045	1.17685	0.239255	0.72953
N1-Methyl-2-pyridone-5-carboxamide	0.417339	0.00496665	1.17293	0.240826	0.72953
cefazolin	0.395425	0.00799544	1.16952	0.242195	0.73062
ophthalmate	0.44	0.00265361	1.16475	0.24412	0.733373
1-(1-enyl-oleoyl)-GPE (P-18:1)*	0.425403	0.0041415	1.15915	0.246393	0.735219
1-stearoyl-GPI (18:0)	0.419355	0.00486147	1.15663	0.247424	0.735219
dihomo-linoleate (20:2n6)	0.425403	0.00416589	1.15576	0.247781	0.735219
7-methylguanine	0.429435	0.00377567	1.14839	0.250808	0.741162
1-(1-enyl-palmitoyl)-GPE (P-16:0)*	0.421371	0.00474715	1.14121	0.253782	0.746902
glycochenodeoxycholate	0.613169	0.00993475	1.1354	0.256209	0.750993
1-(1-enyl-palmitoyl)-2-linoleoyl-GPC (P-16:0/18:2)*	0.435484	0.00331686	1.12022	0.262618	0.763597
oleate/vaccenate (18:1)	0.574597	0.00443416	1.12025	0.262608	0.763597
arachidoylcarnitine (C20)*	0.431452	0.0038026	1.11162	0.266301	0.764689
behenoyl sphingomyelin (d18:1/22:0)*	0.568548	0.00385138	1.10456	0.26935	0.764689
cytosine	0.427938	0.0042748	1.10217	0.270387	0.764689
glutathione, oxidized (GSSG)	0.432609	0.00367583	1.11154	0.266335	0.764689
glycosyl-N-stearoyl-sphingosine (d18:1/18:0)	0.564516	0.00341441	1.1041	0.269548	0.764689
phenylalanylglycine	0.578629	0.00502356	1.10937	0.26727	0.764689
tetracosadienoylcarnitine (C24:2)*	0.442827	0.00269048	1.10223	0.270361	0.764689
3-methyl-2-oxobutyrate	0.572016	0.00448833	1.07495	0.282396	0.782329
adenosine 5'-monophosphate (AMP)	0.421371	0.00529996	1.08006	0.280117	0.782329
eicosenoylcarnitine (C20:1)*	0.431452	0.00401397	1.08196	0.279271	0.782329
glycerol	0.423387	0.00511146	1.07159	0.283903	0.782329
myristate (14:0)	0.4375	0.00340577	1.07096	0.284189	0.782329
N1-methylguanosine	0.429435	0.00425531	1.08173	0.279371	0.782329
nicotinamide adenine dinucleotide (NAD+)	0.578629	0.00537313	1.07268	0.283416	0.782329
1-myristoylglycerol (14:0)	0.446502	0.00260798	1.04758	0.294834	0.782989
1-palmitoyl-2-linoleoyl-GPC (16:0/18:2)	0.550403	0.00225951	1.06036	0.288983	0.782989
behenoylcarnitine (C22)*	0.4375	0.00347894	1.05964	0.28931	0.782989
beta-citrylglutamate	0.574597	0.00500323	1.05462	0.291601	0.782989
cystine	0.567677	0.00417701	1.04714	0.295033	0.782989
fructosyllysine	0.574597	0.00498697	1.05633	0.290815	0.782989
kynurenine	0.425403	0.00493007	1.06241	0.288048	0.782989
margaroylcarnitine (C17)*	0.431452	0.00416843	1.06172	0.288362	0.782989
methylphosphate	0.560484	0.00333921	1.04669	0.295243	0.782989
sphinganine	0.441532	0.00310092	1.04996	0.293738	0.782989
malonate	0.572581	0.00487773	1.03923	0.298698	0.789259
alpha-tocopherol	0.556452	0.00298355	1.0335	0.301371	0.791997
o-Tyrosine	0.566532	0.00415369	1.03232	0.301921	0.791997
gamma-glutamylthreonine	0.575758	0.00551009	1.02058	0.307454	0.803598
1-palmitoyl-2-docosahexaenoyl-GPC (16:0/22:6)	0.568548	0.00453426	1.01799	0.308682	0.803906
1-linoleoyl-2-linolenoyl-GPC (18:2/18:3)*	0.566532	0.00432441	1.01174	0.311663	0.808759
(14 or 15)-methylpalmitate (a17:0 or i17:0)	0.435484	0.00413794	1.00294	0.315889	0.816798
3-methyl-2-oxovalerate	0.637427	0.0190412	0.995921	0.319288	0.819733
4-methyl-2-oxopentanoate	0.637427	0.0190412	0.995921	0.319288	0.819733
gamma-glutamylglutamine	0.560484	0.00373756	0.98934	0.322497	0.823232
quinate	0.563043	0.00406779	0.988464	0.322925	0.823232
1-(1-enyl-stearoyl)-GPE (P-18:0)*	0.4375	0.0044301	0.939017	0.347722	0.82613
1-arachidonoyl-GPC (20:4n6)*	0.567347	0.0051903	0.934807	0.349888	0.82613
2-oleoylglycerol (18:1)	0.445565	0.00313343	0.97246	0.330822	0.82613
3-hydroxyisobutyrate	0.426304	0.00596574	0.954141	0.340012	0.82613
3-methoxytyrosine	0.426087	0.00594919	0.958279	0.337922	0.82613
acisoga	0.563636	0.00448575	0.950141	0.342041	0.82613
alpha-hydroxyisovalerate	0.439516	0.00387576	0.97154	0.331279	0.82613
dehydroepiandrosterone sulfate (DHEA-S)	0.54898	0.00256763	0.966605	0.333742	0.82613
eicosanoylsphingosine (d20:1)*	0.427419	0.00568256	0.962828	0.335634	0.82613
glycylvaline	0.563786	0.00466403	0.933995	0.350306	0.82613
guanosine 5'- monophosphate (5'-GMP)	0.430353	0.00547354	0.941381	0.34651	0.82613
hydroxyasparagine**	0.434511	0.0047161	0.953617	0.340278	0.82613
indolelactate	0.449597	0.00286109	0.942307	0.346036	0.82613
N-acetylputrescine	0.436364	0.00460655	0.937599	0.34845	0.82613
N1-Methyl-4-pyridone-3-carboxamide	0.435484	0.00467449	0.943629	0.34536	0.82613
nicotinate ribonucleoside	0.594406	0.0095572	0.965678	0.334205	0.82613
ornithine	0.560484	0.00416843	0.936814	0.348854	0.82613
palmitoyl-sphingosine-phosphoethanolamine (d18:1/16:0)	0.56087	0.00387649	0.977645	0.32825	0.82613
ribonate	0.433468	0.00490974	0.949517	0.342358	0.82613
sphingomyelin (d18:1/20:0, d16:1/22:0)*	0.5625	0.00416182	0.968809	0.33264	0.82613
sphingomyelin (d18:2/18:1)*	0.57037	0.00543336	0.954675	0.339742	0.82613
tricosanoyl sphingomyelin (d18:1/23:0)*	0.570565	0.005491	0.952271	0.34096	0.82613
tyrosylglycine	0.435897	0.00448711	0.956956	0.338589	0.82613
N,N,N-trimethyl-5-aminovalerate	0.443548	0.00369895	0.928191	0.353309	0.830504
3-hydroxyhexanoate	0.544355	0.00230676	0.923506	0.355744	0.833522
N-acetylglutamate	0.558468	0.00407646	0.915745	0.359801	0.840309
10-nonadecenoate (19:1n9)	0.4375	0.0047065	0.911026	0.362282	0.840417
3-hydroxy-3-methylglutarate	0.445565	0.00363747	0.902573	0.366752	0.840417
cytidine	0.439516	0.00446922	0.90474	0.365603	0.840417
glycosyl-N-behenoyl-sphingadienine (d18:2/22:0)*	0.557809	0.00410335	0.902461	0.366812	0.840417
guanosine	0.439516	0.00442044	0.909718	0.362971	0.840417
thioproline	0.556452	0.00386154	0.90844	0.363646	0.840417
1-palmitoyl-GPC (16:0)	0.439516	0.00455865	0.895822	0.370348	0.840435
ascorbic acid 2-sulfate	0.557576	0.00414865	0.893895	0.371378	0.840435
glycerol 3-phosphate	0.564516	0.00513788	0.90007	0.368083	0.840435
nicotinamide ribonucleotide (NMN)	0.558468	0.0042797	0.893737	0.371463	0.840435
1-stearoyl-2-oleoyl-GPC (18:0/18:1)	0.550403	0.00322692	0.887287	0.374925	0.844671
erucoylcarnitine (C22:1)*	0.446939	0.0035874	0.885905	0.375669	0.844671
glycosyl ceramide (d18:2/24:1, d18:1/24:2)*	0.553015	0.00367911	0.874025	0.382105	0.856483
adrenate (22:4n6)	0.453629	0.00283671	0.870641	0.38395	0.857963
2,6-dihydroxybenzoic acid	0.566239	0.00588608	0.863382	0.387928	0.861533
methyl glucopyranoside (alpha + beta)	0.444444	0.00413896	0.863539	0.387841	0.861533
1-carboxyethylleucine	0.441532	0.00474309	0.848957	0.395905	0.861712
2'-deoxyuridine	0.561616	0.00545435	0.834301	0.404111	0.861712
bilirubin (Z,Z)	0.4375	0.00547068	0.845005	0.398108	0.861712
cysteine-glutathione disulfide	0.445565	0.00422279	0.837688	0.402206	0.861712
gamma-glutamylalanine	0.553684	0.00410768	0.837622	0.402243	0.861712
lactosyl-N-nervonoyl-sphingosine (d18:1/24:1)*	0.57177	0.00708193	0.852843	0.393746	0.861712
linoleate (18:2n6)	0.556452	0.00447125	0.844232	0.39854	0.861712
linolenoylcarnitine (C18:3)*	0.447581	0.00395706	0.833308	0.404671	0.861712
myristoleoylcarnitine (C14:1)*	0.45102	0.00342462	0.836968	0.40261	0.861712
N-acetylasparagine	0.555814	0.00429479	0.851671	0.394397	0.861712
N-formylmethionine	0.550403	0.00355211	0.845698	0.397721	0.861712
N6-succinyladenosine	0.554435	0.00419841	0.840117	0.400843	0.861712
nervonoylcarnitine (C24:1)*	0.444444	0.00424053	0.853134	0.393585	0.861712
retinol (Vitamin A)	0.449597	0.00360088	0.839951	0.400936	0.861712
1-palmitoyl-2-oleoyl-GPC (16:0/18:1)	0.542339	0.00272696	0.810772	0.417497	0.868585
desmosterol	0.444444	0.00466135	0.813713	0.415809	0.868585
diacylglycerol (16:1/18:2 [2], 16:0/18:3 [1])*	0.554435	0.00448294	0.813019	0.416207	0.868585
gluconate	0.558468	0.00509266	0.819302	0.412614	0.868585
lactosyl-N-palmitoyl-sphingosine (d18:1/16:0)	0.5625	0.00581212	0.819809	0.412325	0.868585
nicotinamide	0.544355	0.00298151	0.812312	0.416613	0.868585
rocuronium	0.444444	0.00465474	0.814291	0.415478	0.868585
sphingomyelin (d17:1/16:0, d18:1/15:0, d16:1/17:0)*	0.451613	0.00345506	0.823193	0.410398	0.868585
1-palmitoyl-2-stearoyl-GPE (16:0/18:0)*	0.457661	0.00287329	0.789856	0.429612	0.871209
2-methylcitrate/homocitrate	0.534274	0.00182051	0.803287	0.421809	0.871209
cholesterol	0.542339	0.00280825	0.79895	0.424319	0.871209
diacylglycerol (14:0/18:1, 16:0/16:1) [2]*	0.551515	0.00423588	0.791523	0.428639	0.871209
dihomo-linoleoylcarnitine (C20:2)*	0.449597	0.00400736	0.796213	0.425908	0.871209
dihydroxyacetone phosphate (DHAP)	0.548387	0.00377211	0.787839	0.430791	0.871209
gamma-glutamylcysteine	0.56117	0.0059659	0.791958	0.428385	0.871209
N-acetyl-1-methylhistidine*	0.411523	0.0121897	0.801375	0.422914	0.871209
trimethylamine N-oxide	0.552419	0.00442044	0.788422	0.43045	0.871209
xanthine	0.451613	0.00360139	0.806296	0.420072	0.871209
1-carboxyethylphenylalanine	0.443548	0.00524356	0.779584	0.435636	0.878552
biliverdin	0.538306	0.00244242	0.775107	0.438277	0.879176
glutamine	0.455645	0.00329857	0.772286	0.439945	0.879176
N-behenoyl-sphingadienine (d18:2/22:0)*	0.445565	0.00498697	0.770839	0.440802	0.879176
sphingomyelin (d18:0/20:0, d16:0/22:0)*	0.550403	0.00426751	0.771563	0.440373	0.879176
2-aminoadipate	0.546371	0.00375535	0.756696	0.449232	0.880034
escitalopram	0.366667	0.0312132	0.754692	0.450434	0.880034
gamma-glutamylphenylalanine	0.555556	0.00529758	0.763289	0.445291	0.880034
methionine sulfone	0.434783	0.00726916	0.76493	0.444313	0.880034
N-acetylglucosamine/N-acetylgalactosamine	0.550403	0.00438945	0.76077	0.446795	0.880034
N-palmitoyltaurine	0.443149	0.0056211	0.75828	0.448283	0.880034
palmitate (16:0)	0.449597	0.00447075	0.753821	0.450957	0.880034
phosphoethanolamine	0.451613	0.00404852	0.760469	0.446974	0.880034
oleoyl-oleoyl-glycerol (18:1/18:1) [2]*	0.548387	0.00417046	0.749269	0.453695	0.882998
1-stearoyl-2-arachidonoyl-GPI (18:0/20:4)	0.554435	0.00537719	0.742343	0.45788	0.885197
3-(4-hydroxyphenyl)lactate	0.46371	0.0023718	0.745164	0.456172	0.885197
sphingomyelin (d18:1/14:0, d16:1/16:0)*	0.461694	0.00267005	0.741331	0.458493	0.885197
4-acetamidophenylglucuronide	0.6	0.0185493	0.734236	0.462805	0.888782
tyrosine	0.546371	0.00397484	0.735506	0.462031	0.888782
4-hydroxyphenylpyruvate	0.553015	0.00529198	0.728762	0.466147	0.892832
1,5-anhydroglucitol (1,5-AG)	0.457661	0.00359682	0.705957	0.480215	0.898965
1-linoleoyl-GPG (18:2)*	0.544355	0.00420908	0.683672	0.494182	0.898965
1-stearoyl-2-oleoyl-GPS (18:0/18:1)	0.542339	0.00382445	0.684626	0.49358	0.898965
2'-deoxycytidine	0.44757	0.00550257	0.706796	0.479693	0.898965
2'-deoxyguanosine	0.451613	0.00476392	0.701047	0.483273	0.898965
2S,3R-dihydroxybutyrate	0.449597	0.00513737	0.703215	0.481922	0.898965
3-indoxyl sulfate	0.549474	0.00504357	0.696635	0.486031	0.898965
betaine aldehyde	0.553753	0.0058281	0.704102	0.481369	0.898965
caprate (10:0)	0.540323	0.00339002	0.692543	0.488596	0.898965
deoxycarnitine	0.459677	0.00334938	0.696733	0.48597	0.898965
docosadienoylcarnitine (C22:2)*	0.461538	0.00306747	0.694443	0.487404	0.898965
docosahexaenoate (DHA; 22:6n3)	0.542339	0.0037838	0.688293	0.491268	0.898965
glycosyl-N-(2-hydroxynervonoyl)-sphingosine (d18:1/24:1(2OH))*	0.545455	0.0043126	0.692162	0.488835	0.898965
imidazole propionate	0.460606	0.00299536	0.719789	0.471655	0.898965
inositol 1-phosphate (I1P)	0.544355	0.0038026	0.719285	0.471966	0.898965
kynurenate	0.444906	0.00632539	0.692719	0.488486	0.898965
myo-inositol	0.540323	0.00345506	0.685994	0.492717	0.898965
N-methyl-GABA	0.455645	0.00400584	0.7008	0.483428	0.898965
ondansetron	0.415205	0.0151589	0.688712	0.491004	0.898965
sphingomyelin (d18:1/17:0, d17:1/18:0, d19:1/16:0)	0.461694	0.00292207	0.708642	0.478547	0.898965
ceramide (d18:1/17:0, d17:1/18:0)*	0.457661	0.00388948	0.678878	0.497215	0.899659
indolepropionate	0.55243	0.00599441	0.67718	0.498292	0.899659
nisinate (24:6n3)	0.463675	0.00285739	0.679545	0.496793	0.899659
homostachydrine*	0.454545	0.0045968	0.670424	0.502588	0.905158
10-heptadecenoate (17:1n7)	0.455645	0.00442044	0.667126	0.504691	0.905267
thiamin (Vitamin B1)	0.461694	0.00330416	0.66641	0.505149	0.905267
(3'-5')-uridylyluridine	0.549872	0.00594233	0.646963	0.517656	0.913606
(N(1) + N(8))-acetylspermidine	0.534274	0.00331635	0.595165	0.551733	0.913606
(R)-3-hydroxybutyrylcarnitine	0.467742	0.00386154	0.519109	0.603685	0.913606
1-(1-enyl-palmitoyl)-2-linoleoyl-GPE (P-16:0/18:2)*	0.532258	0.00378024	0.524661	0.599819	0.913606
1-(1-enyl-palmitoyl)-2-oleoyl-GPE (P-16:0/18:1)*	0.467742	0.00382089	0.521862	0.601766	0.913606
1-linoleoyl-GPC (18:2)	0.538306	0.00567798	0.508364	0.611198	0.913606
1-linoleoyl-GPI (18:2)*	0.46371	0.00415217	0.563188	0.573307	0.913606
1-linoleoyl-GPS (18:2)*	0.460905	0.00456468	0.578645	0.562829	0.913606
1-linoleoylglycerol (18:2)	0.528226	0.00335547	0.48727	0.626067	0.913606
1-methyl-4-imidazoleacetate	0.469758	0.00277167	0.574432	0.565675	0.913606
1-methyl-5-imidazoleacetate	0.46371	0.00491635	0.517571	0.604758	0.913606
1-oleoyl-2-arachidonoyl-GPI (18:1/20:4)*	0.532258	0.00471514	0.469776	0.638515	0.913606
1-oleoyl-GPI (18:1)	0.467742	0.00350384	0.544962	0.58578	0.913606
1-oleoylglycerol (18:1)	0.53629	0.00450174	0.54088	0.588591	0.913606
1-palmitoleoyl-2-linolenoyl-GPC (16:1/18:3)*	0.461694	0.00417402	0.592918	0.553236	0.913606
1-palmitoyl-2-oleoyl-GPE (16:0/18:1)	0.53629	0.00498138	0.514181	0.607126	0.913606
1-palmitoyl-2-oleoyl-GPG (16:0/18:1)	0.542339	0.004361	0.641128	0.52144	0.913606
1-stearoyl-2-arachidonoyl-GPC (18:0/20:4)	0.540323	0.00419485	0.622573	0.533565	0.913606
1-stearoyl-2-arachidonoyl-GPE (18:0/20:4)	0.532258	0.00333312	0.558744	0.576336	0.913606
2-hydroxyadipate	0.535497	0.00406512	0.556743	0.577703	0.913606
2-hydroxystearate	0.538306	0.00409272	0.598778	0.549321	0.913606
2-linoleoylglycerol (18:2)	0.532258	0.0036583	0.533333	0.593803	0.913606
3-carboxy-4-methyl-5-propyl-2-furanpropanoate (CMPF)	0.529293	0.00352257	0.493552	0.621623	0.913606
3-hydroxylaurate	0.538306	0.00407646	0.599971	0.548526	0.913606
3-hydroxymyristate	0.53629	0.00390828	0.580494	0.561581	0.913606
3-hydroxystachydrine*	0.538462	0.00377964	0.625607	0.531573	0.913606
3-ureidoisobutyrate	0.455385	0.0072813	0.522854	0.601076	0.913606
3-ureidopropionate	0.461694	0.00478373	0.553845	0.579685	0.913606
5,6-dihydrouracil	0.45814	0.00680452	0.507464	0.611829	0.913606
5-(galactosylhydroxy)-L-lysine	0.465726	0.0036334	0.568605	0.569624	0.913606
5-methylthioadenosine (MTA)	0.457661	0.00549913	0.57094	0.56804	0.913606
5-methylthioribose**	0.545679	0.00691028	0.549502	0.582661	0.913606
acetylcarnitine (C2)	0.465726	0.00326757	0.59959	0.548779	0.913606
anserine	0.470588	0.0030323	0.534116	0.593262	0.913606
arachidonate (20:4n6)	0.465726	0.00517802	0.476305	0.633857	0.913606
argininosuccinate	0.470067	0.00283593	0.562095	0.574052	0.913606
behenoyl dihydrosphingomyelin (d18:0/22:0)*	0.532258	0.00345506	0.548795	0.583146	0.913606
beta-hydroxyisovalerate	0.528226	0.00311972	0.505346	0.613316	0.913606
carotene diol (3)	0.537084	0.00478603	0.536048	0.591925	0.913606
choline phosphate	0.465726	0.00367405	0.565451	0.571767	0.913606
ciliatine (2-aminoethylphosphonate)	0.454545	0.00888361	0.482261	0.62962	0.913606
creatinine	0.544355	0.00514397	0.618432	0.536291	0.913606
cysteinylglycine disulfide*	0.534188	0.00459748	0.504213	0.614112	0.913606
dimethylglycine	0.534274	0.00330009	0.596629	0.550755	0.913606
docosapentaenoate (n3 DPA; 22:5n3)	0.528226	0.00290022	0.52412	0.600195	0.913606
erythronate*	0.46371	0.00339612	0.622729	0.533462	0.913606
fluoxetine	0.639344	0.0610099	0.564142	0.572657	0.913606
formiminoglutamate	0.539095	0.00431804	0.594941	0.551883	0.913606
gamma-glutamylhistidine	0.544872	0.00508661	0.629158	0.529246	0.913606
gamma-glutamylisoleucine*	0.538462	0.0048888	0.55008	0.582265	0.913606
gamma-glutamylleucine	0.542339	0.00497071	0.600521	0.548159	0.913606
glutarate (C5-DC)	0.538306	0.0051333	0.534655	0.592889	0.913606
glycerate	0.46371	0.00421721	0.558828	0.576279	0.913606
glycerophosphoethanolamine	0.465726	0.00464147	0.503083	0.614906	0.913606
glycerophosphoglycerol	0.465726	0.00523492	0.473709	0.635707	0.913606
guanine	0.532258	0.00431679	0.490973	0.623445	0.913606
gulonate*	0.533333	0.0043669	0.50442	0.613966	0.913606
histidine betaine (hercynine)*	0.541958	0.00751066	0.484146	0.628282	0.913606
homoarginine	0.542339	0.00481625	0.610075	0.541812	0.913606
indoleacetate	0.542339	0.00438539	0.639343	0.5226	0.913606
inosine	0.530242	0.00387729	0.485675	0.627198	0.913606
lignoceroyl sphingomyelin (d18:1/24:0)	0.544355	0.00521714	0.61408	0.539163	0.913606
linoleoyl-arachidonoyl-glycerol (18:2/20:4) [1]*	0.532258	0.00417859	0.499026	0.617761	0.913606
malonylcarnitine	0.534274	0.00458456	0.506196	0.612719	0.913606
mannitol/sorbitol	0.457661	0.00475934	0.613711	0.539406	0.913606
methionine	0.465726	0.00364966	0.567337	0.570485	0.913606
metoclopramide	0.554717	0.00766214	0.625097	0.531908	0.913606
N-acetylglycine	0.457661	0.0052146	0.58631	0.557667	0.913606
N-acetyltaurine	0.463265	0.00564253	0.489035	0.624817	0.913606
N-carboxymethylalanine	0.55	0.00584259	0.654135	0.513025	0.913606
N-delta-acetylornithine	0.46856	0.00384053	0.507328	0.611925	0.913606
N-stearoyl-sphingadienine (d18:2/18:0)*	0.467742	0.00400787	0.509544	0.610371	0.913606
N-stearoyltaurine	0.541304	0.00406754	0.647634	0.517222	0.913606
N1-methylinosine	0.466667	0.00500901	0.47098	0.637655	0.913606
N2,N2-dimethylguanosine	0.461694	0.00512517	0.535079	0.592596	0.913606
N6,N6-dimethyllysine	0.53629	0.00566427	0.482191	0.62967	0.913606
N6-acetyllysine	0.544699	0.00584163	0.584826	0.558665	0.913606
O-sulfo-L-tyrosine	0.537374	0.00496755	0.530268	0.595926	0.913606
oleoylcarnitine (C18:1)	0.467742	0.00412168	0.502459	0.615344	0.913606
palmitoyl dihydrosphingomyelin (d18:0/16:0)*	0.534274	0.00438132	0.517803	0.604596	0.913606
palmitoyl-docosahexaenoyl-glycerol (16:0/22:6) [2]*	0.53629	0.00324979	0.636595	0.524389	0.913606
perfluorooctanesulfonate (PFOS)	0.451852	0.00578393	0.633094	0.526672	0.913606
phytosphingosine	0.464503	0.0044842	0.530089	0.59605	0.913606
pregnenediol disulfate (C21H34O8S2)*	0.461728	0.00534636	0.523416	0.600684	0.913606
pro-hydroxy-pro	0.533469	0.00487979	0.479112	0.631859	0.913606
pyridoxal	0.530242	0.00317002	0.537129	0.591178	0.913606
pyridoxamine	0.465726	0.00417808	0.530248	0.59594	0.913606
S-methylglutathione	0.464115	0.00365731	0.593381	0.552926	0.913606
sphingomyelin (d17:1/14:0, d16:1/15:0)*	0.457661	0.00461301	0.623369	0.533042	0.913606
sphingomyelin (d18:0/18:0, d19:0/17:0)*	0.542339	0.00452359	0.629501	0.529021	0.913606
sphingomyelin (d18:1/21:0, d17:1/22:0, d16:1/23:0)*	0.546371	0.00525931	0.639413	0.522554	0.913606
sphingomyelin (d18:2/14:0, d18:1/14:1)*	0.462791	0.00601834	0.479637	0.631485	0.913606
sphingomyelin (d18:2/23:1)*	0.532258	0.00445499	0.483298	0.628884	0.913606
sphingomyelin (d18:2/24:2)*	0.458947	0.00460403	0.605023	0.545164	0.913606
succinate	0.530242	0.00329196	0.527087	0.598133	0.913606
threonate	0.469758	0.00409679	0.472485	0.636581	0.913606
thymidine	0.53288	0.0048838	0.47049	0.638005	0.913606
thymine	0.460606	0.00595787	0.510368	0.609793	0.913606
urea	0.542339	0.00428783	0.646575	0.517907	0.913606
uridine 5'-monophosphate (UMP)	0.4	0.0271867	0.606488	0.544191	0.913606
valine	0.471774	0.00337173	0.486094	0.626901	0.913606
ximenoylcarnitine (C26:1)*	0.549872	0.00645524	0.620728	0.534778	0.913606
3-hydroxybutyrate (BHBA)	0.532258	0.00478018	0.466569	0.640808	0.915079
1-(1-enyl-palmitoyl)-2-arachidonoyl-GPE (P-16:0/20:4)*	0.467742	0.00498342	0.456956	0.647702	0.915298
7-alpha-hydroxy-3-oxo-4-cholestenoate (7-Hoca)	0.461111	0.00718439	0.458808	0.646372	0.915298
carotene diol (2)	0.528708	0.00388937	0.460326	0.645282	0.915298
glutamate, gamma-methyl ester	0.530242	0.00426751	0.462938	0.643409	0.915298
N-methylproline	0.471774	0.00381886	0.456751	0.64785	0.915298
serine	0.528226	0.00383512	0.455782	0.648547	0.915298
fructose	0.544615	0.0098117	0.450415	0.652411	0.918961
3-hydroxyglutarate	0.53629	0.0067455	0.441859	0.658591	0.921426
C-glycosyltryptophan	0.530242	0.00477154	0.437805	0.661528	0.921426
cerotoylcarnitine (C26)*	0.532151	0.00538331	0.438194	0.661245	0.921426
gamma-glutamyl-epsilon-lysine	0.471774	0.00415217	0.438035	0.661361	0.921426
linoleoyl ethanolamide	0.527383	0.00379061	0.444767	0.656488	0.921426
N-acetylarginine	0.530242	0.00477967	0.437432	0.661798	0.921426
S-adenosylhomocysteine (SAH)	0.469758	0.00486096	0.433759	0.664464	0.923362
(S)-3-hydroxybutyrylcarnitine	0.52621	0.00380006	0.425174	0.67071	0.924603
1-docosahexaenoylglycerol (22:6)	0.479839	0.00225798	0.424285	0.671358	0.924603
caffeine	0.538462	0.00819882	0.424767	0.671006	0.924603
ethylmalonate	0.524194	0.00321117	0.426941	0.669422	0.924603
glycine	0.471774	0.00446922	0.422212	0.67287	0.924603
N1-methyladenosine	0.471774	0.004518	0.419927	0.674539	0.924603
palmitoleate (16:1n7)	0.47379	0.003922	0.418512	0.675573	0.924603
tryptophan betaine	0.527273	0.00417906	0.42188	0.673112	0.924603
CoA-glutathione*	0.535802	0.0074802	0.413958	0.678905	0.926069
hydroxy-CMPF*	0.52449	0.0035366	0.411806	0.680482	0.926069
N-acetyl-3-methylhistidine*	0.44898	0.015336	0.411991	0.680346	0.926069
ribose	0.528807	0.00496932	0.408642	0.682802	0.927484
1-carboxyethyltyrosine	0.467949	0.00623929	0.405768	0.684913	0.928609
(3'-5')-cytidylyluridine*	0.423729	0.0384972	0.388728	0.697477	0.93232
1-palmitoyl-2-oleoyl-GPS (16:0/18:1)	0.47379	0.00468618	0.382871	0.701816	0.93232
1-stearoyl-GPG (18:0)	0.530526	0.00587283	0.398337	0.690382	0.93232
4-hydroxyglutamate	0.474012	0.00447747	0.388373	0.69774	0.93232
cis-4-decenoylcarnitine (C10:1)	0.469136	0.00617643	0.392723	0.694524	0.93232
N-stearoyl-sphingosine (d18:1/18:0)*	0.475806	0.00395096	0.3849	0.700311	0.93232
palmitoyl sphingomyelin (d18:1/16:0)	0.524194	0.00398348	0.383326	0.701478	0.93232
phenol sulfate	0.52621	0.00440164	0.395052	0.692805	0.93232
pipecolate	0.47379	0.00458049	0.387263	0.698562	0.93232
S-methylcysteine	0.52621	0.00453172	0.389341	0.697024	0.93232
taurine	0.47379	0.00435287	0.397259	0.691176	0.93232
1-arachidonylglycerol (20:4)	0.518145	0.0023408	0.375041	0.70763	0.936607
dimethylarginine (SDMA + ADMA)	0.52621	0.00487316	0.375454	0.707323	0.936607
1-palmitoyl-2-arachidonoyl-GPC (16:0/20:4n6)	0.475806	0.00438996	0.365148	0.715001	0.937654
3-hydroxypalmitoylcarnitine	0.47379	0.00505201	0.368748	0.712316	0.937654
5-oxoproline	0.522177	0.00358869	0.370206	0.711229	0.937654
clindamycin	0.433333	0.0336922	0.363199	0.716457	0.937654
glycylleucine	0.528067	0.00593319	0.364371	0.715581	0.937654
succinylcarnitine (C4-DC)	0.474501	0.00485062	0.366119	0.714276	0.937654
tiglylcarnitine (C5:1-DC)	0.470745	0.00653769	0.36182	0.717486	0.937654
1-stearoyl-2-oleoyl-GPI (18:0/18:1)*	0.479839	0.00339612	0.345961	0.729372	0.939618
3-hydroxy-2-ethylpropionate	0.477551	0.00415324	0.34834	0.727585	0.939618
aspartate	0.520161	0.00332295	0.349749	0.726527	0.939618
histamine	0.472222	0.00638775	0.347555	0.728174	0.939618
riboflavin (Vitamin B2)	0.475806	0.00460133	0.356663	0.721344	0.939618
sphingomyelin (d18:1/22:1, d18:2/22:0, d16:1/24:1)*	0.477823	0.0040602	0.348046	0.727805	0.939618
urate	0.524194	0.00483708	0.347863	0.727943	0.939618
xanthosine	0.47379	0.00545849	0.354753	0.722775	0.939618
carboxyethyl-GABA	0.518145	0.0027798	0.344155	0.73073	0.939695
sphingomyelin (d18:2/16:0, d18:1/16:1)*	0.477823	0.00419841	0.34227	0.732148	0.939849
3-hydroxyoleoylcarnitine	0.477895	0.00442265	0.332395	0.739591	0.942
3-methylcytidine	0.52621	0.00607633	0.336233	0.736695	0.942
5-dodecenoylcarnitine (C12:1)	0.526077	0.00618329	0.331627	0.740171	0.942
arachidonoyl ethanolamide	0.522177	0.00457237	0.327975	0.742931	0.942
ceramide (d16:1/24:1, d18:1/22:1)*	0.525641	0.00607035	0.3291	0.74208	0.942
N-acetylmethionine	0.481855	0.00300743	0.330875	0.740739	0.942
N-stearoyl-sphinganine (d18:0/18:0)*	0.520408	0.00376409	0.33264	0.739406	0.942
2-phosphoglycerate	0.478702	0.0043741	0.322031	0.747429	0.943861
arachidonoylcarnitine (C20:4)	0.478788	0.00444532	0.31815	0.750371	0.943861
ceramide (d18:2/24:1, d18:1/24:2)*	0.475806	0.00564191	0.322097	0.747379	0.943861
docosahexaenoyl ethanolamide	0.478261	0.00459152	0.320822	0.748345	0.943861
oxalate (ethanedioate)	0.481855	0.00326757	0.31743	0.750917	0.943861
1-oleoyl-GPC (18:1)	0.477823	0.00496258	0.314816	0.752901	0.944715
guanidinoacetate	0.520161	0.00415217	0.312882	0.75437	0.94492
1-(1-enyl-stearoyl)-2-linoleoyl-GPE (P-18:0/18:2)*	0.520161	0.00426598	0.30868	0.757565	0.946735
histidine	0.481855	0.00356024	0.304104	0.761049	0.946735
palmitoleoyl ethanolamide*	0.478469	0.00496947	0.30543	0.760039	0.946735
sphingomyelin (d18:1/20:1, d18:2/20:0)*	0.483871	0.00276405	0.306786	0.759006	0.946735
1-oleoyl-GPE (18:1)	0.479839	0.0046562	0.295463	0.767641	0.9468
choline	0.522177	0.00551539	0.298623	0.765228	0.9468
isoleucine	0.483871	0.00295916	0.2965	0.766848	0.9468
leucine	0.518145	0.00369844	0.298368	0.765423	0.9468
myristoyl dihydrosphingomyelin (d18:0/14:0)*	0.516129	0.00297542	0.295689	0.767468	0.9468
2'-deoxyinosine	0.520161	0.00475376	0.292415	0.769969	0.948057
3-aminoisobutyrate	0.483871	0.00317053	0.286446	0.774537	0.952062
1-(1-enyl-stearoyl)-2-arachidonoyl-GPE (P-18:0/20:4)*	0.479839	0.00557484	0.270024	0.787142	0.953225
1-stearoyl-GPE (18:0)	0.481855	0.0041293	0.282372	0.777658	0.953225
2-arachidonoylglycerol (20:4)	0.513131	0.0022371	0.277629	0.781297	0.953225
2R,3R-dihydroxybutyrate	0.516129	0.00353636	0.271225	0.786218	0.953225
decanoylcarnitine (C10)	0.521739	0.00649346	0.269777	0.787332	0.953225
linolenate [alpha or gamma; (18:3n3 or 6)]	0.516129	0.00337376	0.277684	0.781255	0.953225
O-methyltyrosine	0.479839	0.00548542	0.272216	0.785456	0.953225
octanoylcarnitine (C8)	0.479424	0.00573139	0.27179	0.785783	0.953225
valylglycine	0.480556	0.00485199	0.279149	0.780131	0.953225
S-carboxymethyl-L-cysteine	0.516129	0.00382089	0.260931	0.794146	0.959869
1-palmitoyl-2-arachidonoyl-GPI (16:0/20:4)*	0.481855	0.00507233	0.254775	0.798897	0.960802
1-stearoyl-GPC (18:0)	0.481855	0.00503168	0.255802	0.798104	0.960802
tryptophan	0.516129	0.00400787	0.254772	0.798899	0.960802
1-palmitoyl-GPE (16:0)	0.516129	0.00432492	0.245256	0.806258	0.961839
1-palmitoylglycerol (16:0)	0.485887	0.00330822	0.245369	0.806171	0.961839
3-formylindole	0.515152	0.00375998	0.247095	0.804835	0.961839
laurate (12:0)	0.514113	0.00331635	0.245068	0.806404	0.961839
N-palmitoyl-heptadecasphingosine (d17:1/16:0)*	0.518145	0.00525118	0.250399	0.802279	0.961839
5-methyluridine (ribothymidine)	0.517094	0.00495579	0.242822	0.808143	0.962329
laurylcarnitine (C12)	0.514113	0.00343829	0.240683	0.809801	0.962719
1-stearoyl-2-linoleoyl-GPI (18:0/18:2)	0.485887	0.0036334	0.234131	0.814883	0.963084
hypotaurine	0.516129	0.00478831	0.233087	0.815694	0.963084
mannonate*	0.516129	0.00470701	0.235091	0.814138	0.963084
N-acetyl-glucosamine 1-phosphate	0.482759	0.00558139	0.230781	0.817485	0.963084
N1,N12-diacetylspermine	0.477366	0.00905063	0.237912	0.811949	0.963084
N6,N6,N6-trimethyllysine	0.516129	0.00499155	0.228292	0.819419	0.963084
sphingomyelin (d18:2/24:1, d18:1/24:2)*	0.483871	0.00496716	0.228852	0.818984	0.963084
2-hydroxypalmitate	0.514113	0.00420247	0.217703	0.827661	0.963386
citrulline	0.514113	0.00390168	0.225939	0.821249	0.963386
cysteine sulfinic acid	0.516129	0.00528421	0.22188	0.824407	0.963386
dodecadienoate (12:2)*	0.512346	0.0032053	0.218062	0.82738	0.963386
eicosapentaenoate (EPA; 20:5n3)	0.485887	0.00403175	0.222264	0.824108	0.963386
stachydrine	0.487903	0.00305468	0.21887	0.826751	0.963386
3-hydroxyadipate*	0.515217	0.00510284	0.213027	0.831306	0.964528
sphingomyelin (d18:1/24:1, d18:2/24:0)*	0.514113	0.0043488	0.214009	0.83054	0.964528
isocitrate	0.516129	0.00604839	0.20739	0.835705	0.964993
phenylacetylglutamine	0.512097	0.00335547	0.20883	0.834581	0.964993
propionylcarnitine (C3)	0.485887	0.00452765	0.209739	0.833871	0.964993
N-monomethylarginine	0.485887	0.00479593	0.203789	0.838519	0.9667
N-acetylleucine	0.511962	0.00350772	0.201968	0.839942	0.966801
N,N,N-trimethyl-alanylproline betaine (TMAP)	0.486815	0.00448772	0.196813	0.843974	0.9699
stearate (18:0)	0.487903	0.00390828	0.193498	0.846569	0.971341
5-aminovalerate	0.512097	0.00405461	0.189974	0.849329	0.971429
methylmalonate (MMA)	0.512097	0.00403023	0.190548	0.84888	0.971429
quinolinate	0.486957	0.00481259	0.18802	0.850861	0.971646
1-arachidonoyl-GPI (20:4)*	0.512097	0.00510333	0.169334	0.865534	0.973054
1-linoleoyl-2-arachidonoyl-GPC (18:2/20:4n6)*	0.510081	0.00310905	0.18079	0.856532	0.973054
1-stearoyl-2-oleoyl-GPG (18:0/18:1)	0.510081	0.00332041	0.174941	0.861126	0.973054
2,3-dihydroxy-2-methylbutyrate	0.487654	0.00522319	0.170823	0.864363	0.973054
2-methylbutyrylcarnitine (C5)	0.486869	0.00572707	0.173517	0.862245	0.973054
azithromycin	0.516129	0.00805612	0.179699	0.857389	0.973054
ceramide (d18:1/14:0, d16:1/16:0)*	0.512097	0.00494074	0.172097	0.863361	0.973054
lysine	0.512097	0.00502203	0.170699	0.864461	0.973054
N-acetylglucosamine 6-phosphate	0.487903	0.00496512	0.171674	0.863694	0.973054
N6-methyladenosine	0.513185	0.00534048	0.180417	0.856826	0.973054
1-palmitoleoylglycerol (16:1)*	0.489712	0.00377351	0.167479	0.866993	0.973183
carotene diol (1)	0.510081	0.00371063	0.165487	0.868561	0.973433
N-acetylthreonine	0.489919	0.003922	0.160966	0.87212	0.974406
tetradecadienoate (14:2)*	0.510081	0.00391387	0.161133	0.871988	0.974406
1-methylhistamine	0.488491	0.00522919	0.159154	0.873547	0.974496
1-linoleoyl-GPE (18:2)*	0.510081	0.00479186	0.145625	0.884217	0.975575
cytidine 5'-monophospho-N-acetylneuraminic acid	0.510204	0.00481803	0.147007	0.883126	0.975575
gamma-glutamylvaline	0.510081	0.00467805	0.147386	0.882827	0.975575
glutathione, reduced (GSH)	0.510081	0.00423092	0.154978	0.876838	0.975575
N-(2-hydroxypalmitoyl)-sphingosine (d18:1/16:0(2OH))	0.489316	0.00482469	0.153812	0.877758	0.975575
N-acetylhistidine	0.510081	0.0046374	0.14803	0.882319	0.975575
N-oleoyltaurine	0.490431	0.00440014	0.144262	0.885294	0.975575
sphingomyelin (d18:1/18:1, d18:2/18:0)	0.491935	0.00307297	0.145479	0.884333	0.975575
3-methylhistidine	0.510081	0.00504388	0.14194	0.887127	0.976109
1-palmitoyl-2-arachidonoyl-GPE (16:0/20:4)*	0.506048	0.00355617	0.101426	0.919212	0.976441
2-oxoarginine*	0.493023	0.00527788	0.0960335	0.923494	0.976441
2-stearoyl-GPE (18:0)*	0.491935	0.00443061	0.121157	0.903567	0.976441
4-hydroxybutyrate (GHB)	0.491935	0.0036583	0.133333	0.89393	0.976441
4-methylcatechol sulfate	0.51049	0.00928955	0.108832	0.913336	0.976441
6-oxopiperidine-2-carboxylate	0.506048	0.0040033	0.095594	0.923843	0.976441
adenine	0.508065	0.00521917	0.111629	0.911117	0.976441
androsterone sulfate	0.507368	0.00317018	0.130868	0.89588	0.976441
diacetylspermidine*	0.513208	0.0105366	0.128669	0.89762	0.976441
flavin adenine dinucleotide (FAD)	0.506048	0.00372689	0.0990755	0.921078	0.976441
gamma-carboxyglutamate	0.491935	0.00381276	0.130605	0.896088	0.976441
hexadecadienoate (16:2n6)	0.506048	0.00386509	0.0972881	0.922498	0.976441
hydroxy-N6,N6,N6-trimethyllysine*	0.508065	0.00497529	0.114332	0.908974	0.976441
linoleoyl-arachidonoyl-glycerol (18:2/20:4) [2]*	0.493952	0.00326351	0.105876	0.915681	0.976441
N-acetylalanine	0.506048	0.00376754	0.0985396	0.921504	0.976441
N-acetylglutamine	0.508065	0.00420298	0.124394	0.901003	0.976441
N-acetylmethionine sulfoxide	0.493952	0.00330416	0.105223	0.916199	0.976441
N-acetylserine	0.508065	0.0041542	0.125122	0.900427	0.976441
N-formylphenylalanine	0.491453	0.00512388	0.119403	0.904956	0.976441
N-palmitoyl-sphinganine (d18:0/16:0)	0.491935	0.00384528	0.130051	0.896526	0.976441
N6-methyllysine	0.508065	0.00467449	0.117954	0.906104	0.976441
pantothenate	0.508065	0.00438996	0.121716	0.903124	0.976441
phenylalanine	0.506048	0.00353991	0.101658	0.919028	0.976441
S-methylcysteine sulfoxide	0.493952	0.00345049	0.102967	0.917989	0.976441
sphingomyelin (d18:1/19:0, d19:1/18:0)*	0.491935	0.00436557	0.122056	0.902855	0.976441
stearoyl sphingomyelin (d18:1/18:0)	0.491935	0.00358513	0.134687	0.892859	0.976441
threonine	0.506048	0.00395452	0.0961818	0.923376	0.976441
oleoyl ethanolamide	0.493952	0.00423905	0.0928977	0.925985	0.977278
1-stearoyl-GPS (18:0)*	0.493952	0.00468618	0.0883548	0.929595	0.978257
androstenediol (3beta,17beta) disulfate (1)	0.505198	0.00346234	0.0883304	0.929614	0.978257
6-phosphogluconate	0.506048	0.00540158	0.0822961	0.934411	0.981809
N-acetylglucosaminylasparagine	0.506048	0.00562108	0.0806733	0.935702	0.981809
1-oleoyl-GPS (18:1)	0.495968	0.00346116	0.068539	0.945357	0.982044
adenosine 2'-monophosphate (2'-AMP)	0.495968	0.00407087	0.0631982	0.949609	0.982044
adipoylcarnitine (C6-DC)	0.508772	0.0214406	0.0599068	0.95223	0.982044
asparagine	0.495968	0.00411152	0.062885	0.949858	0.982044
ceramide (d18:1/20:0, d16:1/22:0, d20:1/18:0)*	0.495968	0.00481879	0.058087	0.953679	0.982044
ergothioneine	0.495968	0.00390015	0.0645665	0.948519	0.982044
hypoxanthine	0.504032	0.00377008	0.0656709	0.94764	0.982044
linoleoylcarnitine (C18:2)*	0.504032	0.00426598	0.061736	0.950773	0.982044
N-palmitoyl-sphingadienine (d18:2/16:0)*	0.504032	0.00476189	0.0584331	0.953404	0.982044
phosphate	0.495968	0.00508707	0.0565346	0.954916	0.982044
ribulonate/xylulonate/lyxonate*	0.504032	0.00497325	0.0571779	0.954404	0.982044
sedoheptulose-7-phosphate	0.504032	0.00477001	0.0583833	0.953443	0.982044
sphingomyelin (d18:2/23:0, d18:1/23:1, d17:1/24:1)*	0.495968	0.00339612	0.0691921	0.944837	0.982044
trans-4-hydroxyproline	0.504032	0.0034449	0.0687005	0.945228	0.982044
2-palmitoleoylglycerol (16:1)*	0.503836	0.00534262	0.0524853	0.958142	0.983964
N-acetylphenylalanine	0.496599	0.00543748	0.0461268	0.963209	0.987767
2-hydroxyglutarate	0.497984	0.00229203	0.0421123	0.966409	0.988249
lignoceroylcarnitine (C24)*	0.50303	0.00493048	0.043156	0.965577	0.988249
1-palmitoyl-2-oleoyl-GPI (16:0/18:1)*	0.502016	0.00517802	0.028018	0.977648	0.988679
3-hydroxypalmitate	0.497984	0.00593407	0.0261723	0.97912	0.988679
methionine sulfoxide	0.497984	0.00388542	0.0323444	0.974197	0.988679
N-acetylvaline	0.497984	0.00390981	0.0322434	0.974278	0.988679
N-palmitoyl-sphingosine (d18:1/16:0)	0.497984	0.00530809	0.0276726	0.977923	0.988679
p-cresol sulfate	0.497984	0.00325944	0.035314	0.971829	0.988679
pyridoxamine phosphate	0.502016	0.00501543	0.0284685	0.977288	0.988679
sphingomyelin (d18:1/22:2, d18:2/22:1, d16:1/24:2)*	0.497984	0.00438945	0.0304308	0.975723	0.988679
sphingomyelin (d18:2/21:0, d16:2/23:0)*	0.497984	0.00399923	0.0318809	0.974567	0.988679
cystathionine	0.50101	0.00491569	0.014407	0.988505	0.994734
glucose	0.501053	0.00609024	0.0134884	0.989238	0.994734
prolylglycine	0.498986	0.00481342	0.0146183	0.988337	0.994734
1-arachidonoyl-GPE (20:4n6)*	0.5	0.00455255	0	1	1
3-hydroxyhexanoylcarnitine (1)	0.5	0.00501593	0	1	1
glycodeoxycholate	0.5	0.0121373	0	1	1
myristoleate (14:1n5)	0.5	0.00501593	0	1	1

## Sheet: supp table 1H
keggMetaboliteID	metaboliteName	pathwayEntry	pathwayName	pathwayClass	type
C00022	Pyruvate	hsa00010	Glycolysis / Gluconeogenesis	Metabolism; Carbohydrate metabolism	metabolite
C00024	Acetyl-CoA	hsa00010	Glycolysis / Gluconeogenesis	Metabolism; Carbohydrate metabolism	metabolite
C00031	D-Glucose	hsa00010	Glycolysis / Gluconeogenesis	Metabolism; Carbohydrate metabolism	metabolite
C00033	Acetate	hsa00010	Glycolysis / Gluconeogenesis	Metabolism; Carbohydrate metabolism	metabolite
C00036	Oxaloacetate	hsa00010	Glycolysis / Gluconeogenesis	Metabolism; Carbohydrate metabolism	metabolite
C00068	Thiamin diphosphate	hsa00010	Glycolysis / Gluconeogenesis	Metabolism; Carbohydrate metabolism	metabolite
C00074	Phosphoenolpyruvate	hsa00010	Glycolysis / Gluconeogenesis	Metabolism; Carbohydrate metabolism	metabolite
C00084	Acetaldehyde	hsa00010	Glycolysis / Gluconeogenesis	Metabolism; Carbohydrate metabolism	metabolite
C00103	D-Glucose 1-phosphate	hsa00010	Glycolysis / Gluconeogenesis	Metabolism; Carbohydrate metabolism	metabolite
C00111	Glycerone phosphate	hsa00010	Glycolysis / Gluconeogenesis	Metabolism; Carbohydrate metabolism	metabolite
C00118	D-Glyceraldehyde 3-phosphate	hsa00010	Glycolysis / Gluconeogenesis	Metabolism; Carbohydrate metabolism	metabolite
C00186	(S)-Lactate	hsa00010	Glycolysis / Gluconeogenesis	Metabolism; Carbohydrate metabolism	metabolite
C00197	3-Phospho-D-glycerate	hsa00010	Glycolysis / Gluconeogenesis	Metabolism; Carbohydrate metabolism	metabolite
C00221	beta-D-Glucose	hsa00010	Glycolysis / Gluconeogenesis	Metabolism; Carbohydrate metabolism	metabolite
C00236	3-Phospho-D-glyceroyl phosphate	hsa00010	Glycolysis / Gluconeogenesis	Metabolism; Carbohydrate metabolism	metabolite
C00267	alpha-D-Glucose	hsa00010	Glycolysis / Gluconeogenesis	Metabolism; Carbohydrate metabolism	metabolite
C00469	Ethanol	hsa00010	Glycolysis / Gluconeogenesis	Metabolism; Carbohydrate metabolism	metabolite
C00631	2-Phospho-D-glycerate	hsa00010	Glycolysis / Gluconeogenesis	Metabolism; Carbohydrate metabolism	metabolite
C00668	alpha-D-Glucose 6-phosphate	hsa00010	Glycolysis / Gluconeogenesis	Metabolism; Carbohydrate metabolism	metabolite
C01159	2,3-Bisphospho-D-glycerate	hsa00010	Glycolysis / Gluconeogenesis	Metabolism; Carbohydrate metabolism	metabolite
C01172	beta-D-Glucose 6-phosphate	hsa00010	Glycolysis / Gluconeogenesis	Metabolism; Carbohydrate metabolism	metabolite
C01451	Salicin	hsa00010	Glycolysis / Gluconeogenesis	Metabolism; Carbohydrate metabolism	metabolite
C05125	2-(alpha-Hydroxyethyl)thiamine diphosphate	hsa00010	Glycolysis / Gluconeogenesis	Metabolism; Carbohydrate metabolism	metabolite
C05345	beta-D-Fructose 6-phosphate	hsa00010	Glycolysis / Gluconeogenesis	Metabolism; Carbohydrate metabolism	metabolite
C05378	beta-D-Fructose 1,6-bisphosphate	hsa00010	Glycolysis / Gluconeogenesis	Metabolism; Carbohydrate metabolism	metabolite
C06186	Arbutin	hsa00010	Glycolysis / Gluconeogenesis	Metabolism; Carbohydrate metabolism	metabolite
C06187	Arbutin 6-phosphate	hsa00010	Glycolysis / Gluconeogenesis	Metabolism; Carbohydrate metabolism	metabolite
C06188	Salicin 6-phosphate	hsa00010	Glycolysis / Gluconeogenesis	Metabolism; Carbohydrate metabolism	metabolite
C15972	Enzyme N6-(lipoyl)lysine	hsa00010	Glycolysis / Gluconeogenesis	Metabolism; Carbohydrate metabolism	metabolite
C15973	Enzyme N6-(dihydrolipoyl)lysine	hsa00010	Glycolysis / Gluconeogenesis	Metabolism; Carbohydrate metabolism	metabolite
C16255	[Dihydrolipoyllysine-residue acetyltransferase] S-acetyldihydrolipoyllysine	hsa00010	Glycolysis / Gluconeogenesis	Metabolism; Carbohydrate metabolism	metabolite
C00022	Pyruvate	hsa00020	Citrate cycle (TCA cycle)	Metabolism; Carbohydrate metabolism	metabolite
C00024	Acetyl-CoA	hsa00020	Citrate cycle (TCA cycle)	Metabolism; Carbohydrate metabolism	metabolite
C00026	2-Oxoglutarate	hsa00020	Citrate cycle (TCA cycle)	Metabolism; Carbohydrate metabolism	metabolite
C00036	Oxaloacetate	hsa00020	Citrate cycle (TCA cycle)	Metabolism; Carbohydrate metabolism	metabolite
C00042	Succinate	hsa00020	Citrate cycle (TCA cycle)	Metabolism; Carbohydrate metabolism	metabolite
C00068	Thiamin diphosphate	hsa00020	Citrate cycle (TCA cycle)	Metabolism; Carbohydrate metabolism	metabolite
C00074	Phosphoenolpyruvate	hsa00020	Citrate cycle (TCA cycle)	Metabolism; Carbohydrate metabolism	metabolite
C00091	Succinyl-CoA	hsa00020	Citrate cycle (TCA cycle)	Metabolism; Carbohydrate metabolism	metabolite
C00122	Fumarate	hsa00020	Citrate cycle (TCA cycle)	Metabolism; Carbohydrate metabolism	metabolite
C00149	(S)-Malate	hsa00020	Citrate cycle (TCA cycle)	Metabolism; Carbohydrate metabolism	metabolite
C00158	Citrate	hsa00020	Citrate cycle (TCA cycle)	Metabolism; Carbohydrate metabolism	metabolite
C00311	Isocitrate	hsa00020	Citrate cycle (TCA cycle)	Metabolism; Carbohydrate metabolism	metabolite
C00417	cis-Aconitate	hsa00020	Citrate cycle (TCA cycle)	Metabolism; Carbohydrate metabolism	metabolite
C05125	2-(alpha-Hydroxyethyl)thiamine diphosphate	hsa00020	Citrate cycle (TCA cycle)	Metabolism; Carbohydrate metabolism	metabolite
C05379	Oxalosuccinate	hsa00020	Citrate cycle (TCA cycle)	Metabolism; Carbohydrate metabolism	metabolite
C05381	3-Carboxy-1-hydroxypropyl-ThPP	hsa00020	Citrate cycle (TCA cycle)	Metabolism; Carbohydrate metabolism	metabolite
C15972	Enzyme N6-(lipoyl)lysine	hsa00020	Citrate cycle (TCA cycle)	Metabolism; Carbohydrate metabolism	metabolite
C15973	Enzyme N6-(dihydrolipoyl)lysine	hsa00020	Citrate cycle (TCA cycle)	Metabolism; Carbohydrate metabolism	metabolite
C16254	[Dihydrolipoyllysine-residue succinyltransferase] S-succinyldihydrolipoyllysine	hsa00020	Citrate cycle (TCA cycle)	Metabolism; Carbohydrate metabolism	metabolite
C16255	[Dihydrolipoyllysine-residue acetyltransferase] S-acetyldihydrolipoyllysine	hsa00020	Citrate cycle (TCA cycle)	Metabolism; Carbohydrate metabolism	metabolite
C00022	Pyruvate	hsa00030	Pentose phosphate pathway	Metabolism; Carbohydrate metabolism	metabolite
C00031	D-Glucose	hsa00030	Pentose phosphate pathway	Metabolism; Carbohydrate metabolism	metabolite
C00117	D-Ribose 5-phosphate	hsa00030	Pentose phosphate pathway	Metabolism; Carbohydrate metabolism	metabolite
C00118	D-Glyceraldehyde 3-phosphate	hsa00030	Pentose phosphate pathway	Metabolism; Carbohydrate metabolism	metabolite
C00119	5-Phospho-alpha-D-ribose 1-diphosphate	hsa00030	Pentose phosphate pathway	Metabolism; Carbohydrate metabolism	metabolite
C00121	D-Ribose	hsa00030	Pentose phosphate pathway	Metabolism; Carbohydrate metabolism	metabolite
C00197	3-Phospho-D-glycerate	hsa00030	Pentose phosphate pathway	Metabolism; Carbohydrate metabolism	metabolite
C00198	D-Glucono-1,5-lactone	hsa00030	Pentose phosphate pathway	Metabolism; Carbohydrate metabolism	metabolite
C00199	D-Ribulose 5-phosphate	hsa00030	Pentose phosphate pathway	Metabolism; Carbohydrate metabolism	metabolite
C00204	2-Dehydro-3-deoxy-D-gluconate	hsa00030	Pentose phosphate pathway	Metabolism; Carbohydrate metabolism	metabolite
C00221	beta-D-Glucose	hsa00030	Pentose phosphate pathway	Metabolism; Carbohydrate metabolism	metabolite
C00231	D-Xylulose 5-phosphate	hsa00030	Pentose phosphate pathway	Metabolism; Carbohydrate metabolism	metabolite
C00257	D-Gluconic acid	hsa00030	Pentose phosphate pathway	Metabolism; Carbohydrate metabolism	metabolite
C00258	D-Glycerate	hsa00030	Pentose phosphate pathway	Metabolism; Carbohydrate metabolism	metabolite
C00279	D-Erythrose 4-phosphate	hsa00030	Pentose phosphate pathway	Metabolism; Carbohydrate metabolism	metabolite
C00345	6-Phospho-D-gluconate	hsa00030	Pentose phosphate pathway	Metabolism; Carbohydrate metabolism	metabolite
C00577	D-Glyceraldehyde	hsa00030	Pentose phosphate pathway	Metabolism; Carbohydrate metabolism	metabolite
C00620	alpha-D-Ribose 1-phosphate	hsa00030	Pentose phosphate pathway	Metabolism; Carbohydrate metabolism	metabolite
C00631	2-Phospho-D-glycerate	hsa00030	Pentose phosphate pathway	Metabolism; Carbohydrate metabolism	metabolite
C00668	alpha-D-Glucose 6-phosphate	hsa00030	Pentose phosphate pathway	Metabolism; Carbohydrate metabolism	metabolite
C00672	2-Deoxy-D-ribose 1-phosphate	hsa00030	Pentose phosphate pathway	Metabolism; Carbohydrate metabolism	metabolite
C00673	2-Deoxy-D-ribose 5-phosphate	hsa00030	Pentose phosphate pathway	Metabolism; Carbohydrate metabolism	metabolite
C01151	D-Ribose 1,5-bisphosphate	hsa00030	Pentose phosphate pathway	Metabolism; Carbohydrate metabolism	metabolite
C01172	beta-D-Glucose 6-phosphate	hsa00030	Pentose phosphate pathway	Metabolism; Carbohydrate metabolism	metabolite
C01218	6-Phospho-2-dehydro-D-gluconate	hsa00030	Pentose phosphate pathway	Metabolism; Carbohydrate metabolism	metabolite
C01236	D-Glucono-1,5-lactone 6-phosphate	hsa00030	Pentose phosphate pathway	Metabolism; Carbohydrate metabolism	metabolite
C01801	Deoxyribose	hsa00030	Pentose phosphate pathway	Metabolism; Carbohydrate metabolism	metabolite
C03752	2-Amino-2-deoxy-D-gluconate	hsa00030	Pentose phosphate pathway	Metabolism; Carbohydrate metabolism	metabolite
C04442	2-Dehydro-3-deoxy-6-phospho-D-gluconate	hsa00030	Pentose phosphate pathway	Metabolism; Carbohydrate metabolism	metabolite
C05345	beta-D-Fructose 6-phosphate	hsa00030	Pentose phosphate pathway	Metabolism; Carbohydrate metabolism	metabolite
C05378	beta-D-Fructose 1,6-bisphosphate	hsa00030	Pentose phosphate pathway	Metabolism; Carbohydrate metabolism	metabolite
C05382	Sedoheptulose 7-phosphate	hsa00030	Pentose phosphate pathway	Metabolism; Carbohydrate metabolism	metabolite
C06019	D-arabino-Hex-3-ulose 6-phosphate	hsa00030	Pentose phosphate pathway	Metabolism; Carbohydrate metabolism	metabolite
C06473	2-Keto-D-gluconic acid	hsa00030	Pentose phosphate pathway	Metabolism; Carbohydrate metabolism	metabolite
C20589	D-Glucosaminate-6-phosphate	hsa00030	Pentose phosphate pathway	Metabolism; Carbohydrate metabolism	metabolite
C00022	Pyruvate	hsa00040	Pentose and glucuronate interconversions	Metabolism; Carbohydrate metabolism	metabolite
C00026	2-Oxoglutarate	hsa00040	Pentose and glucuronate interconversions	Metabolism; Carbohydrate metabolism	metabolite
C00029	UDP-glucose	hsa00040	Pentose and glucuronate interconversions	Metabolism; Carbohydrate metabolism	metabolite
C00103	D-Glucose 1-phosphate	hsa00040	Pentose and glucuronate interconversions	Metabolism; Carbohydrate metabolism	metabolite
C00111	Glycerone phosphate	hsa00040	Pentose and glucuronate interconversions	Metabolism; Carbohydrate metabolism	metabolite
C00116	Glycerol	hsa00040	Pentose and glucuronate interconversions	Metabolism; Carbohydrate metabolism	metabolite
C00167	UDP-glucuronate	hsa00040	Pentose and glucuronate interconversions	Metabolism; Carbohydrate metabolism	metabolite
C00181	D-Xylose	hsa00040	Pentose and glucuronate interconversions	Metabolism; Carbohydrate metabolism	metabolite
C00191	D-Glucuronate	hsa00040	Pentose and glucuronate interconversions	Metabolism; Carbohydrate metabolism	metabolite
C00199	D-Ribulose 5-phosphate	hsa00040	Pentose and glucuronate interconversions	Metabolism; Carbohydrate metabolism	metabolite
C00204	2-Dehydro-3-deoxy-D-gluconate	hsa00040	Pentose and glucuronate interconversions	Metabolism; Carbohydrate metabolism	metabolite
C00231	D-Xylulose 5-phosphate	hsa00040	Pentose and glucuronate interconversions	Metabolism; Carbohydrate metabolism	metabolite
C00259	L-Arabinose	hsa00040	Pentose and glucuronate interconversions	Metabolism; Carbohydrate metabolism	metabolite
C00266	Glycolaldehyde	hsa00040	Pentose and glucuronate interconversions	Metabolism; Carbohydrate metabolism	metabolite
C00309	D-Ribulose	hsa00040	Pentose and glucuronate interconversions	Metabolism; Carbohydrate metabolism	metabolite
C00310	D-Xylulose	hsa00040	Pentose and glucuronate interconversions	Metabolism; Carbohydrate metabolism	metabolite
C00312	L-Xylulose	hsa00040	Pentose and glucuronate interconversions	Metabolism; Carbohydrate metabolism	metabolite
C00333	D-Galacturonate	hsa00040	Pentose and glucuronate interconversions	Metabolism; Carbohydrate metabolism	metabolite
C00379	Xylitol	hsa00040	Pentose and glucuronate interconversions	Metabolism; Carbohydrate metabolism	metabolite
C00433	2,5-Dioxopentanoate	hsa00040	Pentose and glucuronate interconversions	Metabolism; Carbohydrate metabolism	metabolite
C00470	Pectate	hsa00040	Pentose and glucuronate interconversions	Metabolism; Carbohydrate metabolism	metabolite
C00474	Ribitol	hsa00040	Pentose and glucuronate interconversions	Metabolism; Carbohydrate metabolism	metabolite
C00476	D-Lyxose	hsa00040	Pentose and glucuronate interconversions	Metabolism; Carbohydrate metabolism	metabolite
C00502	D-Xylonate	hsa00040	Pentose and glucuronate interconversions	Metabolism; Carbohydrate metabolism	metabolite
C00508	L-Ribulose	hsa00040	Pentose and glucuronate interconversions	Metabolism; Carbohydrate metabolism	metabolite
C00514	D-Mannonate	hsa00040	Pentose and glucuronate interconversions	Metabolism; Carbohydrate metabolism	metabolite
C00532	L-Arabitol	hsa00040	Pentose and glucuronate interconversions	Metabolism; Carbohydrate metabolism	metabolite
C00558	D-Tagaturonate	hsa00040	Pentose and glucuronate interconversions	Metabolism; Carbohydrate metabolism	metabolite
C00618	3-Dehydro-L-gulonate	hsa00040	Pentose and glucuronate interconversions	Metabolism; Carbohydrate metabolism	metabolite
C00714	Pectin	hsa00040	Pentose and glucuronate interconversions	Metabolism; Carbohydrate metabolism	metabolite
C00789	CDP-ribitol	hsa00040	Pentose and glucuronate interconversions	Metabolism; Carbohydrate metabolism	metabolite
C00800	L-Gulonate	hsa00040	Pentose and glucuronate interconversions	Metabolism; Carbohydrate metabolism	metabolite
C00817	D-Altronate	hsa00040	Pentose and glucuronate interconversions	Metabolism; Carbohydrate metabolism	metabolite
C00905	D-Fructuronate	hsa00040	Pentose and glucuronate interconversions	Metabolism; Carbohydrate metabolism	metabolite
C01068	D-Ribitol 5-phosphate	hsa00040	Pentose and glucuronate interconversions	Metabolism; Carbohydrate metabolism	metabolite
C01101	L-Ribulose 5-phosphate	hsa00040	Pentose and glucuronate interconversions	Metabolism; Carbohydrate metabolism	metabolite
C01508	L-Lyxose	hsa00040	Pentose and glucuronate interconversions	Metabolism; Carbohydrate metabolism	metabolite
C01904	D-Arabitol	hsa00040	Pentose and glucuronate interconversions	Metabolism; Carbohydrate metabolism	metabolite
C02266	D-Xylonolactone	hsa00040	Pentose and glucuronate interconversions	Metabolism; Carbohydrate metabolism	metabolite
C02273	Digalacturonate	hsa00040	Pentose and glucuronate interconversions	Metabolism; Carbohydrate metabolism	metabolite
C02426	L-Glyceraldehyde	hsa00040	Pentose and glucuronate interconversions	Metabolism; Carbohydrate metabolism	metabolite
C02753	D-Xylono-1,4-lactone	hsa00040	Pentose and glucuronate interconversions	Metabolism; Carbohydrate metabolism	metabolite
C03033	beta-D-Glucuronoside	hsa00040	Pentose and glucuronate interconversions	Metabolism; Carbohydrate metabolism	metabolite
C03291	L-Xylulose 5-phosphate	hsa00040	Pentose and glucuronate interconversions	Metabolism; Carbohydrate metabolism	metabolite
C03826	2-Dehydro-3-deoxy-D-xylonate	hsa00040	Pentose and glucuronate interconversions	Metabolism; Carbohydrate metabolism	metabolite
C04053	5-Dehydro-4-deoxy-D-glucuronate	hsa00040	Pentose and glucuronate interconversions	Metabolism; Carbohydrate metabolism	metabolite
C04349	(4S)-4,6-Dihydroxy-2,5-dioxohexanoate	hsa00040	Pentose and glucuronate interconversions	Metabolism; Carbohydrate metabolism	metabolite
C04575	(4R,5S)-4,5,6-Trihydroxy-2,3-dioxohexanoate	hsa00040	Pentose and glucuronate interconversions	Metabolism; Carbohydrate metabolism	metabolite
C05385	D-Glucuronate 1-phosphate	hsa00040	Pentose and glucuronate interconversions	Metabolism; Carbohydrate metabolism	metabolite
C05411	L-Xylonate	hsa00040	Pentose and glucuronate interconversions	Metabolism; Carbohydrate metabolism	metabolite
C05412	L-Lyxonate	hsa00040	Pentose and glucuronate interconversions	Metabolism; Carbohydrate metabolism	metabolite
C06118	4-(4-Deoxy-alpha-D-gluc-4-enuronosyl)-D-galacturonate	hsa00040	Pentose and glucuronate interconversions	Metabolism; Carbohydrate metabolism	metabolite
C06441	L-Xylulose 1-phosphate	hsa00040	Pentose and glucuronate interconversions	Metabolism; Carbohydrate metabolism	metabolite
C14899	3-Dehydro-L-gulonate 6-phosphate	hsa00040	Pentose and glucuronate interconversions	Metabolism; Carbohydrate metabolism	metabolite
C15930	L-Galactonate	hsa00040	Pentose and glucuronate interconversions	Metabolism; Carbohydrate metabolism	metabolite
C20680	2-Dehydro-3-deoxy-L-galactonate	hsa00040	Pentose and glucuronate interconversions	Metabolism; Carbohydrate metabolism	metabolite
C00095	D-Fructose	hsa00051	Fructose and mannose metabolism	Metabolism; Carbohydrate metabolism	metabolite
C00096	GDP-mannose	hsa00051	Fructose and mannose metabolism	Metabolism; Carbohydrate metabolism	metabolite
C00111	Glycerone phosphate	hsa00051	Fructose and mannose metabolism	Metabolism; Carbohydrate metabolism	metabolite
C00118	D-Glyceraldehyde 3-phosphate	hsa00051	Fructose and mannose metabolism	Metabolism; Carbohydrate metabolism	metabolite
C00159	D-Mannose	hsa00051	Fructose and mannose metabolism	Metabolism; Carbohydrate metabolism	metabolite
C00186	(S)-Lactate	hsa00051	Fructose and mannose metabolism	Metabolism; Carbohydrate metabolism	metabolite
C00247	L-Sorbose	hsa00051	Fructose and mannose metabolism	Metabolism; Carbohydrate metabolism	metabolite
C00267	alpha-D-Glucose	hsa00051	Fructose and mannose metabolism	Metabolism; Carbohydrate metabolism	metabolite
C00275	D-Mannose 6-phosphate	hsa00051	Fructose and mannose metabolism	Metabolism; Carbohydrate metabolism	metabolite
C00325	GDP-L-fucose	hsa00051	Fructose and mannose metabolism	Metabolism; Carbohydrate metabolism	metabolite
C00392	Mannitol	hsa00051	Fructose and mannose metabolism	Metabolism; Carbohydrate metabolism	metabolite
C00424	(S)-Lactaldehyde	hsa00051	Fructose and mannose metabolism	Metabolism; Carbohydrate metabolism	metabolite
C00464	Mannan	hsa00051	Fructose and mannose metabolism	Metabolism; Carbohydrate metabolism	metabolite
C00507	L-Rhamnose	hsa00051	Fructose and mannose metabolism	Metabolism; Carbohydrate metabolism	metabolite
C00577	D-Glyceraldehyde	hsa00051	Fructose and mannose metabolism	Metabolism; Carbohydrate metabolism	metabolite
C00636	D-Mannose 1-phosphate	hsa00051	Fructose and mannose metabolism	Metabolism; Carbohydrate metabolism	metabolite
C00644	D-Mannitol 1-phosphate	hsa00051	Fructose and mannose metabolism	Metabolism; Carbohydrate metabolism	metabolite
C00665	beta-D-Fructose 2,6-bisphosphate	hsa00051	Fructose and mannose metabolism	Metabolism; Carbohydrate metabolism	metabolite
C00794	D-Sorbitol	hsa00051	Fructose and mannose metabolism	Metabolism; Carbohydrate metabolism	metabolite
C00861	L-Rhamnulose	hsa00051	Fructose and mannose metabolism	Metabolism; Carbohydrate metabolism	metabolite
C00976	GDP-D-mannuronate	hsa00051	Fructose and mannose metabolism	Metabolism; Carbohydrate metabolism	metabolite
C01019	6-Deoxy-L-galactose	hsa00051	Fructose and mannose metabolism	Metabolism; Carbohydrate metabolism	metabolite
C01094	D-Fructose 1-phosphate	hsa00051	Fructose and mannose metabolism	Metabolism; Carbohydrate metabolism	metabolite
C01096	Sorbitol 6-phosphate	hsa00051	Fructose and mannose metabolism	Metabolism; Carbohydrate metabolism	metabolite
C01099	L-Fuculose 1-phosphate	hsa00051	Fructose and mannose metabolism	Metabolism; Carbohydrate metabolism	metabolite
C01131	L-Rhamnulose 1-phosphate	hsa00051	Fructose and mannose metabolism	Metabolism; Carbohydrate metabolism	metabolite
C01222	GDP-4-dehydro-6-deoxy-D-mannose	hsa00051	Fructose and mannose metabolism	Metabolism; Carbohydrate metabolism	metabolite
C01355	Fructan	hsa00051	Fructose and mannose metabolism	Metabolism; Carbohydrate metabolism	metabolite
C01487	D-Allose	hsa00051	Fructose and mannose metabolism	Metabolism; Carbohydrate metabolism	metabolite
C01720	L-Fuconate	hsa00051	Fructose and mannose metabolism	Metabolism; Carbohydrate metabolism	metabolite
C01721	L-Fuculose	hsa00051	Fructose and mannose metabolism	Metabolism; Carbohydrate metabolism	metabolite
C01768	(Alginate)n	hsa00051	Fructose and mannose metabolism	Metabolism; Carbohydrate metabolism	metabolite
C01934	L-Rhamnonate	hsa00051	Fructose and mannose metabolism	Metabolism; Carbohydrate metabolism	metabolite
C02431	L-Rhamnofuranose	hsa00051	Fructose and mannose metabolism	Metabolism; Carbohydrate metabolism	metabolite
C02492	1,4-beta-D-Mannan	hsa00051	Fructose and mannose metabolism	Metabolism; Carbohydrate metabolism	metabolite
C02888	Sorbose 1-phosphate	hsa00051	Fructose and mannose metabolism	Metabolism; Carbohydrate metabolism	metabolite
C02962	D-Allose 6-phosphate	hsa00051	Fructose and mannose metabolism	Metabolism; Carbohydrate metabolism	metabolite
C02977	GDP-6-deoxy-D-talose	hsa00051	Fructose and mannose metabolism	Metabolism; Carbohydrate metabolism	metabolite
C02985	L-Fucose 1-phosphate	hsa00051	Fructose and mannose metabolism	Metabolism; Carbohydrate metabolism	metabolite
C02991	L-Rhamnono-1,4-lactone	hsa00051	Fructose and mannose metabolism	Metabolism; Carbohydrate metabolism	metabolite
C03117	GDP-6-deoxy-D-mannose	hsa00051	Fructose and mannose metabolism	Metabolism; Carbohydrate metabolism	metabolite
C03267	beta-D-Fructose 2-phosphate	hsa00051	Fructose and mannose metabolism	Metabolism; Carbohydrate metabolism	metabolite
C03827	2-Dehydro-3-deoxy-L-fuconate	hsa00051	Fructose and mannose metabolism	Metabolism; Carbohydrate metabolism	metabolite
C03979	2-Dehydro-3-deoxy-L-rhamnonate	hsa00051	Fructose and mannose metabolism	Metabolism; Carbohydrate metabolism	metabolite
C05144	(beta-D-Mannuronate)n	hsa00051	Fructose and mannose metabolism	Metabolism; Carbohydrate metabolism	metabolite
C05345	beta-D-Fructose 6-phosphate	hsa00051	Fructose and mannose metabolism	Metabolism; Carbohydrate metabolism	metabolite
C05378	beta-D-Fructose 1,6-bisphosphate	hsa00051	Fructose and mannose metabolism	Metabolism; Carbohydrate metabolism	metabolite
C05392	Oligouronide with 4-deoxy-alpha-L-erythro-hex-4-enopyranuronosyl group	hsa00051	Fructose and mannose metabolism	Metabolism; Carbohydrate metabolism	metabolite
C06192	ADP-mannose	hsa00051	Fructose and mannose metabolism	Metabolism; Carbohydrate metabolism	metabolite
C11516	2-(alpha-D-Mannosyl)-3-phosphoglycerate	hsa00051	Fructose and mannose metabolism	Metabolism; Carbohydrate metabolism	metabolite
C11544	2-O-(alpha-D-Mannosyl)-D-glycerate	hsa00051	Fructose and mannose metabolism	Metabolism; Carbohydrate metabolism	metabolite
C18028	L-Fucono-1,5-lactone	hsa00051	Fructose and mannose metabolism	Metabolism; Carbohydrate metabolism	metabolite
C18096	D-Allulose 6-phosphate	hsa00051	Fructose and mannose metabolism	Metabolism; Carbohydrate metabolism	metabolite
C20781	2,4-Diketo-3-deoxy-L-fuconate	hsa00051	Fructose and mannose metabolism	Metabolism; Carbohydrate metabolism	metabolite
C00029	UDP-glucose	hsa00052	Galactose metabolism	Metabolism; Carbohydrate metabolism	metabolite
C00031	D-Glucose	hsa00052	Galactose metabolism	Metabolism; Carbohydrate metabolism	metabolite
C00052	UDP-alpha-D-galactose	hsa00052	Galactose metabolism	Metabolism; Carbohydrate metabolism	metabolite
C00085	D-Fructose 6-phosphate	hsa00052	Galactose metabolism	Metabolism; Carbohydrate metabolism	metabolite
C00089	Sucrose	hsa00052	Galactose metabolism	Metabolism; Carbohydrate metabolism	metabolite
C00095	D-Fructose	hsa00052	Galactose metabolism	Metabolism; Carbohydrate metabolism	metabolite
C00103	D-Glucose 1-phosphate	hsa00052	Galactose metabolism	Metabolism; Carbohydrate metabolism	metabolite
C00111	Glycerone phosphate	hsa00052	Galactose metabolism	Metabolism; Carbohydrate metabolism	metabolite
C00116	Glycerol	hsa00052	Galactose metabolism	Metabolism; Carbohydrate metabolism	metabolite
C00118	D-Glyceraldehyde 3-phosphate	hsa00052	Galactose metabolism	Metabolism; Carbohydrate metabolism	metabolite
C00124	D-Galactose	hsa00052	Galactose metabolism	Metabolism; Carbohydrate metabolism	metabolite
C00137	myo-Inositol	hsa00052	Galactose metabolism	Metabolism; Carbohydrate metabolism	metabolite
C00159	D-Mannose	hsa00052	Galactose metabolism	Metabolism; Carbohydrate metabolism	metabolite
C00243	Lactose	hsa00052	Galactose metabolism	Metabolism; Carbohydrate metabolism	metabolite
C00267	alpha-D-Glucose	hsa00052	Galactose metabolism	Metabolism; Carbohydrate metabolism	metabolite
C00446	alpha-D-Galactose 1-phosphate	hsa00052	Galactose metabolism	Metabolism; Carbohydrate metabolism	metabolite
C00492	Raffinose	hsa00052	Galactose metabolism	Metabolism; Carbohydrate metabolism	metabolite
C00577	D-Glyceraldehyde	hsa00052	Galactose metabolism	Metabolism; Carbohydrate metabolism	metabolite
C00668	alpha-D-Glucose 6-phosphate	hsa00052	Galactose metabolism	Metabolism; Carbohydrate metabolism	metabolite
C00794	D-Sorbitol	hsa00052	Galactose metabolism	Metabolism; Carbohydrate metabolism	metabolite
C00795	D-Tagatose	hsa00052	Galactose metabolism	Metabolism; Carbohydrate metabolism	metabolite
C00880	D-Galactonate	hsa00052	Galactose metabolism	Metabolism; Carbohydrate metabolism	metabolite
C00984	alpha-D-Galactose	hsa00052	Galactose metabolism	Metabolism; Carbohydrate metabolism	metabolite
C01097	D-Tagatose 6-phosphate	hsa00052	Galactose metabolism	Metabolism; Carbohydrate metabolism	metabolite
C01113	D-Galactose 6-phosphate	hsa00052	Galactose metabolism	Metabolism; Carbohydrate metabolism	metabolite
C01132	N-Acetyl-D-galactosamine	hsa00052	Galactose metabolism	Metabolism; Carbohydrate metabolism	metabolite
C01216	2-Dehydro-3-deoxy-D-galactonate	hsa00052	Galactose metabolism	Metabolism; Carbohydrate metabolism	metabolite
C01235	alpha-D-Galactosyl-(1->3)-1D-myo-inositol	hsa00052	Galactose metabolism	Metabolism; Carbohydrate metabolism	metabolite
C01286	2-Dehydro-3-deoxy-6-phospho-D-galactonate	hsa00052	Galactose metabolism	Metabolism; Carbohydrate metabolism	metabolite
C01613	Stachyose	hsa00052	Galactose metabolism	Metabolism; Carbohydrate metabolism	metabolite
C01697	Galactitol	hsa00052	Galactose metabolism	Metabolism; Carbohydrate metabolism	metabolite
C02262	D-Galactosamine	hsa00052	Galactose metabolism	Metabolism; Carbohydrate metabolism	metabolite
C02669	D-Galactono-1,5-lactone	hsa00052	Galactose metabolism	Metabolism; Carbohydrate metabolism	metabolite
C03383	D-Galactono-1,4-lactone	hsa00052	Galactose metabolism	Metabolism; Carbohydrate metabolism	metabolite
C03733	UDP-alpha-D-galactofuranose	hsa00052	Galactose metabolism	Metabolism; Carbohydrate metabolism	metabolite
C03785	D-Tagatose 1,6-bisphosphate	hsa00052	Galactose metabolism	Metabolism; Carbohydrate metabolism	metabolite
C05396	Lactose 6'-phosphate	hsa00052	Galactose metabolism	Metabolism; Carbohydrate metabolism	metabolite
C05399	Melibiitol	hsa00052	Galactose metabolism	Metabolism; Carbohydrate metabolism	metabolite
C05400	Epimelibiose	hsa00052	Galactose metabolism	Metabolism; Carbohydrate metabolism	metabolite
C05401	3-beta-D-Galactosyl-sn-glycerol	hsa00052	Galactose metabolism	Metabolism; Carbohydrate metabolism	metabolite
C05402	Melibiose	hsa00052	Galactose metabolism	Metabolism; Carbohydrate metabolism	metabolite
C05404	D-Gal alpha 1->6D-Gal alpha 1->6D-Glucose	hsa00052	Galactose metabolism	Metabolism; Carbohydrate metabolism	metabolite
C05796	Galactan	hsa00052	Galactose metabolism	Metabolism; Carbohydrate metabolism	metabolite
C06311	Galactitol 1-phosphate	hsa00052	Galactose metabolism	Metabolism; Carbohydrate metabolism	metabolite
C06376	N-Acetyl-D-galactosamine 6-phosphate	hsa00052	Galactose metabolism	Metabolism; Carbohydrate metabolism	metabolite
C06377	D-Galactosamine 6-phosphate	hsa00052	Galactose metabolism	Metabolism; Carbohydrate metabolism	metabolite
C00022	Pyruvate	hsa00053	Ascorbate and aldarate metabolism	Metabolism; Carbohydrate metabolism	metabolite
C00026	2-Oxoglutarate	hsa00053	Ascorbate and aldarate metabolism	Metabolism; Carbohydrate metabolism	metabolite
C00029	UDP-glucose	hsa00053	Ascorbate and aldarate metabolism	Metabolism; Carbohydrate metabolism	metabolite
C00072	Ascorbate	hsa00053	Ascorbate and aldarate metabolism	Metabolism; Carbohydrate metabolism	metabolite
C00096	GDP-mannose	hsa00053	Ascorbate and aldarate metabolism	Metabolism; Carbohydrate metabolism	metabolite
C00137	myo-Inositol	hsa00053	Ascorbate and aldarate metabolism	Metabolism; Carbohydrate metabolism	metabolite
C00167	UDP-glucuronate	hsa00053	Ascorbate and aldarate metabolism	Metabolism; Carbohydrate metabolism	metabolite
C00191	D-Glucuronate	hsa00053	Ascorbate and aldarate metabolism	Metabolism; Carbohydrate metabolism	metabolite
C00231	D-Xylulose 5-phosphate	hsa00053	Ascorbate and aldarate metabolism	Metabolism; Carbohydrate metabolism	metabolite
C00259	L-Arabinose	hsa00053	Ascorbate and aldarate metabolism	Metabolism; Carbohydrate metabolism	metabolite
C00333	D-Galacturonate	hsa00053	Ascorbate and aldarate metabolism	Metabolism; Carbohydrate metabolism	metabolite
C00433	2,5-Dioxopentanoate	hsa00053	Ascorbate and aldarate metabolism	Metabolism; Carbohydrate metabolism	metabolite
C00545	L-Arabinonate	hsa00053	Ascorbate and aldarate metabolism	Metabolism; Carbohydrate metabolism	metabolite
C00558	D-Tagaturonate	hsa00053	Ascorbate and aldarate metabolism	Metabolism; Carbohydrate metabolism	metabolite
C00618	3-Dehydro-L-gulonate	hsa00053	Ascorbate and aldarate metabolism	Metabolism; Carbohydrate metabolism	metabolite
C00679	5-Dehydro-4-deoxy-D-glucarate	hsa00053	Ascorbate and aldarate metabolism	Metabolism; Carbohydrate metabolism	metabolite
C00684	2-Dehydro-3-deoxy-L-arabinonate	hsa00053	Ascorbate and aldarate metabolism	Metabolism; Carbohydrate metabolism	metabolite
C00800	L-Gulonate	hsa00053	Ascorbate and aldarate metabolism	Metabolism; Carbohydrate metabolism	metabolite
C00818	D-Glucarate	hsa00053	Ascorbate and aldarate metabolism	Metabolism; Carbohydrate metabolism	metabolite
C00879	D-Galactarate	hsa00053	Ascorbate and aldarate metabolism	Metabolism; Carbohydrate metabolism	metabolite
C01040	L-Gulono-1,4-lactone	hsa00053	Ascorbate and aldarate metabolism	Metabolism; Carbohydrate metabolism	metabolite
C01041	Monodehydroascorbate	hsa00053	Ascorbate and aldarate metabolism	Metabolism; Carbohydrate metabolism	metabolite
C01101	L-Ribulose 5-phosphate	hsa00053	Ascorbate and aldarate metabolism	Metabolism; Carbohydrate metabolism	metabolite
C01114	L-Arabinono-1,4-lactone	hsa00053	Ascorbate and aldarate metabolism	Metabolism; Carbohydrate metabolism	metabolite
C01115	L-Galactono-1,4-lactone	hsa00053	Ascorbate and aldarate metabolism	Metabolism; Carbohydrate metabolism	metabolite
C01146	2-Hydroxy-3-oxopropanoate	hsa00053	Ascorbate and aldarate metabolism	Metabolism; Carbohydrate metabolism	metabolite
C01620	Threonate	hsa00053	Ascorbate and aldarate metabolism	Metabolism; Carbohydrate metabolism	metabolite
C01825	L-Galactose	hsa00053	Ascorbate and aldarate metabolism	Metabolism; Carbohydrate metabolism	metabolite
C02280	GDP-L-galactose	hsa00053	Ascorbate and aldarate metabolism	Metabolism; Carbohydrate metabolism	metabolite
C02670	D-Glucuronolactone	hsa00053	Ascorbate and aldarate metabolism	Metabolism; Carbohydrate metabolism	metabolite
C03064	3-Dehydro-L-threonate	hsa00053	Ascorbate and aldarate metabolism	Metabolism; Carbohydrate metabolism	metabolite
C03289	L-xylo-Hexulonolactone	hsa00053	Ascorbate and aldarate metabolism	Metabolism; Carbohydrate metabolism	metabolite
C03291	L-Xylulose 5-phosphate	hsa00053	Ascorbate and aldarate metabolism	Metabolism; Carbohydrate metabolism	metabolite
C03921	2-Dehydro-3-deoxy-D-glucarate	hsa00053	Ascorbate and aldarate metabolism	Metabolism; Carbohydrate metabolism	metabolite
C04575	(4R,5S)-4,5,6-Trihydroxy-2,3-dioxohexanoate	hsa00053	Ascorbate and aldarate metabolism	Metabolism; Carbohydrate metabolism	metabolite
C05385	D-Glucuronate 1-phosphate	hsa00053	Ascorbate and aldarate metabolism	Metabolism; Carbohydrate metabolism	metabolite
C05411	L-Xylonate	hsa00053	Ascorbate and aldarate metabolism	Metabolism; Carbohydrate metabolism	metabolite
C05412	L-Lyxonate	hsa00053	Ascorbate and aldarate metabolism	Metabolism; Carbohydrate metabolism	metabolite
C05422	Dehydroascorbate	hsa00053	Ascorbate and aldarate metabolism	Metabolism; Carbohydrate metabolism	metabolite
C14899	3-Dehydro-L-gulonate 6-phosphate	hsa00053	Ascorbate and aldarate metabolism	Metabolism; Carbohydrate metabolism	metabolite
C15923	L-Gulose	hsa00053	Ascorbate and aldarate metabolism	Metabolism; Carbohydrate metabolism	metabolite
C15924	L-Gulose 1-phosphate	hsa00053	Ascorbate and aldarate metabolism	Metabolism; Carbohydrate metabolism	metabolite
C15925	GDP-L-gulose	hsa00053	Ascorbate and aldarate metabolism	Metabolism; Carbohydrate metabolism	metabolite
C15926	beta-L-Galactose 1-phosphate	hsa00053	Ascorbate and aldarate metabolism	Metabolism; Carbohydrate metabolism	metabolite
C15930	L-Galactonate	hsa00053	Ascorbate and aldarate metabolism	Metabolism; Carbohydrate metabolism	metabolite
C16186	L-Ascorbate 6-phosphate	hsa00053	Ascorbate and aldarate metabolism	Metabolism; Carbohydrate metabolism	metabolite
C20889	D-Galactaro-1,5-lactone	hsa00053	Ascorbate and aldarate metabolism	Metabolism; Carbohydrate metabolism	metabolite
C20896	D-Galactaro-1,4-lactone	hsa00053	Ascorbate and aldarate metabolism	Metabolism; Carbohydrate metabolism	metabolite
C21955	L-Galactono-1,5-lactone	hsa00053	Ascorbate and aldarate metabolism	Metabolism; Carbohydrate metabolism	metabolite
C00029	UDP-glucose	hsa00500	Starch and sucrose metabolism	Metabolism; Carbohydrate metabolism	metabolite
C00031	D-Glucose	hsa00500	Starch and sucrose metabolism	Metabolism; Carbohydrate metabolism	metabolite
C00085	D-Fructose 6-phosphate	hsa00500	Starch and sucrose metabolism	Metabolism; Carbohydrate metabolism	metabolite
C00089	Sucrose	hsa00500	Starch and sucrose metabolism	Metabolism; Carbohydrate metabolism	metabolite
C00092	D-Glucose 6-phosphate	hsa00500	Starch and sucrose metabolism	Metabolism; Carbohydrate metabolism	metabolite
C00095	D-Fructose	hsa00500	Starch and sucrose metabolism	Metabolism; Carbohydrate metabolism	metabolite
C00103	D-Glucose 1-phosphate	hsa00500	Starch and sucrose metabolism	Metabolism; Carbohydrate metabolism	metabolite
C00185	Cellobiose	hsa00500	Starch and sucrose metabolism	Metabolism; Carbohydrate metabolism	metabolite
C00208	Maltose	hsa00500	Starch and sucrose metabolism	Metabolism; Carbohydrate metabolism	metabolite
C00252	Isomaltose	hsa00500	Starch and sucrose metabolism	Metabolism; Carbohydrate metabolism	metabolite
C00369	Starch	hsa00500	Starch and sucrose metabolism	Metabolism; Carbohydrate metabolism	metabolite
C00372	Dextran	hsa00500	Starch and sucrose metabolism	Metabolism; Carbohydrate metabolism	metabolite
C00394	GDP-glucose	hsa00500	Starch and sucrose metabolism	Metabolism; Carbohydrate metabolism	metabolite
C00498	ADP-glucose	hsa00500	Starch and sucrose metabolism	Metabolism; Carbohydrate metabolism	metabolite
C00501	CDP-glucose	hsa00500	Starch and sucrose metabolism	Metabolism; Carbohydrate metabolism	metabolite
C00663	beta-D-Glucose 1-phosphate	hsa00500	Starch and sucrose metabolism	Metabolism; Carbohydrate metabolism	metabolite
C00689	alpha,alpha'-Trehalose 6-phosphate	hsa00500	Starch and sucrose metabolism	Metabolism; Carbohydrate metabolism	metabolite
C00718	Amylose	hsa00500	Starch and sucrose metabolism	Metabolism; Carbohydrate metabolism	metabolite
C00721	Dextrin	hsa00500	Starch and sucrose metabolism	Metabolism; Carbohydrate metabolism	metabolite
C00760	Cellulose	hsa00500	Starch and sucrose metabolism	Metabolism; Carbohydrate metabolism	metabolite
C00963	beta-D-Glucoside	hsa00500	Starch and sucrose metabolism	Metabolism; Carbohydrate metabolism	metabolite
C00965	1,3-beta-D-Glucan	hsa00500	Starch and sucrose metabolism	Metabolism; Carbohydrate metabolism	metabolite
C00973	Cyclomaltodextrin	hsa00500	Starch and sucrose metabolism	Metabolism; Carbohydrate metabolism	metabolite
C01083	alpha,alpha-Trehalose	hsa00500	Starch and sucrose metabolism	Metabolism; Carbohydrate metabolism	metabolite
C01231	alpha-D-Glucose 1,6-bisphosphate	hsa00500	Starch and sucrose metabolism	Metabolism; Carbohydrate metabolism	metabolite
C01725	Levanbiose	hsa00500	Starch and sucrose metabolism	Metabolism; Carbohydrate metabolism	metabolite
C01898	Cellodextrin	hsa00500	Starch and sucrose metabolism	Metabolism; Carbohydrate metabolism	metabolite
C01935	Maltodextrin	hsa00500	Starch and sucrose metabolism	Metabolism; Carbohydrate metabolism	metabolite
C02591	Sucrose 6'-phosphate	hsa00500	Starch and sucrose metabolism	Metabolism; Carbohydrate metabolism	metabolite
C02995	Maltose 6'-phosphate	hsa00500	Starch and sucrose metabolism	Metabolism; Carbohydrate metabolism	metabolite
C03323	(2,1-beta-D-Fructosyl)n	hsa00500	Starch and sucrose metabolism	Metabolism; Carbohydrate metabolism	metabolite
C04534	6-Phospho-beta-D-glucosyl-(1,4)-D-glucose	hsa00500	Starch and sucrose metabolism	Metabolism; Carbohydrate metabolism	metabolite
C05731	3-Ketosucrose	hsa00500	Starch and sucrose metabolism	Metabolism; Carbohydrate metabolism	metabolite
C06215	Levan	hsa00500	Starch and sucrose metabolism	Metabolism; Carbohydrate metabolism	metabolite
C06400	1-alpha-D-[(1->4)-alpha-D-Glucosyl](n-1)-alpha-D-glucopyranoside	hsa00500	Starch and sucrose metabolism	Metabolism; Carbohydrate metabolism	metabolite
C16688	Sucrose 6-phosphate	hsa00500	Starch and sucrose metabolism	Metabolism; Carbohydrate metabolism	metabolite
C20237	alpha-Maltose 1-phosphate	hsa00500	Starch and sucrose metabolism	Metabolism; Carbohydrate metabolism	metabolite
C00029	UDP-glucose	hsa00520	Amino sugar and nucleotide sugar metabolism	Metabolism; Carbohydrate metabolism	metabolite
C00031	D-Glucose	hsa00520	Amino sugar and nucleotide sugar metabolism	Metabolism; Carbohydrate metabolism	metabolite
C00043	UDP-N-acetyl-alpha-D-glucosamine	hsa00520	Amino sugar and nucleotide sugar metabolism	Metabolism; Carbohydrate metabolism	metabolite
C00052	UDP-alpha-D-galactose	hsa00520	Amino sugar and nucleotide sugar metabolism	Metabolism; Carbohydrate metabolism	metabolite
C00096	GDP-mannose	hsa00520	Amino sugar and nucleotide sugar metabolism	Metabolism; Carbohydrate metabolism	metabolite
C00103	D-Glucose 1-phosphate	hsa00520	Amino sugar and nucleotide sugar metabolism	Metabolism; Carbohydrate metabolism	metabolite
C00128	CMP-N-acetylneuraminate	hsa00520	Amino sugar and nucleotide sugar metabolism	Metabolism; Carbohydrate metabolism	metabolite
C00140	N-Acetyl-D-glucosamine	hsa00520	Amino sugar and nucleotide sugar metabolism	Metabolism; Carbohydrate metabolism	metabolite
C00159	D-Mannose	hsa00520	Amino sugar and nucleotide sugar metabolism	Metabolism; Carbohydrate metabolism	metabolite
C00167	UDP-glucuronate	hsa00520	Amino sugar and nucleotide sugar metabolism	Metabolism; Carbohydrate metabolism	metabolite
C00181	D-Xylose	hsa00520	Amino sugar and nucleotide sugar metabolism	Metabolism; Carbohydrate metabolism	metabolite
C00190	UDP-D-xylose	hsa00520	Amino sugar and nucleotide sugar metabolism	Metabolism; Carbohydrate metabolism	metabolite
C00191	D-Glucuronate	hsa00520	Amino sugar and nucleotide sugar metabolism	Metabolism; Carbohydrate metabolism	metabolite
C00203	UDP-N-acetyl-D-galactosamine	hsa00520	Amino sugar and nucleotide sugar metabolism	Metabolism; Carbohydrate metabolism	metabolite
C00259	L-Arabinose	hsa00520	Amino sugar and nucleotide sugar metabolism	Metabolism; Carbohydrate metabolism	metabolite
C00267	alpha-D-Glucose	hsa00520	Amino sugar and nucleotide sugar metabolism	Metabolism; Carbohydrate metabolism	metabolite
C00270	N-Acetylneuraminate	hsa00520	Amino sugar and nucleotide sugar metabolism	Metabolism; Carbohydrate metabolism	metabolite
C00275	D-Mannose 6-phosphate	hsa00520	Amino sugar and nucleotide sugar metabolism	Metabolism; Carbohydrate metabolism	metabolite
C00325	GDP-L-fucose	hsa00520	Amino sugar and nucleotide sugar metabolism	Metabolism; Carbohydrate metabolism	metabolite
C00329	D-Glucosamine	hsa00520	Amino sugar and nucleotide sugar metabolism	Metabolism; Carbohydrate metabolism	metabolite
C00333	D-Galacturonate	hsa00520	Amino sugar and nucleotide sugar metabolism	Metabolism; Carbohydrate metabolism	metabolite
C00352	D-Glucosamine 6-phosphate	hsa00520	Amino sugar and nucleotide sugar metabolism	Metabolism; Carbohydrate metabolism	metabolite
C00357	N-Acetyl-D-glucosamine 6-phosphate	hsa00520	Amino sugar and nucleotide sugar metabolism	Metabolism; Carbohydrate metabolism	metabolite
C00394	GDP-glucose	hsa00520	Amino sugar and nucleotide sugar metabolism	Metabolism; Carbohydrate metabolism	metabolite
C00446	alpha-D-Galactose 1-phosphate	hsa00520	Amino sugar and nucleotide sugar metabolism	Metabolism; Carbohydrate metabolism	metabolite
C00461	Chitin	hsa00520	Amino sugar and nucleotide sugar metabolism	Metabolism; Carbohydrate metabolism	metabolite
C00498	ADP-glucose	hsa00520	Amino sugar and nucleotide sugar metabolism	Metabolism; Carbohydrate metabolism	metabolite
C00501	CDP-glucose	hsa00520	Amino sugar and nucleotide sugar metabolism	Metabolism; Carbohydrate metabolism	metabolite
C00617	UDP-D-galacturonate	hsa00520	Amino sugar and nucleotide sugar metabolism	Metabolism; Carbohydrate metabolism	metabolite
C00636	D-Mannose 1-phosphate	hsa00520	Amino sugar and nucleotide sugar metabolism	Metabolism; Carbohydrate metabolism	metabolite
C00645	N-Acetyl-D-mannosamine	hsa00520	Amino sugar and nucleotide sugar metabolism	Metabolism; Carbohydrate metabolism	metabolite
C00668	alpha-D-Glucose 6-phosphate	hsa00520	Amino sugar and nucleotide sugar metabolism	Metabolism; Carbohydrate metabolism	metabolite
C00714	Pectin	hsa00520	Amino sugar and nucleotide sugar metabolism	Metabolism; Carbohydrate metabolism	metabolite
C00734	Chitosan	hsa00520	Amino sugar and nucleotide sugar metabolism	Metabolism; Carbohydrate metabolism	metabolite
C00935	UDP-L-arabinose	hsa00520	Amino sugar and nucleotide sugar metabolism	Metabolism; Carbohydrate metabolism	metabolite
C00976	GDP-D-mannuronate	hsa00520	Amino sugar and nucleotide sugar metabolism	Metabolism; Carbohydrate metabolism	metabolite
C00984	alpha-D-Galactose	hsa00520	Amino sugar and nucleotide sugar metabolism	Metabolism; Carbohydrate metabolism	metabolite
C00996	Ferricytochrome b5	hsa00520	Amino sugar and nucleotide sugar metabolism	Metabolism; Carbohydrate metabolism	metabolite
C00999	Ferrocytochrome b5	hsa00520	Amino sugar and nucleotide sugar metabolism	Metabolism; Carbohydrate metabolism	metabolite
C01019	6-Deoxy-L-galactose	hsa00520	Amino sugar and nucleotide sugar metabolism	Metabolism; Carbohydrate metabolism	metabolite
C01050	UDP-N-acetylmuramate	hsa00520	Amino sugar and nucleotide sugar metabolism	Metabolism; Carbohydrate metabolism	metabolite
C01170	UDP-N-acetyl-D-mannosamine	hsa00520	Amino sugar and nucleotide sugar metabolism	Metabolism; Carbohydrate metabolism	metabolite
C01219	CDP-4-dehydro-6-deoxy-D-glucose	hsa00520	Amino sugar and nucleotide sugar metabolism	Metabolism; Carbohydrate metabolism	metabolite
C01222	GDP-4-dehydro-6-deoxy-D-mannose	hsa00520	Amino sugar and nucleotide sugar metabolism	Metabolism; Carbohydrate metabolism	metabolite
C01623	UDP-apiose	hsa00520	Amino sugar and nucleotide sugar metabolism	Metabolism; Carbohydrate metabolism	metabolite
C01674	Chitobiose	hsa00520	Amino sugar and nucleotide sugar metabolism	Metabolism; Carbohydrate metabolism	metabolite
C01788	CDP-abequose	hsa00520	Amino sugar and nucleotide sugar metabolism	Metabolism; Carbohydrate metabolism	metabolite
C02199	UDP-L-rhamnose	hsa00520	Amino sugar and nucleotide sugar metabolism	Metabolism; Carbohydrate metabolism	metabolite
C02280	GDP-L-galactose	hsa00520	Amino sugar and nucleotide sugar metabolism	Metabolism; Carbohydrate metabolism	metabolite
C02330	UDP-L-iduronate	hsa00520	Amino sugar and nucleotide sugar metabolism	Metabolism; Carbohydrate metabolism	metabolite
C02336	beta-D-Fructose	hsa00520	Amino sugar and nucleotide sugar metabolism	Metabolism; Carbohydrate metabolism	metabolite
C02352	1,4-beta-D-Xylan	hsa00520	Amino sugar and nucleotide sugar metabolism	Metabolism; Carbohydrate metabolism	metabolite
C02474	Arabinan	hsa00520	Amino sugar and nucleotide sugar metabolism	Metabolism; Carbohydrate metabolism	metabolite
C02713	N-Acetylmuramate	hsa00520	Amino sugar and nucleotide sugar metabolism	Metabolism; Carbohydrate metabolism	metabolite
C02977	GDP-6-deoxy-D-talose	hsa00520	Amino sugar and nucleotide sugar metabolism	Metabolism; Carbohydrate metabolism	metabolite
C02985	L-Fucose 1-phosphate	hsa00520	Amino sugar and nucleotide sugar metabolism	Metabolism; Carbohydrate metabolism	metabolite
C03117	GDP-6-deoxy-D-mannose	hsa00520	Amino sugar and nucleotide sugar metabolism	Metabolism; Carbohydrate metabolism	metabolite
C03410	N-Glycoloyl-neuraminate	hsa00520	Amino sugar and nucleotide sugar metabolism	Metabolism; Carbohydrate metabolism	metabolite
C03598	CDP-3,6-dideoxy-D-glucose	hsa00520	Amino sugar and nucleotide sugar metabolism	Metabolism; Carbohydrate metabolism	metabolite
C03599	CDP-3,6-dideoxy-D-mannose	hsa00520	Amino sugar and nucleotide sugar metabolism	Metabolism; Carbohydrate metabolism	metabolite
C03691	CMP-N-glycoloylneuraminate	hsa00520	Amino sugar and nucleotide sugar metabolism	Metabolism; Carbohydrate metabolism	metabolite
C03733	UDP-alpha-D-galactofuranose	hsa00520	Amino sugar and nucleotide sugar metabolism	Metabolism; Carbohydrate metabolism	metabolite
C03906	beta-L-Arabinose 1-phosphate	hsa00520	Amino sugar and nucleotide sugar metabolism	Metabolism; Carbohydrate metabolism	metabolite
C04037	1-Phospho-alpha-D-galacturonate	hsa00520	Amino sugar and nucleotide sugar metabolism	Metabolism; Carbohydrate metabolism	metabolite
C04089	UDP-4-dehydro-6-deoxy-D-glucose	hsa00520	Amino sugar and nucleotide sugar metabolism	Metabolism; Carbohydrate metabolism	metabolite
C04257	N-Acetyl-D-mannosamine 6-phosphate	hsa00520	Amino sugar and nucleotide sugar metabolism	Metabolism; Carbohydrate metabolism	metabolite
C04297	CDP-4-dehydro-3,6-dideoxy-D-glucose	hsa00520	Amino sugar and nucleotide sugar metabolism	Metabolism; Carbohydrate metabolism	metabolite
C04501	N-Acetyl-alpha-D-glucosamine 1-phosphate	hsa00520	Amino sugar and nucleotide sugar metabolism	Metabolism; Carbohydrate metabolism	metabolite
C04573	UDP-N-acetyl-2-amino-2-deoxy-D-glucuronate	hsa00520	Amino sugar and nucleotide sugar metabolism	Metabolism; Carbohydrate metabolism	metabolite
C04613	UDP-2-acetamido-4-dehydro-2,6-dideoxyglucose	hsa00520	Amino sugar and nucleotide sugar metabolism	Metabolism; Carbohydrate metabolism	metabolite
C04630	UDP-2-acetamido-4-amino-2,4,6-trideoxy-alpha-D-glucose	hsa00520	Amino sugar and nucleotide sugar metabolism	Metabolism; Carbohydrate metabolism	metabolite
C04631	UDP-N-acetyl-3-(1-carboxyvinyl)-D-glucosamine	hsa00520	Amino sugar and nucleotide sugar metabolism	Metabolism; Carbohydrate metabolism	metabolite
C05345	beta-D-Fructose 6-phosphate	hsa00520	Amino sugar and nucleotide sugar metabolism	Metabolism; Carbohydrate metabolism	metabolite
C05385	D-Glucuronate 1-phosphate	hsa00520	Amino sugar and nucleotide sugar metabolism	Metabolism; Carbohydrate metabolism	metabolite
C06023	D-Glucosaminide	hsa00520	Amino sugar and nucleotide sugar metabolism	Metabolism; Carbohydrate metabolism	metabolite
C06156	alpha-D-Glucosamine 1-phosphate	hsa00520	Amino sugar and nucleotide sugar metabolism	Metabolism; Carbohydrate metabolism	metabolite
C06240	UDP-N-acetyl-D-mannosaminouronate	hsa00520	Amino sugar and nucleotide sugar metabolism	Metabolism; Carbohydrate metabolism	metabolite
C06241	N-Acetylneuraminate 9-phosphate	hsa00520	Amino sugar and nucleotide sugar metabolism	Metabolism; Carbohydrate metabolism	metabolite
C11521	UDP-6-sulfoquinovose	hsa00520	Amino sugar and nucleotide sugar metabolism	Metabolism; Carbohydrate metabolism	metabolite
C13952	UDP-N-acetyl-D-galactosaminuronic acid	hsa00520	Amino sugar and nucleotide sugar metabolism	Metabolism; Carbohydrate metabolism	metabolite
C15925	GDP-L-gulose	hsa00520	Amino sugar and nucleotide sugar metabolism	Metabolism; Carbohydrate metabolism	metabolite
C16153	UDP-L-Ara4N	hsa00520	Amino sugar and nucleotide sugar metabolism	Metabolism; Carbohydrate metabolism	metabolite
C16154	UDP-L-Ara4FN	hsa00520	Amino sugar and nucleotide sugar metabolism	Metabolism; Carbohydrate metabolism	metabolite
C16155	UDP-L-Ara4O	hsa00520	Amino sugar and nucleotide sugar metabolism	Metabolism; Carbohydrate metabolism	metabolite
C16156	Undecaprenyl phosphate alpha-L-Ara4FN	hsa00520	Amino sugar and nucleotide sugar metabolism	Metabolism; Carbohydrate metabolism	metabolite
C16157	Undecaprenyl phosphate alpha-L-Ara4N	hsa00520	Amino sugar and nucleotide sugar metabolism	Metabolism; Carbohydrate metabolism	metabolite
C16698	N-Acetylmuramic acid 6-phosphate	hsa00520	Amino sugar and nucleotide sugar metabolism	Metabolism; Carbohydrate metabolism	metabolite
C17326	CDP-4-dehydro-3,6-dideoxy-D-glucose epimer	hsa00520	Amino sugar and nucleotide sugar metabolism	Metabolism; Carbohydrate metabolism	metabolite
C17327	CDP-ascarylose	hsa00520	Amino sugar and nucleotide sugar metabolism	Metabolism; Carbohydrate metabolism	metabolite
C17328	UDP-4-keto-rhamnose	hsa00520	Amino sugar and nucleotide sugar metabolism	Metabolism; Carbohydrate metabolism	metabolite
C18094	UDP-L-arabinofuranose	hsa00520	Amino sugar and nucleotide sugar metabolism	Metabolism; Carbohydrate metabolism	metabolite
C19725	UDP-2,3-diacetamido-2,3-dideoxy-alpha-D-glucuronate	hsa00520	Amino sugar and nucleotide sugar metabolism	Metabolism; Carbohydrate metabolism	metabolite
C19745	UDP-2,3-diacetamido-2,3-dideoxy-alpha-D-mannuronate	hsa00520	Amino sugar and nucleotide sugar metabolism	Metabolism; Carbohydrate metabolism	metabolite
C19823	UDP-2-acetamido-2,6-dideoxy-beta-L-arabino-hexos-4-ulose	hsa00520	Amino sugar and nucleotide sugar metabolism	Metabolism; Carbohydrate metabolism	metabolite
C19961	UDP-4-amino-4,6-dideoxy-N-acetyl-beta-L-altrosamine	hsa00520	Amino sugar and nucleotide sugar metabolism	Metabolism; Carbohydrate metabolism	metabolite
C19971	UDP-2,4-bis(acetamido)-2,4,6-trideoxy-beta-L-altropyranose	hsa00520	Amino sugar and nucleotide sugar metabolism	Metabolism; Carbohydrate metabolism	metabolite
C19972	2,4-Bis(acetamido)-2,4,6-trideoxy-beta-L-altropyranose	hsa00520	Amino sugar and nucleotide sugar metabolism	Metabolism; Carbohydrate metabolism	metabolite
C20082	Pseudaminic acid	hsa00520	Amino sugar and nucleotide sugar metabolism	Metabolism; Carbohydrate metabolism	metabolite
C20083	CMP-pseudaminic acid	hsa00520	Amino sugar and nucleotide sugar metabolism	Metabolism; Carbohydrate metabolism	metabolite
C20357	UDP-N,N'-Diacetylbacillosamine	hsa00520	Amino sugar and nucleotide sugar metabolism	Metabolism; Carbohydrate metabolism	metabolite
C20359	UDP-2-acetamido-3-amino-2,3-dideoxy-alpha-D-glucuronate	hsa00520	Amino sugar and nucleotide sugar metabolism	Metabolism; Carbohydrate metabolism	metabolite
C20395	UDP-2-acetamido-2-deoxy-alpha-D-ribo-hex-3-uluronate	hsa00520	Amino sugar and nucleotide sugar metabolism	Metabolism; Carbohydrate metabolism	metabolite
C20418	N,N'-Diacetyllegionaminate	hsa00520	Amino sugar and nucleotide sugar metabolism	Metabolism; Carbohydrate metabolism	metabolite
C20419	CMP-N,N'-diacetyllegionaminate	hsa00520	Amino sugar and nucleotide sugar metabolism	Metabolism; Carbohydrate metabolism	metabolite
C20424	2,4-Diacetamido-2,4,6-trideoxy-D-mannopyranose	hsa00520	Amino sugar and nucleotide sugar metabolism	Metabolism; Carbohydrate metabolism	metabolite
C20638	GDP-4-amino-4,6-dideoxy-alpha-D-mannose	hsa00520	Amino sugar and nucleotide sugar metabolism	Metabolism; Carbohydrate metabolism	metabolite
C20672	GDP-4-acetamido-4,6-dideoxy-alpha-D-mannose	hsa00520	Amino sugar and nucleotide sugar metabolism	Metabolism; Carbohydrate metabolism	metabolite
C21027	N-Acetylmuramic acid alpha-1-phosphate	hsa00520	Amino sugar and nucleotide sugar metabolism	Metabolism; Carbohydrate metabolism	metabolite
C00022	Pyruvate	hsa00620	Pyruvate metabolism	Metabolism; Carbohydrate metabolism	metabolite
C00024	Acetyl-CoA	hsa00620	Pyruvate metabolism	Metabolism; Carbohydrate metabolism	metabolite
C00033	Acetate	hsa00620	Pyruvate metabolism	Metabolism; Carbohydrate metabolism	metabolite
C00036	Oxaloacetate	hsa00620	Pyruvate metabolism	Metabolism; Carbohydrate metabolism	metabolite
C00042	Succinate	hsa00620	Pyruvate metabolism	Metabolism; Carbohydrate metabolism	metabolite
C00058	Formate	hsa00620	Pyruvate metabolism	Metabolism; Carbohydrate metabolism	metabolite
C00068	Thiamin diphosphate	hsa00620	Pyruvate metabolism	Metabolism; Carbohydrate metabolism	metabolite
C00074	Phosphoenolpyruvate	hsa00620	Pyruvate metabolism	Metabolism; Carbohydrate metabolism	metabolite
C00083	Malonyl-CoA	hsa00620	Pyruvate metabolism	Metabolism; Carbohydrate metabolism	metabolite
C00084	Acetaldehyde	hsa00620	Pyruvate metabolism	Metabolism; Carbohydrate metabolism	metabolite
C00122	Fumarate	hsa00620	Pyruvate metabolism	Metabolism; Carbohydrate metabolism	metabolite
C00149	(S)-Malate	hsa00620	Pyruvate metabolism	Metabolism; Carbohydrate metabolism	metabolite
C00186	(S)-Lactate	hsa00620	Pyruvate metabolism	Metabolism; Carbohydrate metabolism	metabolite
C00227	Acetyl phosphate	hsa00620	Pyruvate metabolism	Metabolism; Carbohydrate metabolism	metabolite
C00256	(R)-Lactate	hsa00620	Pyruvate metabolism	Metabolism; Carbohydrate metabolism	metabolite
C00332	Acetoacetyl-CoA	hsa00620	Pyruvate metabolism	Metabolism; Carbohydrate metabolism	metabolite
C00424	(S)-Lactaldehyde	hsa00620	Pyruvate metabolism	Metabolism; Carbohydrate metabolism	metabolite
C00546	Methylglyoxal	hsa00620	Pyruvate metabolism	Metabolism; Carbohydrate metabolism	metabolite
C00937	(R)-Lactaldehyde	hsa00620	Pyruvate metabolism	Metabolism; Carbohydrate metabolism	metabolite
C01251	(R)-2-Hydroxybutane-1,2,4-tricarboxylate	hsa00620	Pyruvate metabolism	Metabolism; Carbohydrate metabolism	metabolite
C02488	(R)-2-Ethylmalate	hsa00620	Pyruvate metabolism	Metabolism; Carbohydrate metabolism	metabolite
C02504	alpha-Isopropylmalate	hsa00620	Pyruvate metabolism	Metabolism; Carbohydrate metabolism	metabolite
C03248	Acetylenedicarboxylate	hsa00620	Pyruvate metabolism	Metabolism; Carbohydrate metabolism	metabolite
C03451	(R)-S-Lactoylglutathione	hsa00620	Pyruvate metabolism	Metabolism; Carbohydrate metabolism	metabolite
C03981	2-Hydroxyethylenedicarboxylate	hsa00620	Pyruvate metabolism	Metabolism; Carbohydrate metabolism	metabolite
C05125	2-(alpha-Hydroxyethyl)thiamine diphosphate	hsa00620	Pyruvate metabolism	Metabolism; Carbohydrate metabolism	metabolite
C05993	Acetyl adenylate	hsa00620	Pyruvate metabolism	Metabolism; Carbohydrate metabolism	metabolite
C05994	2-Propylmalate	hsa00620	Pyruvate metabolism	Metabolism; Carbohydrate metabolism	metabolite
C15972	Enzyme N6-(lipoyl)lysine	hsa00620	Pyruvate metabolism	Metabolism; Carbohydrate metabolism	metabolite
C15973	Enzyme N6-(dihydrolipoyl)lysine	hsa00620	Pyruvate metabolism	Metabolism; Carbohydrate metabolism	metabolite
C16255	[Dihydrolipoyllysine-residue acetyltransferase] S-acetyldihydrolipoyllysine	hsa00620	Pyruvate metabolism	Metabolism; Carbohydrate metabolism	metabolite
C00007	Oxygen	hsa00630	Glyoxylate and dicarboxylate metabolism	Metabolism; Carbohydrate metabolism	metabolite
C00011	CO2	hsa00630	Glyoxylate and dicarboxylate metabolism	Metabolism; Carbohydrate metabolism	metabolite
C00014	Ammonia	hsa00630	Glyoxylate and dicarboxylate metabolism	Metabolism; Carbohydrate metabolism	metabolite
C00022	Pyruvate	hsa00630	Glyoxylate and dicarboxylate metabolism	Metabolism; Carbohydrate metabolism	metabolite
C00024	Acetyl-CoA	hsa00630	Glyoxylate and dicarboxylate metabolism	Metabolism; Carbohydrate metabolism	metabolite
C00025	L-Glutamate	hsa00630	Glyoxylate and dicarboxylate metabolism	Metabolism; Carbohydrate metabolism	metabolite
C00026	2-Oxoglutarate	hsa00630	Glyoxylate and dicarboxylate metabolism	Metabolism; Carbohydrate metabolism	metabolite
C00027	Hydrogen peroxide	hsa00630	Glyoxylate and dicarboxylate metabolism	Metabolism; Carbohydrate metabolism	metabolite
C00033	Acetate	hsa00630	Glyoxylate and dicarboxylate metabolism	Metabolism; Carbohydrate metabolism	metabolite
C00036	Oxaloacetate	hsa00630	Glyoxylate and dicarboxylate metabolism	Metabolism; Carbohydrate metabolism	metabolite
C00037	Glycine	hsa00630	Glyoxylate and dicarboxylate metabolism	Metabolism; Carbohydrate metabolism	metabolite
C00042	Succinate	hsa00630	Glyoxylate and dicarboxylate metabolism	Metabolism; Carbohydrate metabolism	metabolite
C00048	Glyoxylate	hsa00630	Glyoxylate and dicarboxylate metabolism	Metabolism; Carbohydrate metabolism	metabolite
C00058	Formate	hsa00630	Glyoxylate and dicarboxylate metabolism	Metabolism; Carbohydrate metabolism	metabolite
C00064	L-Glutamine	hsa00630	Glyoxylate and dicarboxylate metabolism	Metabolism; Carbohydrate metabolism	metabolite
C00065	L-Serine	hsa00630	Glyoxylate and dicarboxylate metabolism	Metabolism; Carbohydrate metabolism	metabolite
C00091	Succinyl-CoA	hsa00630	Glyoxylate and dicarboxylate metabolism	Metabolism; Carbohydrate metabolism	metabolite
C00100	Propanoyl-CoA	hsa00630	Glyoxylate and dicarboxylate metabolism	Metabolism; Carbohydrate metabolism	metabolite
C00136	Butanoyl-CoA	hsa00630	Glyoxylate and dicarboxylate metabolism	Metabolism; Carbohydrate metabolism	metabolite
C00149	(S)-Malate	hsa00630	Glyoxylate and dicarboxylate metabolism	Metabolism; Carbohydrate metabolism	metabolite
C00158	Citrate	hsa00630	Glyoxylate and dicarboxylate metabolism	Metabolism; Carbohydrate metabolism	metabolite
C00160	Glycolate	hsa00630	Glyoxylate and dicarboxylate metabolism	Metabolism; Carbohydrate metabolism	metabolite
C00168	Hydroxypyruvate	hsa00630	Glyoxylate and dicarboxylate metabolism	Metabolism; Carbohydrate metabolism	metabolite
C00197	3-Phospho-D-glycerate	hsa00630	Glyoxylate and dicarboxylate metabolism	Metabolism; Carbohydrate metabolism	metabolite
C00209	Oxalate	hsa00630	Glyoxylate and dicarboxylate metabolism	Metabolism; Carbohydrate metabolism	metabolite
C00258	D-Glycerate	hsa00630	Glyoxylate and dicarboxylate metabolism	Metabolism; Carbohydrate metabolism	metabolite
C00266	Glycolaldehyde	hsa00630	Glyoxylate and dicarboxylate metabolism	Metabolism; Carbohydrate metabolism	metabolite
C00311	Isocitrate	hsa00630	Glyoxylate and dicarboxylate metabolism	Metabolism; Carbohydrate metabolism	metabolite
C00313	Oxalyl-CoA	hsa00630	Glyoxylate and dicarboxylate metabolism	Metabolism; Carbohydrate metabolism	metabolite
C00332	Acetoacetyl-CoA	hsa00630	Glyoxylate and dicarboxylate metabolism	Metabolism; Carbohydrate metabolism	metabolite
C00417	cis-Aconitate	hsa00630	Glyoxylate and dicarboxylate metabolism	Metabolism; Carbohydrate metabolism	metabolite
C00552	meso-Tartaric acid	hsa00630	Glyoxylate and dicarboxylate metabolism	Metabolism; Carbohydrate metabolism	metabolite
C00631	2-Phospho-D-glycerate	hsa00630	Glyoxylate and dicarboxylate metabolism	Metabolism; Carbohydrate metabolism	metabolite
C00683	(S)-Methylmalonyl-CoA	hsa00630	Glyoxylate and dicarboxylate metabolism	Metabolism; Carbohydrate metabolism	metabolite
C00798	Formyl-CoA	hsa00630	Glyoxylate and dicarboxylate metabolism	Metabolism; Carbohydrate metabolism	metabolite
C00877	Crotonoyl-CoA	hsa00630	Glyoxylate and dicarboxylate metabolism	Metabolism; Carbohydrate metabolism	metabolite
C00888	Pentanoyl-CoA	hsa00630	Glyoxylate and dicarboxylate metabolism	Metabolism; Carbohydrate metabolism	metabolite
C00898	(R,R)-Tartaric acid	hsa00630	Glyoxylate and dicarboxylate metabolism	Metabolism; Carbohydrate metabolism	metabolite
C00975	Dihydroxyfumarate	hsa00630	Glyoxylate and dicarboxylate metabolism	Metabolism; Carbohydrate metabolism	metabolite
C00988	2-Phosphoglycolate	hsa00630	Glyoxylate and dicarboxylate metabolism	Metabolism; Carbohydrate metabolism	metabolite
C01127	4-Hydroxy-2-oxoglutarate	hsa00630	Glyoxylate and dicarboxylate metabolism	Metabolism; Carbohydrate metabolism	metabolite
C01146	2-Hydroxy-3-oxopropanoate	hsa00630	Glyoxylate and dicarboxylate metabolism	Metabolism; Carbohydrate metabolism	metabolite
C01182	D-Ribulose 1,5-bisphosphate	hsa00630	Glyoxylate and dicarboxylate metabolism	Metabolism; Carbohydrate metabolism	metabolite
C01213	(R)-Methylmalonyl-CoA	hsa00630	Glyoxylate and dicarboxylate metabolism	Metabolism; Carbohydrate metabolism	metabolite
C01380	Ethylene glycol	hsa00630	Glyoxylate and dicarboxylate metabolism	Metabolism; Carbohydrate metabolism	metabolite
C01732	Mesaconate	hsa00630	Glyoxylate and dicarboxylate metabolism	Metabolism; Carbohydrate metabolism	metabolite
C01989	3-Ethylmalate	hsa00630	Glyoxylate and dicarboxylate metabolism	Metabolism; Carbohydrate metabolism	metabolite
C01990	3-Oxalomalate	hsa00630	Glyoxylate and dicarboxylate metabolism	Metabolism; Carbohydrate metabolism	metabolite
C02123	3-Propylmalate	hsa00630	Glyoxylate and dicarboxylate metabolism	Metabolism; Carbohydrate metabolism	metabolite
C02405	Formyl phosphate	hsa00630	Glyoxylate and dicarboxylate metabolism	Metabolism; Carbohydrate metabolism	metabolite
C03217	2-Hydroxy-3-oxoadipate	hsa00630	Glyoxylate and dicarboxylate metabolism	Metabolism; Carbohydrate metabolism	metabolite
C03459	2-Hydroxy-3-oxosuccinate	hsa00630	Glyoxylate and dicarboxylate metabolism	Metabolism; Carbohydrate metabolism	metabolite
C03548	trans-2,3-Epoxysuccinate	hsa00630	Glyoxylate and dicarboxylate metabolism	Metabolism; Carbohydrate metabolism	metabolite
C03561	(R)-3-Hydroxybutanoyl-CoA	hsa00630	Glyoxylate and dicarboxylate metabolism	Metabolism; Carbohydrate metabolism	metabolite
C03618	L-threo-3-Methylaspartate	hsa00630	Glyoxylate and dicarboxylate metabolism	Metabolism; Carbohydrate metabolism	metabolite
C04348	L-Malyl-CoA	hsa00630	Glyoxylate and dicarboxylate metabolism	Metabolism; Carbohydrate metabolism	metabolite
C06027	L-erythro-3-Methylmalyl-CoA	hsa00630	Glyoxylate and dicarboxylate metabolism	Metabolism; Carbohydrate metabolism	metabolite
C06028	2-Methylfumaryl-CoA	hsa00630	Glyoxylate and dicarboxylate metabolism	Metabolism; Carbohydrate metabolism	metabolite
C06049	N-Formylderivatives	hsa00630	Glyoxylate and dicarboxylate metabolism	Metabolism; Carbohydrate metabolism	metabolite
C18026	(2S)-Ethylmalonyl-CoA	hsa00630	Glyoxylate and dicarboxylate metabolism	Metabolism; Carbohydrate metabolism	metabolite
C18324	(2S)-Methylsuccinyl-CoA	hsa00630	Glyoxylate and dicarboxylate metabolism	Metabolism; Carbohydrate metabolism	metabolite
C20238	(2R)-Ethylmalonyl-CoA	hsa00630	Glyoxylate and dicarboxylate metabolism	Metabolism; Carbohydrate metabolism	metabolite
C00024	Acetyl-CoA	hsa00640	Propanoate metabolism	Metabolism; Carbohydrate metabolism	metabolite
C00033	Acetate	hsa00640	Propanoate metabolism	Metabolism; Carbohydrate metabolism	metabolite
C00042	Succinate	hsa00640	Propanoate metabolism	Metabolism; Carbohydrate metabolism	metabolite
C00068	Thiamin diphosphate	hsa00640	Propanoate metabolism	Metabolism; Carbohydrate metabolism	metabolite
C00083	Malonyl-CoA	hsa00640	Propanoate metabolism	Metabolism; Carbohydrate metabolism	metabolite
C00091	Succinyl-CoA	hsa00640	Propanoate metabolism	Metabolism; Carbohydrate metabolism	metabolite
C00099	beta-Alanine	hsa00640	Propanoate metabolism	Metabolism; Carbohydrate metabolism	metabolite
C00100	Propanoyl-CoA	hsa00640	Propanoate metabolism	Metabolism; Carbohydrate metabolism	metabolite
C00109	2-Oxobutanoate	hsa00640	Propanoate metabolism	Metabolism; Carbohydrate metabolism	metabolite
C00111	Glycerone phosphate	hsa00640	Propanoate metabolism	Metabolism; Carbohydrate metabolism	metabolite
C00132	Methanol	hsa00640	Propanoate metabolism	Metabolism; Carbohydrate metabolism	metabolite
C00163	Propanoate	hsa00640	Propanoate metabolism	Metabolism; Carbohydrate metabolism	metabolite
C00164	Acetoacetate	hsa00640	Propanoate metabolism	Metabolism; Carbohydrate metabolism	metabolite
C00186	(S)-Lactate	hsa00640	Propanoate metabolism	Metabolism; Carbohydrate metabolism	metabolite
C00207	Acetone	hsa00640	Propanoate metabolism	Metabolism; Carbohydrate metabolism	metabolite
C00222	3-Oxopropanoate	hsa00640	Propanoate metabolism	Metabolism; Carbohydrate metabolism	metabolite
C00332	Acetoacetyl-CoA	hsa00640	Propanoate metabolism	Metabolism; Carbohydrate metabolism	metabolite
C00424	(S)-Lactaldehyde	hsa00640	Propanoate metabolism	Metabolism; Carbohydrate metabolism	metabolite
C00479	Propanal	hsa00640	Propanoate metabolism	Metabolism; Carbohydrate metabolism	metabolite
C00546	Methylglyoxal	hsa00640	Propanoate metabolism	Metabolism; Carbohydrate metabolism	metabolite
C00583	Propane-1,2-diol	hsa00640	Propanoate metabolism	Metabolism; Carbohydrate metabolism	metabolite
C00683	(S)-Methylmalonyl-CoA	hsa00640	Propanoate metabolism	Metabolism; Carbohydrate metabolism	metabolite
C00804	Propynoate	hsa00640	Propanoate metabolism	Metabolism; Carbohydrate metabolism	metabolite
C00827	Lactoyl-CoA	hsa00640	Propanoate metabolism	Metabolism; Carbohydrate metabolism	metabolite
C00894	Propenoyl-CoA	hsa00640	Propanoate metabolism	Metabolism; Carbohydrate metabolism	metabolite
C01013	3-Hydroxypropanoate	hsa00640	Propanoate metabolism	Metabolism; Carbohydrate metabolism	metabolite
C01213	(R)-Methylmalonyl-CoA	hsa00640	Propanoate metabolism	Metabolism; Carbohydrate metabolism	metabolite
C01845	Propan-2-ol	hsa00640	Propanoate metabolism	Metabolism; Carbohydrate metabolism	metabolite
C02170	Methylmalonate	hsa00640	Propanoate metabolism	Metabolism; Carbohydrate metabolism	metabolite
C02225	2-Methylcitrate	hsa00640	Propanoate metabolism	Metabolism; Carbohydrate metabolism	metabolite
C02335	beta-Alanyl-CoA	hsa00640	Propanoate metabolism	Metabolism; Carbohydrate metabolism	metabolite
C02876	Propanoyl phosphate	hsa00640	Propanoate metabolism	Metabolism; Carbohydrate metabolism	metabolite
C04225	(Z)-But-2-ene-1,2,3-tricarboxylate	hsa00640	Propanoate metabolism	Metabolism; Carbohydrate metabolism	metabolite
C04593	(2S,3R)-3-Hydroxybutane-1,2,3-tricarboxylate	hsa00640	Propanoate metabolism	Metabolism; Carbohydrate metabolism	metabolite
C05235	Hydroxyacetone	hsa00640	Propanoate metabolism	Metabolism; Carbohydrate metabolism	metabolite
C05668	3-Hydroxypropionyl-CoA	hsa00640	Propanoate metabolism	Metabolism; Carbohydrate metabolism	metabolite
C05979	Propane-1-ol	hsa00640	Propanoate metabolism	Metabolism; Carbohydrate metabolism	metabolite
C05983	Propionyladenylate	hsa00640	Propanoate metabolism	Metabolism; Carbohydrate metabolism	metabolite
C05984	2-Hydroxybutanoic acid	hsa00640	Propanoate metabolism	Metabolism; Carbohydrate metabolism	metabolite
C05989	3-Oxopropionyl-CoA	hsa00640	Propanoate metabolism	Metabolism; Carbohydrate metabolism	metabolite
C06002	(S)-Methylmalonate semialdehyde	hsa00640	Propanoate metabolism	Metabolism; Carbohydrate metabolism	metabolite
C15972	Enzyme N6-(lipoyl)lysine	hsa00640	Propanoate metabolism	Metabolism; Carbohydrate metabolism	metabolite
C15973	Enzyme N6-(dihydrolipoyl)lysine	hsa00640	Propanoate metabolism	Metabolism; Carbohydrate metabolism	metabolite
C17530	Methyl acetate	hsa00640	Propanoate metabolism	Metabolism; Carbohydrate metabolism	metabolite
C20783	Propane	hsa00640	Propanoate metabolism	Metabolism; Carbohydrate metabolism	metabolite
C21017	2-(alpha-Hydroxypropyl)thiamine diphosphate	hsa00640	Propanoate metabolism	Metabolism; Carbohydrate metabolism	metabolite
C21018	Enzyme N6-(S-propyldihydrolipoyl)lysine	hsa00640	Propanoate metabolism	Metabolism; Carbohydrate metabolism	metabolite
C21250	2-Methyl-trans-aconitate	hsa00640	Propanoate metabolism	Metabolism; Carbohydrate metabolism	metabolite
C00022	Pyruvate	hsa00650	Butanoate metabolism	Metabolism; Carbohydrate metabolism	metabolite
C00024	Acetyl-CoA	hsa00650	Butanoate metabolism	Metabolism; Carbohydrate metabolism	metabolite
C00025	L-Glutamate	hsa00650	Butanoate metabolism	Metabolism; Carbohydrate metabolism	metabolite
C00026	2-Oxoglutarate	hsa00650	Butanoate metabolism	Metabolism; Carbohydrate metabolism	metabolite
C00042	Succinate	hsa00650	Butanoate metabolism	Metabolism; Carbohydrate metabolism	metabolite
C00091	Succinyl-CoA	hsa00650	Butanoate metabolism	Metabolism; Carbohydrate metabolism	metabolite
C00122	Fumarate	hsa00650	Butanoate metabolism	Metabolism; Carbohydrate metabolism	metabolite
C00136	Butanoyl-CoA	hsa00650	Butanoate metabolism	Metabolism; Carbohydrate metabolism	metabolite
C00164	Acetoacetate	hsa00650	Butanoate metabolism	Metabolism; Carbohydrate metabolism	metabolite
C00232	Succinate semialdehyde	hsa00650	Butanoate metabolism	Metabolism; Carbohydrate metabolism	metabolite
C00246	Butanoic acid	hsa00650	Butanoate metabolism	Metabolism; Carbohydrate metabolism	metabolite
C00332	Acetoacetyl-CoA	hsa00650	Butanoate metabolism	Metabolism; Carbohydrate metabolism	metabolite
C00334	4-Aminobutanoate	hsa00650	Butanoate metabolism	Metabolism; Carbohydrate metabolism	metabolite
C00356	(S)-3-Hydroxy-3-methylglutaryl-CoA	hsa00650	Butanoate metabolism	Metabolism; Carbohydrate metabolism	metabolite
C00497	(R)-Malate	hsa00650	Butanoate metabolism	Metabolism; Carbohydrate metabolism	metabolite
C00741	Diacetyl	hsa00650	Butanoate metabolism	Metabolism; Carbohydrate metabolism	metabolite
C00810	(R)-Acetoin	hsa00650	Butanoate metabolism	Metabolism; Carbohydrate metabolism	metabolite
C00877	Crotonoyl-CoA	hsa00650	Butanoate metabolism	Metabolism; Carbohydrate metabolism	metabolite
C00989	4-Hydroxybutanoic acid	hsa00650	Butanoate metabolism	Metabolism; Carbohydrate metabolism	metabolite
C01089	(R)-3-Hydroxybutanoate	hsa00650	Butanoate metabolism	Metabolism; Carbohydrate metabolism	metabolite
C01144	(S)-3-Hydroxybutanoyl-CoA	hsa00650	Butanoate metabolism	Metabolism; Carbohydrate metabolism	metabolite
C01384	Maleic acid	hsa00650	Butanoate metabolism	Metabolism; Carbohydrate metabolism	metabolite
C01412	Butanal	hsa00650	Butanoate metabolism	Metabolism; Carbohydrate metabolism	metabolite
C01769	(S)-Acetoin	hsa00650	Butanoate metabolism	Metabolism; Carbohydrate metabolism	metabolite
C02331	Vinylacetyl-CoA	hsa00650	Butanoate metabolism	Metabolism; Carbohydrate metabolism	metabolite
C02411	Glutaconyl-1-CoA	hsa00650	Butanoate metabolism	Metabolism; Carbohydrate metabolism	metabolite
C02527	Butanoylphosphate	hsa00650	Butanoate metabolism	Metabolism; Carbohydrate metabolism	metabolite
C02630	2-Hydroxyglutarate	hsa00650	Butanoate metabolism	Metabolism; Carbohydrate metabolism	metabolite
C03044	(R,R)-Butane-2,3-diol	hsa00650	Butanoate metabolism	Metabolism; Carbohydrate metabolism	metabolite
C03046	(S,S)-Butane-2,3-diol	hsa00650	Butanoate metabolism	Metabolism; Carbohydrate metabolism	metabolite
C03058	2-Hydroxyglutaryl-CoA	hsa00650	Butanoate metabolism	Metabolism; Carbohydrate metabolism	metabolite
C03561	(R)-3-Hydroxybutanoyl-CoA	hsa00650	Butanoate metabolism	Metabolism; Carbohydrate metabolism	metabolite
C04546	(R)-3-((R)-3-Hydroxybutanoyloxy)butanoate	hsa00650	Butanoate metabolism	Metabolism; Carbohydrate metabolism	metabolite
C06010	(S)-2-Acetolactate	hsa00650	Butanoate metabolism	Metabolism; Carbohydrate metabolism	metabolite
C06142	1-Butanol	hsa00650	Butanoate metabolism	Metabolism; Carbohydrate metabolism	metabolite
C06143	Poly-beta-hydroxybutyrate	hsa00650	Butanoate metabolism	Metabolism; Carbohydrate metabolism	metabolite
C06144	3-Butynoate	hsa00650	Butanoate metabolism	Metabolism; Carbohydrate metabolism	metabolite
C06145	3-Butyn-1-al	hsa00650	Butanoate metabolism	Metabolism; Carbohydrate metabolism	metabolite
C06146	3-Butyn-1-ol	hsa00650	Butanoate metabolism	Metabolism; Carbohydrate metabolism	metabolite
C11062	4-Hydroxybutyryl-CoA	hsa00650	Butanoate metabolism	Metabolism; Carbohydrate metabolism	metabolite
C20657	meso-2,3-Butanediol	hsa00650	Butanoate metabolism	Metabolism; Carbohydrate metabolism	metabolite
C21390	Butane	hsa00650	Butanoate metabolism	Metabolism; Carbohydrate metabolism	metabolite
C00024	Acetyl-CoA	hsa00562	Inositol phosphate metabolism	Metabolism; Carbohydrate metabolism	metabolite
C00092	D-Glucose 6-phosphate	hsa00562	Inositol phosphate metabolism	Metabolism; Carbohydrate metabolism	metabolite
C00111	Glycerone phosphate	hsa00562	Inositol phosphate metabolism	Metabolism; Carbohydrate metabolism	metabolite
C00118	D-Glyceraldehyde 3-phosphate	hsa00562	Inositol phosphate metabolism	Metabolism; Carbohydrate metabolism	metabolite
C00137	myo-Inositol	hsa00562	Inositol phosphate metabolism	Metabolism; Carbohydrate metabolism	metabolite
C00191	D-Glucuronate	hsa00562	Inositol phosphate metabolism	Metabolism; Carbohydrate metabolism	metabolite
C00222	3-Oxopropanoate	hsa00562	Inositol phosphate metabolism	Metabolism; Carbohydrate metabolism	metabolite
C00558	D-Tagaturonate	hsa00562	Inositol phosphate metabolism	Metabolism; Carbohydrate metabolism	metabolite
C00641	1,2-Diacyl-sn-glycerol	hsa00562	Inositol phosphate metabolism	Metabolism; Carbohydrate metabolism	metabolite
C00691	2,4,6/3,5-Pentahydroxycyclohexanone	hsa00562	Inositol phosphate metabolism	Metabolism; Carbohydrate metabolism	metabolite
C01177	Inositol 1-phosphate	hsa00562	Inositol phosphate metabolism	Metabolism; Carbohydrate metabolism	metabolite
C01194	1-Phosphatidyl-D-myo-inositol	hsa00562	Inositol phosphate metabolism	Metabolism; Carbohydrate metabolism	metabolite
C01204	Phytic acid	hsa00562	Inositol phosphate metabolism	Metabolism; Carbohydrate metabolism	metabolite
C01220	1D-myo-Inositol 1,4-bisphosphate	hsa00562	Inositol phosphate metabolism	Metabolism; Carbohydrate metabolism	metabolite
C01243	1D-myo-Inositol 1,3,4-trisphosphate	hsa00562	Inositol phosphate metabolism	Metabolism; Carbohydrate metabolism	metabolite
C01245	D-myo-Inositol 1,4,5-trisphosphate	hsa00562	Inositol phosphate metabolism	Metabolism; Carbohydrate metabolism	metabolite
C01272	1D-myo-Inositol 1,3,4,5-tetrakisphosphate	hsa00562	Inositol phosphate metabolism	Metabolism; Carbohydrate metabolism	metabolite
C01277	1-Phosphatidyl-1D-myo-inositol 4-phosphate	hsa00562	Inositol phosphate metabolism	Metabolism; Carbohydrate metabolism	metabolite
C01284	1D-myo-Inositol 1,3,4,5,6-pentakisphosphate	hsa00562	Inositol phosphate metabolism	Metabolism; Carbohydrate metabolism	metabolite
C03546	myo-Inositol 4-phosphate	hsa00562	Inositol phosphate metabolism	Metabolism; Carbohydrate metabolism	metabolite
C03659	D-Bornesitol	hsa00562	Inositol phosphate metabolism	Metabolism; Carbohydrate metabolism	metabolite
C03660	L-Bornesitol	hsa00562	Inositol phosphate metabolism	Metabolism; Carbohydrate metabolism	metabolite
C04006	1D-myo-Inositol 3-phosphate	hsa00562	Inositol phosphate metabolism	Metabolism; Carbohydrate metabolism	metabolite
C04062	D-myo-Inositol 1,3-bisphosphate	hsa00562	Inositol phosphate metabolism	Metabolism; Carbohydrate metabolism	metabolite
C04063	D-myo-Inositol 3,4-bisphosphate	hsa00562	Inositol phosphate metabolism	Metabolism; Carbohydrate metabolism	metabolite
C04287	3D-3,5/4-Trihydroxycyclohexane-1,2-dione	hsa00562	Inositol phosphate metabolism	Metabolism; Carbohydrate metabolism	metabolite
C04477	1D-myo-Inositol 1,3,4,6-tetrakisphosphate	hsa00562	Inositol phosphate metabolism	Metabolism; Carbohydrate metabolism	metabolite
C04520	1D-myo-Inositol 3,4,5,6-tetrakisphosphate	hsa00562	Inositol phosphate metabolism	Metabolism; Carbohydrate metabolism	metabolite
C04549	1-Phosphatidyl-1D-myo-inositol 3-phosphate	hsa00562	Inositol phosphate metabolism	Metabolism; Carbohydrate metabolism	metabolite
C04563	D-myo-Inositol 1,2,4,5,6-pentakisphosphate	hsa00562	Inositol phosphate metabolism	Metabolism; Carbohydrate metabolism	metabolite
C04579	Inositol 1,2,3,5,6-pentakisphosphate	hsa00562	Inositol phosphate metabolism	Metabolism; Carbohydrate metabolism	metabolite
C04637	1-Phosphatidyl-D-myo-inositol 4,5-bisphosphate	hsa00562	Inositol phosphate metabolism	Metabolism; Carbohydrate metabolism	metabolite
C05981	Phosphatidylinositol-3,4,5-trisphosphate	hsa00562	Inositol phosphate metabolism	Metabolism; Carbohydrate metabolism	metabolite
C06153	scyllo-Inositol	hsa00562	Inositol phosphate metabolism	Metabolism; Carbohydrate metabolism	metabolite
C06892	2-Deoxy-5-keto-D-gluconic acid	hsa00562	Inositol phosphate metabolism	Metabolism; Carbohydrate metabolism	metabolite
C06893	2-Deoxy-5-keto-D-gluconic acid 6-phosphate	hsa00562	Inositol phosphate metabolism	Metabolism; Carbohydrate metabolism	metabolite
C11554	1-Phosphatidyl-1D-myo-inositol 3,4-bisphosphate	hsa00562	Inositol phosphate metabolism	Metabolism; Carbohydrate metabolism	metabolite
C11555	1D-myo-Inositol 1,4,5,6-tetrakisphosphate	hsa00562	Inositol phosphate metabolism	Metabolism; Carbohydrate metabolism	metabolite
C11556	1-Phosphatidyl-1D-myo-inositol 3,5-bisphosphate	hsa00562	Inositol phosphate metabolism	Metabolism; Carbohydrate metabolism	metabolite
C11557	1-Phosphatidyl-1D-myo-inositol 5-phosphate	hsa00562	Inositol phosphate metabolism	Metabolism; Carbohydrate metabolism	metabolite
C16737	5-Deoxy-D-glucuronate	hsa00562	Inositol phosphate metabolism	Metabolism; Carbohydrate metabolism	metabolite
C19794	CDP-1L-myo-inositol	hsa00562	Inositol phosphate metabolism	Metabolism; Carbohydrate metabolism	metabolite
C19799	Bis(1L-myo-inositol)-3,1'-phosphate 1-phosphate	hsa00562	Inositol phosphate metabolism	Metabolism; Carbohydrate metabolism	metabolite
C19891	1D-chiro-Inositol	hsa00562	Inositol phosphate metabolism	Metabolism; Carbohydrate metabolism	metabolite
C20251	1-Keto-D-chiro-inositol	hsa00562	Inositol phosphate metabolism	Metabolism; Carbohydrate metabolism	metabolite
C21643	3-Dehydro-scyllo-inosose	hsa00562	Inositol phosphate metabolism	Metabolism; Carbohydrate metabolism	metabolite
C21644	5-Dehydro-L-gluconate	hsa00562	Inositol phosphate metabolism	Metabolism; Carbohydrate metabolism	metabolite
C00001	H2O	hsa00190	Oxidative phosphorylation	Metabolism; Energy metabolism	metabolite
C00002	ATP	hsa00190	Oxidative phosphorylation	Metabolism; Energy metabolism	metabolite
C00003	NAD+	hsa00190	Oxidative phosphorylation	Metabolism; Energy metabolism	metabolite
C00004	NADH	hsa00190	Oxidative phosphorylation	Metabolism; Energy metabolism	metabolite
C00007	Oxygen	hsa00190	Oxidative phosphorylation	Metabolism; Energy metabolism	metabolite
C00008	ADP	hsa00190	Oxidative phosphorylation	Metabolism; Energy metabolism	metabolite
C00009	Orthophosphate	hsa00190	Oxidative phosphorylation	Metabolism; Energy metabolism	metabolite
C00013	Diphosphate	hsa00190	Oxidative phosphorylation	Metabolism; Energy metabolism	metabolite
C00042	Succinate	hsa00190	Oxidative phosphorylation	Metabolism; Energy metabolism	metabolite
C00061	FMN	hsa00190	Oxidative phosphorylation	Metabolism; Energy metabolism	metabolite
C00080	H+	hsa00190	Oxidative phosphorylation	Metabolism; Energy metabolism	metabolite
C00122	Fumarate	hsa00190	Oxidative phosphorylation	Metabolism; Energy metabolism	metabolite
C00390	Ubiquinol	hsa00190	Oxidative phosphorylation	Metabolism; Energy metabolism	metabolite
C00399	Ubiquinone	hsa00190	Oxidative phosphorylation	Metabolism; Energy metabolism	metabolite
C00524	Cytochrome c	hsa00190	Oxidative phosphorylation	Metabolism; Energy metabolism	metabolite
C00536	Triphosphate	hsa00190	Oxidative phosphorylation	Metabolism; Energy metabolism	metabolite
C00011	CO2	hsa00910	Nitrogen metabolism	Metabolism; Energy metabolism	metabolite
C00014	Ammonia	hsa00910	Nitrogen metabolism	Metabolism; Energy metabolism	metabolite
C00025	L-Glutamate	hsa00910	Nitrogen metabolism	Metabolism; Energy metabolism	metabolite
C00058	Formate	hsa00910	Nitrogen metabolism	Metabolism; Energy metabolism	metabolite
C00064	L-Glutamine	hsa00910	Nitrogen metabolism	Metabolism; Energy metabolism	metabolite
C00088	Nitrite	hsa00910	Nitrogen metabolism	Metabolism; Energy metabolism	metabolite
C00169	Carbamoyl phosphate	hsa00910	Nitrogen metabolism	Metabolism; Energy metabolism	metabolite
C00192	Hydroxylamine	hsa00910	Nitrogen metabolism	Metabolism; Energy metabolism	metabolite
C00244	Nitrate	hsa00910	Nitrogen metabolism	Metabolism; Energy metabolism	metabolite
C00288	HCO3-	hsa00910	Nitrogen metabolism	Metabolism; Energy metabolism	metabolite
C00488	Formamide	hsa00910	Nitrogen metabolism	Metabolism; Energy metabolism	metabolite
C00533	Nitric oxide	hsa00910	Nitrogen metabolism	Metabolism; Energy metabolism	metabolite
C00697	Nitrogen	hsa00910	Nitrogen metabolism	Metabolism; Energy metabolism	metabolite
C00726	Nitrile	hsa00910	Nitrogen metabolism	Metabolism; Energy metabolism	metabolite
C00887	Nitrous oxide	hsa00910	Nitrogen metabolism	Metabolism; Energy metabolism	metabolite
C01417	Cyanate	hsa00910	Nitrogen metabolism	Metabolism; Energy metabolism	metabolite
C01563	Carbamate	hsa00910	Nitrogen metabolism	Metabolism; Energy metabolism	metabolite
C05361	Hydrazine	hsa00910	Nitrogen metabolism	Metabolism; Energy metabolism	metabolite
C06058	Nitroalkane	hsa00910	Nitrogen metabolism	Metabolism; Energy metabolism	metabolite
C00033	Acetate	hsa00920	Sulfur metabolism	Metabolism; Energy metabolism	metabolite
C00042	Succinate	hsa00920	Sulfur metabolism	Metabolism; Energy metabolism	metabolite
C00053	3'-Phosphoadenylyl sulfate	hsa00920	Sulfur metabolism	Metabolism; Energy metabolism	metabolite
C00054	Adenosine 3',5'-bisphosphate	hsa00920	Sulfur metabolism	Metabolism; Energy metabolism	metabolite
C00059	Sulfate	hsa00920	Sulfur metabolism	Metabolism; Energy metabolism	metabolite
C00065	L-Serine	hsa00920	Sulfur metabolism	Metabolism; Energy metabolism	metabolite
C00084	Acetaldehyde	hsa00920	Sulfur metabolism	Metabolism; Energy metabolism	metabolite
C00087	Sulfur	hsa00920	Sulfur metabolism	Metabolism; Energy metabolism	metabolite
C00094	Sulfite	hsa00920	Sulfur metabolism	Metabolism; Energy metabolism	metabolite
C00097	L-Cysteine	hsa00920	Sulfur metabolism	Metabolism; Energy metabolism	metabolite
C00155	L-Homocysteine	hsa00920	Sulfur metabolism	Metabolism; Energy metabolism	metabolite
C00224	Adenylyl sulfate	hsa00920	Sulfur metabolism	Metabolism; Energy metabolism	metabolite
C00245	Taurine	hsa00920	Sulfur metabolism	Metabolism; Energy metabolism	metabolite
C00263	L-Homoserine	hsa00920	Sulfur metabolism	Metabolism; Energy metabolism	metabolite
C00283	Hydrogen sulfide	hsa00920	Sulfur metabolism	Metabolism; Energy metabolism	metabolite
C00320	Thiosulfate	hsa00920	Sulfur metabolism	Metabolism; Energy metabolism	metabolite
C00409	Methanethiol	hsa00920	Sulfur metabolism	Metabolism; Energy metabolism	metabolite
C00580	Dimethyl sulfide	hsa00920	Sulfur metabolism	Metabolism; Energy metabolism	metabolite
C00979	O-Acetyl-L-serine	hsa00920	Sulfur metabolism	Metabolism; Energy metabolism	metabolite
C01118	O-Succinyl-L-homoserine	hsa00920	Sulfur metabolism	Metabolism; Energy metabolism	metabolite
C01861	Trithionate	hsa00920	Sulfur metabolism	Metabolism; Energy metabolism	metabolite
C02084	Tetrathionate	hsa00920	Sulfur metabolism	Metabolism; Energy metabolism	metabolite
C03920	2-(Methylthio)ethanesulfonate	hsa00920	Sulfur metabolism	Metabolism; Energy metabolism	metabolite
C04022	S,S-Dimethyl-beta-propiothetin	hsa00920	Sulfur metabolism	Metabolism; Energy metabolism	metabolite
C08276	3-(Methylthio)propanoate	hsa00920	Sulfur metabolism	Metabolism; Energy metabolism	metabolite
C11142	Dimethyl sulfone	hsa00920	Sulfur metabolism	Metabolism; Energy metabolism	metabolite
C11143	Dimethyl sulfoxide	hsa00920	Sulfur metabolism	Metabolism; Energy metabolism	metabolite
C11145	Methanesulfonic acid	hsa00920	Sulfur metabolism	Metabolism; Energy metabolism	metabolite
C15521	Alkanesulfonate	hsa00920	Sulfur metabolism	Metabolism; Energy metabolism	metabolite
C17267	S-Sulfanylglutathione	hsa00920	Sulfur metabolism	Metabolism; Energy metabolism	metabolite
C19692	Polysulfide	hsa00920	Sulfur metabolism	Metabolism; Energy metabolism	metabolite
C20870	3-(Methylthio)propanoyl-CoA	hsa00920	Sulfur metabolism	Metabolism; Energy metabolism	metabolite
C20955	3-(Methylthio)acryloyl-CoA	hsa00920	Sulfur metabolism	Metabolism; Energy metabolism	metabolite
C00024	Acetyl-CoA	hsa00061	Fatty acid biosynthesis	Metabolism; Lipid metabolism	metabolite
C00083	Malonyl-CoA	hsa00061	Fatty acid biosynthesis	Metabolism; Lipid metabolism	metabolite
C00154	Palmitoyl-CoA	hsa00061	Fatty acid biosynthesis	Metabolism; Lipid metabolism	metabolite
C00173	Acyl-[acyl-carrier protein]	hsa00061	Fatty acid biosynthesis	Metabolism; Lipid metabolism	metabolite
C00229	Acyl-carrier protein	hsa00061	Fatty acid biosynthesis	Metabolism; Lipid metabolism	metabolite
C00249	Hexadecanoic acid	hsa00061	Fatty acid biosynthesis	Metabolism; Lipid metabolism	metabolite
C00383	Malonate	hsa00061	Fatty acid biosynthesis	Metabolism; Lipid metabolism	metabolite
C00638	Long-chain fatty acid	hsa00061	Fatty acid biosynthesis	Metabolism; Lipid metabolism	metabolite
C00685	3-Oxoacyl-[acyl-carrier protein]	hsa00061	Fatty acid biosynthesis	Metabolism; Lipid metabolism	metabolite
C00693	trans-2,3-Dehydroacyl-[acyl-carrier protein]	hsa00061	Fatty acid biosynthesis	Metabolism; Lipid metabolism	metabolite
C00712	(9Z)-Octadecenoic acid	hsa00061	Fatty acid biosynthesis	Metabolism; Lipid metabolism	metabolite
C01203	Oleoyl-[acyl-carrier protein]	hsa00061	Fatty acid biosynthesis	Metabolism; Lipid metabolism	metabolite
C01209	Malonyl-[acyl-carrier protein]	hsa00061	Fatty acid biosynthesis	Metabolism; Lipid metabolism	metabolite
C01271	(3R)-3-Hydroxyacyl-[acyl-carrier protein]	hsa00061	Fatty acid biosynthesis	Metabolism; Lipid metabolism	metabolite
C01530	Octadecanoic acid	hsa00061	Fatty acid biosynthesis	Metabolism; Lipid metabolism	metabolite
C01571	Decanoic acid	hsa00061	Fatty acid biosynthesis	Metabolism; Lipid metabolism	metabolite
C02679	Dodecanoic acid	hsa00061	Fatty acid biosynthesis	Metabolism; Lipid metabolism	metabolite
C02843	Long-chain acyl-CoA	hsa00061	Fatty acid biosynthesis	Metabolism; Lipid metabolism	metabolite
C03939	Acetyl-[acyl-carrier protein]	hsa00061	Fatty acid biosynthesis	Metabolism; Lipid metabolism	metabolite
C04088	Octadecanoyl-[acyl-carrier protein]	hsa00061	Fatty acid biosynthesis	Metabolism; Lipid metabolism	metabolite
C04180	cis-Dec-3-enoyl-[acp]	hsa00061	Fatty acid biosynthesis	Metabolism; Lipid metabolism	metabolite
C04246	But-2-enoyl-[acyl-carrier protein]	hsa00061	Fatty acid biosynthesis	Metabolism; Lipid metabolism	metabolite
C04618	(3R)-3-Hydroxybutanoyl-[acyl-carrier protein]	hsa00061	Fatty acid biosynthesis	Metabolism; Lipid metabolism	metabolite
C04619	(3R)-3-Hydroxydecanoyl-[acyl-carrier protein]	hsa00061	Fatty acid biosynthesis	Metabolism; Lipid metabolism	metabolite
C04620	(3R)-3-Hydroxyoctanoyl-[acyl-carrier protein]	hsa00061	Fatty acid biosynthesis	Metabolism; Lipid metabolism	metabolite
C04633	(3R)-3-Hydroxypalmitoyl-[acyl-carrier protein]	hsa00061	Fatty acid biosynthesis	Metabolism; Lipid metabolism	metabolite
C04688	(3R)-3-Hydroxytetradecanoyl-[acyl-carrier protein]	hsa00061	Fatty acid biosynthesis	Metabolism; Lipid metabolism	metabolite
C05223	Dodecanoyl-[acyl-carrier protein]	hsa00061	Fatty acid biosynthesis	Metabolism; Lipid metabolism	metabolite
C05744	Acetoacetyl-[acp]	hsa00061	Fatty acid biosynthesis	Metabolism; Lipid metabolism	metabolite
C05745	Butyryl-[acp]	hsa00061	Fatty acid biosynthesis	Metabolism; Lipid metabolism	metabolite
C05746	3-Oxohexanoyl-[acp]	hsa00061	Fatty acid biosynthesis	Metabolism; Lipid metabolism	metabolite
C05747	(R)-3-Hydroxyhexanoyl-[acp]	hsa00061	Fatty acid biosynthesis	Metabolism; Lipid metabolism	metabolite
C05748	trans-Hex-2-enoyl-[acp]	hsa00061	Fatty acid biosynthesis	Metabolism; Lipid metabolism	metabolite
C05749	Hexanoyl-[acp]	hsa00061	Fatty acid biosynthesis	Metabolism; Lipid metabolism	metabolite
C05750	3-Oxooctanoyl-[acp]	hsa00061	Fatty acid biosynthesis	Metabolism; Lipid metabolism	metabolite
C05751	trans-Oct-2-enoyl-[acp]	hsa00061	Fatty acid biosynthesis	Metabolism; Lipid metabolism	metabolite
C05752	Octanoyl-[acp]	hsa00061	Fatty acid biosynthesis	Metabolism; Lipid metabolism	metabolite
C05753	3-Oxodecanoyl-[acp]	hsa00061	Fatty acid biosynthesis	Metabolism; Lipid metabolism	metabolite
C05754	trans-Dec-2-enoyl-[acp]	hsa00061	Fatty acid biosynthesis	Metabolism; Lipid metabolism	metabolite
C05755	Decanoyl-[acp]	hsa00061	Fatty acid biosynthesis	Metabolism; Lipid metabolism	metabolite
C05756	3-Oxododecanoyl-[acp]	hsa00061	Fatty acid biosynthesis	Metabolism; Lipid metabolism	metabolite
C05757	(R)-3-Hydroxydodecanoyl-[acp]	hsa00061	Fatty acid biosynthesis	Metabolism; Lipid metabolism	metabolite
C05758	trans-Dodec-2-enoyl-[acp]	hsa00061	Fatty acid biosynthesis	Metabolism; Lipid metabolism	metabolite
C05759	3-Oxotetradecanoyl-[acp]	hsa00061	Fatty acid biosynthesis	Metabolism; Lipid metabolism	metabolite
C05760	trans-Tetradec-2-enoyl-[acp]	hsa00061	Fatty acid biosynthesis	Metabolism; Lipid metabolism	metabolite
C05761	Tetradecanoyl-[acp]	hsa00061	Fatty acid biosynthesis	Metabolism; Lipid metabolism	metabolite
C05762	3-Oxohexadecanoyl-[acp]	hsa00061	Fatty acid biosynthesis	Metabolism; Lipid metabolism	metabolite
C05763	trans-Hexadec-2-enoyl-[acp]	hsa00061	Fatty acid biosynthesis	Metabolism; Lipid metabolism	metabolite
C05764	Hexadecanoyl-[acp]	hsa00061	Fatty acid biosynthesis	Metabolism; Lipid metabolism	metabolite
C06423	Octanoic acid	hsa00061	Fatty acid biosynthesis	Metabolism; Lipid metabolism	metabolite
C06424	Tetradecanoic acid	hsa00061	Fatty acid biosynthesis	Metabolism; Lipid metabolism	metabolite
C08362	(9Z)-Hexadecenoic acid	hsa00061	Fatty acid biosynthesis	Metabolism; Lipid metabolism	metabolite
C16219	3-Oxostearoyl-[acp]	hsa00061	Fatty acid biosynthesis	Metabolism; Lipid metabolism	metabolite
C16220	(R)-3-Hydroxyoctadecanoyl-[acp]	hsa00061	Fatty acid biosynthesis	Metabolism; Lipid metabolism	metabolite
C16221	(2E)-Octadecenoyl-[acp]	hsa00061	Fatty acid biosynthesis	Metabolism; Lipid metabolism	metabolite
C16520	Hexadecenoyl-[acyl-carrier protein]	hsa00061	Fatty acid biosynthesis	Metabolism; Lipid metabolism	metabolite
C20683	Long-chain acyl-[acyl-carrier protein]	hsa00061	Fatty acid biosynthesis	Metabolism; Lipid metabolism	metabolite
C20794	n-7 Unsaturated acyl-[acyl-carrier protein]	hsa00061	Fatty acid biosynthesis	Metabolism; Lipid metabolism	metabolite
C00024	Acetyl-CoA	hsa00062	Fatty acid elongation	Metabolism; Lipid metabolism	metabolite
C00040	Acyl-CoA	hsa00062	Fatty acid elongation	Metabolism; Lipid metabolism	metabolite
C00083	Malonyl-CoA	hsa00062	Fatty acid elongation	Metabolism; Lipid metabolism	metabolite
C00136	Butanoyl-CoA	hsa00062	Fatty acid elongation	Metabolism; Lipid metabolism	metabolite
C00154	Palmitoyl-CoA	hsa00062	Fatty acid elongation	Metabolism; Lipid metabolism	metabolite
C00162	Fatty acid	hsa00062	Fatty acid elongation	Metabolism; Lipid metabolism	metabolite
C00249	Hexadecanoic acid	hsa00062	Fatty acid elongation	Metabolism; Lipid metabolism	metabolite
C00264	3-Oxoacyl-CoA	hsa00062	Fatty acid elongation	Metabolism; Lipid metabolism	metabolite
C00605	2,3-Dehydroacyl-CoA	hsa00062	Fatty acid elongation	Metabolism; Lipid metabolism	metabolite
C00638	Long-chain fatty acid	hsa00062	Fatty acid elongation	Metabolism; Lipid metabolism	metabolite
C00640	(3S)-3-Hydroxyacyl-CoA	hsa00062	Fatty acid elongation	Metabolism; Lipid metabolism	metabolite
C00658	trans-2,3-Dehydroacyl-CoA	hsa00062	Fatty acid elongation	Metabolism; Lipid metabolism	metabolite
C01832	Lauroyl-CoA	hsa00062	Fatty acid elongation	Metabolism; Lipid metabolism	metabolite
C01944	Octanoyl-CoA	hsa00062	Fatty acid elongation	Metabolism; Lipid metabolism	metabolite
C02593	Tetradecanoyl-CoA	hsa00062	Fatty acid elongation	Metabolism; Lipid metabolism	metabolite
C02843	Long-chain acyl-CoA	hsa00062	Fatty acid elongation	Metabolism; Lipid metabolism	metabolite
C03221	2-trans-Dodecenoyl-CoA	hsa00062	Fatty acid elongation	Metabolism; Lipid metabolism	metabolite
C05258	(S)-3-Hydroxyhexadecanoyl-CoA	hsa00062	Fatty acid elongation	Metabolism; Lipid metabolism	metabolite
C05259	3-Oxopalmitoyl-CoA	hsa00062	Fatty acid elongation	Metabolism; Lipid metabolism	metabolite
C05260	(S)-3-Hydroxytetradecanoyl-CoA	hsa00062	Fatty acid elongation	Metabolism; Lipid metabolism	metabolite
C05261	3-Oxotetradecanoyl-CoA	hsa00062	Fatty acid elongation	Metabolism; Lipid metabolism	metabolite
C05262	(S)-3-Hydroxydodecanoyl-CoA	hsa00062	Fatty acid elongation	Metabolism; Lipid metabolism	metabolite
C05263	3-Oxododecanoyl-CoA	hsa00062	Fatty acid elongation	Metabolism; Lipid metabolism	metabolite
C05264	(S)-Hydroxydecanoyl-CoA	hsa00062	Fatty acid elongation	Metabolism; Lipid metabolism	metabolite
C05265	3-Oxodecanoyl-CoA	hsa00062	Fatty acid elongation	Metabolism; Lipid metabolism	metabolite
C05266	(S)-3-Hydroxyoctanoyl-CoA	hsa00062	Fatty acid elongation	Metabolism; Lipid metabolism	metabolite
C05267	3-Oxooctanoyl-CoA	hsa00062	Fatty acid elongation	Metabolism; Lipid metabolism	metabolite
C05268	(S)-Hydroxyhexanoyl-CoA	hsa00062	Fatty acid elongation	Metabolism; Lipid metabolism	metabolite
C05269	3-Oxohexanoyl-CoA	hsa00062	Fatty acid elongation	Metabolism; Lipid metabolism	metabolite
C05270	Hexanoyl-CoA	hsa00062	Fatty acid elongation	Metabolism; Lipid metabolism	metabolite
C05271	trans-Hex-2-enoyl-CoA	hsa00062	Fatty acid elongation	Metabolism; Lipid metabolism	metabolite
C05272	trans-Hexadec-2-enoyl-CoA	hsa00062	Fatty acid elongation	Metabolism; Lipid metabolism	metabolite
C05273	trans-Tetradec-2-enoyl-CoA	hsa00062	Fatty acid elongation	Metabolism; Lipid metabolism	metabolite
C05274	Decanoyl-CoA	hsa00062	Fatty acid elongation	Metabolism; Lipid metabolism	metabolite
C05275	trans-Dec-2-enoyl-CoA	hsa00062	Fatty acid elongation	Metabolism; Lipid metabolism	metabolite
C05276	trans-Oct-2-enoyl-CoA	hsa00062	Fatty acid elongation	Metabolism; Lipid metabolism	metabolite
C20876	Very-long-chain acyl-CoA	hsa00062	Fatty acid elongation	Metabolism; Lipid metabolism	metabolite
C20877	Very-long-chain 3-oxoacyl-CoA	hsa00062	Fatty acid elongation	Metabolism; Lipid metabolism	metabolite
C20878	Very-long-chain (3R)-3-hydroxyacyl-CoA	hsa00062	Fatty acid elongation	Metabolism; Lipid metabolism	metabolite
C20879	Very-long-chain trans-2,3-dehydroacyl-CoA	hsa00062	Fatty acid elongation	Metabolism; Lipid metabolism	metabolite
C00010	CoA	hsa00071	Fatty acid degradation	Metabolism; Lipid metabolism	metabolite
C00024	Acetyl-CoA	hsa00071	Fatty acid degradation	Metabolism; Lipid metabolism	metabolite
C00071	Aldehyde	hsa00071	Fatty acid degradation	Metabolism; Lipid metabolism	metabolite
C00136	Butanoyl-CoA	hsa00071	Fatty acid degradation	Metabolism; Lipid metabolism	metabolite
C00154	Palmitoyl-CoA	hsa00071	Fatty acid degradation	Metabolism; Lipid metabolism	metabolite
C00162	Fatty acid	hsa00071	Fatty acid degradation	Metabolism; Lipid metabolism	metabolite
C00226	Primary alcohol	hsa00071	Fatty acid degradation	Metabolism; Lipid metabolism	metabolite
C00229	Acyl-carrier protein	hsa00071	Fatty acid degradation	Metabolism; Lipid metabolism	metabolite
C00249	Hexadecanoic acid	hsa00071	Fatty acid degradation	Metabolism; Lipid metabolism	metabolite
C00332	Acetoacetyl-CoA	hsa00071	Fatty acid degradation	Metabolism; Lipid metabolism	metabolite
C00340	Reduced rubredoxin	hsa00071	Fatty acid degradation	Metabolism; Lipid metabolism	metabolite
C00435	Oxidized rubredoxin	hsa00071	Fatty acid degradation	Metabolism; Lipid metabolism	metabolite
C00489	Glutarate	hsa00071	Fatty acid degradation	Metabolism; Lipid metabolism	metabolite
C00517	Hexadecanal	hsa00071	Fatty acid degradation	Metabolism; Lipid metabolism	metabolite
C00527	Glutaryl-CoA	hsa00071	Fatty acid degradation	Metabolism; Lipid metabolism	metabolite
C00638	Long-chain fatty acid	hsa00071	Fatty acid degradation	Metabolism; Lipid metabolism	metabolite
C00823	1-Hexadecanol	hsa00071	Fatty acid degradation	Metabolism; Lipid metabolism	metabolite
C00877	Crotonoyl-CoA	hsa00071	Fatty acid degradation	Metabolism; Lipid metabolism	metabolite
C01144	(S)-3-Hydroxybutanoyl-CoA	hsa00071	Fatty acid degradation	Metabolism; Lipid metabolism	metabolite
C01371	Alkane	hsa00071	Fatty acid degradation	Metabolism; Lipid metabolism	metabolite
C01832	Lauroyl-CoA	hsa00071	Fatty acid degradation	Metabolism; Lipid metabolism	metabolite
C01944	Octanoyl-CoA	hsa00071	Fatty acid degradation	Metabolism; Lipid metabolism	metabolite
C02593	Tetradecanoyl-CoA	hsa00071	Fatty acid degradation	Metabolism; Lipid metabolism	metabolite
C02990	L-Palmitoylcarnitine	hsa00071	Fatty acid degradation	Metabolism; Lipid metabolism	metabolite
C03221	2-trans-Dodecenoyl-CoA	hsa00071	Fatty acid degradation	Metabolism; Lipid metabolism	metabolite
C03547	omega-Hydroxy fatty acid	hsa00071	Fatty acid degradation	Metabolism; Lipid metabolism	metabolite
C03561	(R)-3-Hydroxybutanoyl-CoA	hsa00071	Fatty acid degradation	Metabolism; Lipid metabolism	metabolite
C05102	alpha-Hydroxy fatty acid	hsa00071	Fatty acid degradation	Metabolism; Lipid metabolism	metabolite
C05258	(S)-3-Hydroxyhexadecanoyl-CoA	hsa00071	Fatty acid degradation	Metabolism; Lipid metabolism	metabolite
C05259	3-Oxopalmitoyl-CoA	hsa00071	Fatty acid degradation	Metabolism; Lipid metabolism	metabolite
C05260	(S)-3-Hydroxytetradecanoyl-CoA	hsa00071	Fatty acid degradation	Metabolism; Lipid metabolism	metabolite
C05261	3-Oxotetradecanoyl-CoA	hsa00071	Fatty acid degradation	Metabolism; Lipid metabolism	metabolite
C05262	(S)-3-Hydroxydodecanoyl-CoA	hsa00071	Fatty acid degradation	Metabolism; Lipid metabolism	metabolite
C05263	3-Oxododecanoyl-CoA	hsa00071	Fatty acid degradation	Metabolism; Lipid metabolism	metabolite
C05264	(S)-Hydroxydecanoyl-CoA	hsa00071	Fatty acid degradation	Metabolism; Lipid metabolism	metabolite
C05265	3-Oxodecanoyl-CoA	hsa00071	Fatty acid degradation	Metabolism; Lipid metabolism	metabolite
C05266	(S)-3-Hydroxyoctanoyl-CoA	hsa00071	Fatty acid degradation	Metabolism; Lipid metabolism	metabolite
C05267	3-Oxooctanoyl-CoA	hsa00071	Fatty acid degradation	Metabolism; Lipid metabolism	metabolite
C05268	(S)-Hydroxyhexanoyl-CoA	hsa00071	Fatty acid degradation	Metabolism; Lipid metabolism	metabolite
C05269	3-Oxohexanoyl-CoA	hsa00071	Fatty acid degradation	Metabolism; Lipid metabolism	metabolite
C05270	Hexanoyl-CoA	hsa00071	Fatty acid degradation	Metabolism; Lipid metabolism	metabolite
C05271	trans-Hex-2-enoyl-CoA	hsa00071	Fatty acid degradation	Metabolism; Lipid metabolism	metabolite
C05272	trans-Hexadec-2-enoyl-CoA	hsa00071	Fatty acid degradation	Metabolism; Lipid metabolism	metabolite
C05273	trans-Tetradec-2-enoyl-CoA	hsa00071	Fatty acid degradation	Metabolism; Lipid metabolism	metabolite
C05274	Decanoyl-CoA	hsa00071	Fatty acid degradation	Metabolism; Lipid metabolism	metabolite
C05275	trans-Dec-2-enoyl-CoA	hsa00071	Fatty acid degradation	Metabolism; Lipid metabolism	metabolite
C05276	trans-Oct-2-enoyl-CoA	hsa00071	Fatty acid degradation	Metabolism; Lipid metabolism	metabolite
C05279	trans,cis-Lauro-2,6-dienoyl-CoA	hsa00071	Fatty acid degradation	Metabolism; Lipid metabolism	metabolite
C05280	cis,cis-3,6-Dodecadienoyl-CoA	hsa00071	Fatty acid degradation	Metabolism; Lipid metabolism	metabolite
C20683	Long-chain acyl-[acyl-carrier protein]	hsa00071	Fatty acid degradation	Metabolism; Lipid metabolism	metabolite
C00024	Acetyl-CoA	hsa00072	Synthesis and degradation of ketone bodies	Metabolism; Lipid metabolism	metabolite
C00164	Acetoacetate	hsa00072	Synthesis and degradation of ketone bodies	Metabolism; Lipid metabolism	metabolite
C00207	Acetone	hsa00072	Synthesis and degradation of ketone bodies	Metabolism; Lipid metabolism	metabolite
C00332	Acetoacetyl-CoA	hsa00072	Synthesis and degradation of ketone bodies	Metabolism; Lipid metabolism	metabolite
C00356	(S)-3-Hydroxy-3-methylglutaryl-CoA	hsa00072	Synthesis and degradation of ketone bodies	Metabolism; Lipid metabolism	metabolite
C01089	(R)-3-Hydroxybutanoate	hsa00072	Synthesis and degradation of ketone bodies	Metabolism; Lipid metabolism	metabolite
C00187	Cholesterol	hsa00100	Steroid biosynthesis	Metabolism; Lipid metabolism	metabolite
C00448	trans,trans-Farnesyl diphosphate	hsa00100	Steroid biosynthesis	Metabolism; Lipid metabolism	metabolite
C00751	Squalene	hsa00100	Steroid biosynthesis	Metabolism; Lipid metabolism	metabolite
C01054	(S)-2,3-Epoxysqualene	hsa00100	Steroid biosynthesis	Metabolism; Lipid metabolism	metabolite
C01164	7-Dehydrocholesterol	hsa00100	Steroid biosynthesis	Metabolism; Lipid metabolism	metabolite
C01189	Lathosterol	hsa00100	Steroid biosynthesis	Metabolism; Lipid metabolism	metabolite
C01561	Calcidiol	hsa00100	Steroid biosynthesis	Metabolism; Lipid metabolism	metabolite
C01673	Calcitriol	hsa00100	Steroid biosynthesis	Metabolism; Lipid metabolism	metabolite
C01694	Ergosterol	hsa00100	Steroid biosynthesis	Metabolism; Lipid metabolism	metabolite
C01724	Lanosterol	hsa00100	Steroid biosynthesis	Metabolism; Lipid metabolism	metabolite
C01753	beta-Sitosterol	hsa00100	Steroid biosynthesis	Metabolism; Lipid metabolism	metabolite
C01789	Campesterol	hsa00100	Steroid biosynthesis	Metabolism; Lipid metabolism	metabolite
C01802	Desmosterol	hsa00100	Steroid biosynthesis	Metabolism; Lipid metabolism	metabolite
C01902	Cycloartenol	hsa00100	Steroid biosynthesis	Metabolism; Lipid metabolism	metabolite
C01943	Obtusifoliol	hsa00100	Steroid biosynthesis	Metabolism; Lipid metabolism	metabolite
C02141	Cycloeucalenol	hsa00100	Steroid biosynthesis	Metabolism; Lipid metabolism	metabolite
C02530	Cholesterol ester	hsa00100	Steroid biosynthesis	Metabolism; Lipid metabolism	metabolite
C03428	Presqualene diphosphate	hsa00100	Steroid biosynthesis	Metabolism; Lipid metabolism	metabolite
C03845	5alpha-Cholest-8-en-3beta-ol	hsa00100	Steroid biosynthesis	Metabolism; Lipid metabolism	metabolite
C04525	Fecosterol	hsa00100	Steroid biosynthesis	Metabolism; Lipid metabolism	metabolite
C05103	4alpha-Methylzymosterol	hsa00100	Steroid biosynthesis	Metabolism; Lipid metabolism	metabolite
C05107	7-Dehydrodesmosterol	hsa00100	Steroid biosynthesis	Metabolism; Lipid metabolism	metabolite
C05108	14-Demethyllanosterol	hsa00100	Steroid biosynthesis	Metabolism; Lipid metabolism	metabolite
C05109	24,25-Dihydrolanosterol	hsa00100	Steroid biosynthesis	Metabolism; Lipid metabolism	metabolite
C05437	Zymosterol	hsa00100	Steroid biosynthesis	Metabolism; Lipid metabolism	metabolite
C05439	5alpha-Cholesta-7,24-dien-3beta-ol	hsa00100	Steroid biosynthesis	Metabolism; Lipid metabolism	metabolite
C05440	Ergosta-5,7,22,24(28)-tetraen-3beta-ol	hsa00100	Steroid biosynthesis	Metabolism; Lipid metabolism	metabolite
C05441	Vitamin D2	hsa00100	Steroid biosynthesis	Metabolism; Lipid metabolism	metabolite
C05442	Stigmasterol	hsa00100	Steroid biosynthesis	Metabolism; Lipid metabolism	metabolite
C05443	Vitamin D3	hsa00100	Steroid biosynthesis	Metabolism; Lipid metabolism	metabolite
C07712	Secalciferol	hsa00100	Steroid biosynthesis	Metabolism; Lipid metabolism	metabolite
C08813	Brassicasterol	hsa00100	Steroid biosynthesis	Metabolism; Lipid metabolism	metabolite
C08821	Isofucosterol	hsa00100	Steroid biosynthesis	Metabolism; Lipid metabolism	metabolite
C08830	24-Methylidenecycloartanol	hsa00100	Steroid biosynthesis	Metabolism; Lipid metabolism	metabolite
C11455	4,4-Dimethyl-5alpha-cholesta-8,14,24-trien-3beta-ol	hsa00100	Steroid biosynthesis	Metabolism; Lipid metabolism	metabolite
C11508	4alpha-Methyl-5alpha-ergosta-8,14,24(28)-trien-3beta-ol	hsa00100	Steroid biosynthesis	Metabolism; Lipid metabolism	metabolite
C11522	24-Methylenelophenol	hsa00100	Steroid biosynthesis	Metabolism; Lipid metabolism	metabolite
C11523	24-Ethylidenelophenol	hsa00100	Steroid biosynthesis	Metabolism; Lipid metabolism	metabolite
C15776	4alpha-Methylfecosterol	hsa00100	Steroid biosynthesis	Metabolism; Lipid metabolism	metabolite
C15777	Episterol	hsa00100	Steroid biosynthesis	Metabolism; Lipid metabolism	metabolite
C15778	5,7,24(28)-Ergostatrienol	hsa00100	Steroid biosynthesis	Metabolism; Lipid metabolism	metabolite
C15780	5-Dehydroepisterol	hsa00100	Steroid biosynthesis	Metabolism; Lipid metabolism	metabolite
C15781	24-Methylenecholesterol	hsa00100	Steroid biosynthesis	Metabolism; Lipid metabolism	metabolite
C15782	Delta7-Avenasterol	hsa00100	Steroid biosynthesis	Metabolism; Lipid metabolism	metabolite
C15783	5-Dehydroavenasterol	hsa00100	Steroid biosynthesis	Metabolism; Lipid metabolism	metabolite
C15808	4alpha-Methylzymosterol-4-carboxylate	hsa00100	Steroid biosynthesis	Metabolism; Lipid metabolism	metabolite
C15816	3-Keto-4-methylzymosterol	hsa00100	Steroid biosynthesis	Metabolism; Lipid metabolism	metabolite
C15915	4,4-Dimethyl-5alpha-cholesta-8-en-3beta-ol	hsa00100	Steroid biosynthesis	Metabolism; Lipid metabolism	metabolite
C18231	Calcitetrol	hsa00100	Steroid biosynthesis	Metabolism; Lipid metabolism	metabolite
C21106	24-epi-Campesterol	hsa00100	Steroid biosynthesis	Metabolism; Lipid metabolism	metabolite
C22112	4alpha-Carboxy-5alpha-cholesta-8,24-dien-3beta-ol	hsa00100	Steroid biosynthesis	Metabolism; Lipid metabolism	metabolite
C22116	3beta-Hydroxy-4beta,14alpha-dimethyl-9beta,19-cyclo-5alpha-ergost-24(24(1))-en-4alpha-carboxylate	hsa00100	Steroid biosynthesis	Metabolism; Lipid metabolism	metabolite
C22119	3beta-Hydroxyergosta-7,24(24(1))-dien-4alpha-carboxylate	hsa00100	Steroid biosynthesis	Metabolism; Lipid metabolism	metabolite
C22120	4alpha-Carboxy-stigmasta-7,24(24(1))-dien-3beta-ol	hsa00100	Steroid biosynthesis	Metabolism; Lipid metabolism	metabolite
C22121	Cycloeucalenone	hsa00100	Steroid biosynthesis	Metabolism; Lipid metabolism	metabolite
C22122	Episterone	hsa00100	Steroid biosynthesis	Metabolism; Lipid metabolism	metabolite
C22123	Avenastenone	hsa00100	Steroid biosynthesis	Metabolism; Lipid metabolism	metabolite
C22136	Zymosterone	hsa00100	Steroid biosynthesis	Metabolism; Lipid metabolism	metabolite
C00037	Glycine	hsa00120	Primary bile acid biosynthesis	Metabolism; Lipid metabolism	metabolite
C00187	Cholesterol	hsa00120	Primary bile acid biosynthesis	Metabolism; Lipid metabolism	metabolite
C00245	Taurine	hsa00120	Primary bile acid biosynthesis	Metabolism; Lipid metabolism	metabolite
C00695	Cholic acid	hsa00120	Primary bile acid biosynthesis	Metabolism; Lipid metabolism	metabolite
C01301	3alpha,7alpha,12alpha-Trihydroxy-5beta-cholestan-26-al	hsa00120	Primary bile acid biosynthesis	Metabolism; Lipid metabolism	metabolite
C01794	Choloyl-CoA	hsa00120	Primary bile acid biosynthesis	Metabolism; Lipid metabolism	metabolite
C01921	Glycocholate	hsa00120	Primary bile acid biosynthesis	Metabolism; Lipid metabolism	metabolite
C02528	Chenodeoxycholate	hsa00120	Primary bile acid biosynthesis	Metabolism; Lipid metabolism	metabolite
C03594	7alpha-Hydroxycholesterol	hsa00120	Primary bile acid biosynthesis	Metabolism; Lipid metabolism	metabolite
C04554	3alpha,7alpha-Dihydroxy-5beta-cholestanate	hsa00120	Primary bile acid biosynthesis	Metabolism; Lipid metabolism	metabolite
C04722	3alpha,7alpha,12alpha-Trihydroxy-5beta-cholestanoate	hsa00120	Primary bile acid biosynthesis	Metabolism; Lipid metabolism	metabolite
C05122	Taurocholate	hsa00120	Primary bile acid biosynthesis	Metabolism; Lipid metabolism	metabolite
C05337	Chenodeoxycholoyl-CoA	hsa00120	Primary bile acid biosynthesis	Metabolism; Lipid metabolism	metabolite
C05444	3alpha,7alpha,26-Trihydroxy-5beta-cholestane	hsa00120	Primary bile acid biosynthesis	Metabolism; Lipid metabolism	metabolite
C05445	3alpha,7alpha-Dihydroxy-5beta-cholestan-26-al	hsa00120	Primary bile acid biosynthesis	Metabolism; Lipid metabolism	metabolite
C05446	3alpha,7alpha,12alpha,26-Tetrahydroxy-5beta-cholestane	hsa00120	Primary bile acid biosynthesis	Metabolism; Lipid metabolism	metabolite
C05447	(24E)-3alpha,7alpha-Dihydroxy-5beta-cholest-24-enoyl-CoA	hsa00120	Primary bile acid biosynthesis	Metabolism; Lipid metabolism	metabolite
C05448	(24R,25R)-3alpha,7alpha,24-Trihydroxy-5beta-cholestanoyl-CoA	hsa00120	Primary bile acid biosynthesis	Metabolism; Lipid metabolism	metabolite
C05449	3alpha,7alpha-Dihydroxy-5beta-24-oxocholestanoyl-CoA	hsa00120	Primary bile acid biosynthesis	Metabolism; Lipid metabolism	metabolite
C05451	7alpha-Hydroxy-5beta-cholestan-3-one	hsa00120	Primary bile acid biosynthesis	Metabolism; Lipid metabolism	metabolite
C05452	3alpha,7alpha-Dihydroxy-5beta-cholestane	hsa00120	Primary bile acid biosynthesis	Metabolism; Lipid metabolism	metabolite
C05453	7alpha,12alpha-Dihydroxy-5beta-cholestan-3-one	hsa00120	Primary bile acid biosynthesis	Metabolism; Lipid metabolism	metabolite
C05454	3alpha,7alpha,12alpha-Trihydroxy-5beta-cholestane	hsa00120	Primary bile acid biosynthesis	Metabolism; Lipid metabolism	metabolite
C05455	7alpha-Hydroxycholest-4-en-3-one	hsa00120	Primary bile acid biosynthesis	Metabolism; Lipid metabolism	metabolite
C05460	(24E)-3alpha,7alpha,12alpha-Trihydroxy-5beta-cholest-24-enoyl-CoA	hsa00120	Primary bile acid biosynthesis	Metabolism; Lipid metabolism	metabolite
C05465	Taurochenodeoxycholate	hsa00120	Primary bile acid biosynthesis	Metabolism; Lipid metabolism	metabolite
C05466	Glycochenodeoxycholate	hsa00120	Primary bile acid biosynthesis	Metabolism; Lipid metabolism	metabolite
C05467	3alpha,7alpha,12alpha-Trihydroxy-5beta-24-oxocholestanoyl-CoA	hsa00120	Primary bile acid biosynthesis	Metabolism; Lipid metabolism	metabolite
C05468	5beta-Cyprinolsulfate	hsa00120	Primary bile acid biosynthesis	Metabolism; Lipid metabolism	metabolite
C06341	7alpha,27-Dihydroxycholesterol	hsa00120	Primary bile acid biosynthesis	Metabolism; Lipid metabolism	metabolite
C13550	Cerebrosterol	hsa00120	Primary bile acid biosynthesis	Metabolism; Lipid metabolism	metabolite
C15518	(24S)-Cholest-5-ene-3beta,7alpha,24-triol	hsa00120	Primary bile acid biosynthesis	Metabolism; Lipid metabolism	metabolite
C15519	25-Hydroxycholesterol	hsa00120	Primary bile acid biosynthesis	Metabolism; Lipid metabolism	metabolite
C15520	Cholest-5-ene-3beta,7alpha,25-triol	hsa00120	Primary bile acid biosynthesis	Metabolism; Lipid metabolism	metabolite
C15610	Cholest-5-ene-3beta,26-diol	hsa00120	Primary bile acid biosynthesis	Metabolism; Lipid metabolism	metabolite
C15613	(25R)-3alpha,7alpha,12alpha-Trihydroxy-5beta-cholestan-26-oyl-CoA	hsa00120	Primary bile acid biosynthesis	Metabolism; Lipid metabolism	metabolite
C15614	(24R,25R)-3alpha,7alpha,12alpha,24-Tetrahydroxy-5beta-cholestanoyl-CoA	hsa00120	Primary bile acid biosynthesis	Metabolism; Lipid metabolism	metabolite
C17331	7alpha,24-Dihydroxy-4-cholesten-3-one	hsa00120	Primary bile acid biosynthesis	Metabolism; Lipid metabolism	metabolite
C17332	7alpha,25-Dihydroxy-4-cholesten-3-one	hsa00120	Primary bile acid biosynthesis	Metabolism; Lipid metabolism	metabolite
C17333	3beta-Hydroxy-5-cholestenoate	hsa00120	Primary bile acid biosynthesis	Metabolism; Lipid metabolism	metabolite
C17335	3beta,7alpha-Dihydroxy-5-cholestenoate	hsa00120	Primary bile acid biosynthesis	Metabolism; Lipid metabolism	metabolite
C17336	7alpha,26-Dihydroxy-4-cholesten-3-one	hsa00120	Primary bile acid biosynthesis	Metabolism; Lipid metabolism	metabolite
C17337	7alpha-Hydroxy-3-oxo-4-cholestenoate	hsa00120	Primary bile acid biosynthesis	Metabolism; Lipid metabolism	metabolite
C17339	4-Cholesten-7alpha,12alpha-diol-3-one	hsa00120	Primary bile acid biosynthesis	Metabolism; Lipid metabolism	metabolite
C17343	(25S)-3alpha,7alpha,12alpha-Trihydroxy-5beta-cholestan-26-oyl-CoA	hsa00120	Primary bile acid biosynthesis	Metabolism; Lipid metabolism	metabolite
C17345	(25R)-3alpha,7alpha-Dihydroxy-5beta-cholestanoyl-CoA	hsa00120	Primary bile acid biosynthesis	Metabolism; Lipid metabolism	metabolite
C17346	(25S)-3alpha,7alpha-Dihydroxy-5beta-cholestanoyl-CoA	hsa00120	Primary bile acid biosynthesis	Metabolism; Lipid metabolism	metabolite
C00187	Cholesterol	hsa00140	Steroid hormone biosynthesis	Metabolism; Lipid metabolism	metabolite
C00280	Androstenedione	hsa00140	Steroid hormone biosynthesis	Metabolism; Lipid metabolism	metabolite
C00410	Progesterone	hsa00140	Steroid hormone biosynthesis	Metabolism; Lipid metabolism	metabolite
C00468	Estrone	hsa00140	Steroid hormone biosynthesis	Metabolism; Lipid metabolism	metabolite
C00523	Androsterone	hsa00140	Steroid hormone biosynthesis	Metabolism; Lipid metabolism	metabolite
C00535	Testosterone	hsa00140	Steroid hormone biosynthesis	Metabolism; Lipid metabolism	metabolite
C00674	5alpha-Androstane-3,17-dione	hsa00140	Steroid hormone biosynthesis	Metabolism; Lipid metabolism	metabolite
C00735	Cortisol	hsa00140	Steroid hormone biosynthesis	Metabolism; Lipid metabolism	metabolite
C00762	Cortisone	hsa00140	Steroid hormone biosynthesis	Metabolism; Lipid metabolism	metabolite
C00951	Estradiol-17beta	hsa00140	Steroid hormone biosynthesis	Metabolism; Lipid metabolism	metabolite
C01124	18-Hydroxycorticosterone	hsa00140	Steroid hormone biosynthesis	Metabolism; Lipid metabolism	metabolite
C01176	17alpha-Hydroxyprogesterone	hsa00140	Steroid hormone biosynthesis	Metabolism; Lipid metabolism	metabolite
C01227	Dehydroepiandrosterone	hsa00140	Steroid hormone biosynthesis	Metabolism; Lipid metabolism	metabolite
C01780	Aldosterone	hsa00140	Steroid hormone biosynthesis	Metabolism; Lipid metabolism	metabolite
C01953	Pregnenolone	hsa00140	Steroid hormone biosynthesis	Metabolism; Lipid metabolism	metabolite
C02140	Corticosterone	hsa00140	Steroid hormone biosynthesis	Metabolism; Lipid metabolism	metabolite
C02373	4-Methylpentanal	hsa00140	Steroid hormone biosynthesis	Metabolism; Lipid metabolism	metabolite
C02537	Estradiol-17alpha	hsa00140	Steroid hormone biosynthesis	Metabolism; Lipid metabolism	metabolite
C02538	Estrone 3-sulfate	hsa00140	Steroid hormone biosynthesis	Metabolism; Lipid metabolism	metabolite
C03205	11-Deoxycorticosterone	hsa00140	Steroid hormone biosynthesis	Metabolism; Lipid metabolism	metabolite
C03681	5alpha-Pregnane-3,20-dione	hsa00140	Steroid hormone biosynthesis	Metabolism; Lipid metabolism	metabolite
C03747	11alpha-Hydroxyprogesterone	hsa00140	Steroid hormone biosynthesis	Metabolism; Lipid metabolism	metabolite
C03772	5beta-Androstane-3,17-dione	hsa00140	Steroid hormone biosynthesis	Metabolism; Lipid metabolism	metabolite
C03852	Androstan-3alpha,17beta-diol	hsa00140	Steroid hormone biosynthesis	Metabolism; Lipid metabolism	metabolite
C03917	Dihydrotestosterone	hsa00140	Steroid hormone biosynthesis	Metabolism; Lipid metabolism	metabolite
C03935	6beta-Hydroxy-17beta-estradiol	hsa00140	Steroid hormone biosynthesis	Metabolism; Lipid metabolism	metabolite
C04042	20alpha-Hydroxy-4-pregnen-3-one	hsa00140	Steroid hormone biosynthesis	Metabolism; Lipid metabolism	metabolite
C04295	Androstenediol	hsa00140	Steroid hormone biosynthesis	Metabolism; Lipid metabolism	metabolite
C04373	Etiocholanolone	hsa00140	Steroid hormone biosynthesis	Metabolism; Lipid metabolism	metabolite
C04518	17alpha,20alpha-Dihydroxypregn-4-en-3-one	hsa00140	Steroid hormone biosynthesis	Metabolism; Lipid metabolism	metabolite
C04555	Dehydroepiandrosterone sulfate	hsa00140	Steroid hormone biosynthesis	Metabolism; Lipid metabolism	metabolite
C04676	Testololactone	hsa00140	Steroid hormone biosynthesis	Metabolism; Lipid metabolism	metabolite
C05138	17alpha-Hydroxypregnenolone	hsa00140	Steroid hormone biosynthesis	Metabolism; Lipid metabolism	metabolite
C05139	16alpha-Hydroxydehydroepiandrosterone	hsa00140	Steroid hormone biosynthesis	Metabolism; Lipid metabolism	metabolite
C05140	16alpha-Hydroxyandrost-4-ene-3,17-dione	hsa00140	Steroid hormone biosynthesis	Metabolism; Lipid metabolism	metabolite
C05141	Estriol	hsa00140	Steroid hormone biosynthesis	Metabolism; Lipid metabolism	metabolite
C05284	11beta-Hydroxyandrost-4-ene-3,17-dione	hsa00140	Steroid hormone biosynthesis	Metabolism; Lipid metabolism	metabolite
C05285	Adrenosterone	hsa00140	Steroid hormone biosynthesis	Metabolism; Lipid metabolism	metabolite
C05290	19-Hydroxyandrost-4-ene-3,17-dione	hsa00140	Steroid hormone biosynthesis	Metabolism; Lipid metabolism	metabolite
C05291	7alpha-Hydroxytestosterone	hsa00140	Steroid hormone biosynthesis	Metabolism; Lipid metabolism	metabolite
C05293	5beta-Dihydrotestosterone	hsa00140	Steroid hormone biosynthesis	Metabolism; Lipid metabolism	metabolite
C05294	19-Hydroxytestosterone	hsa00140	Steroid hormone biosynthesis	Metabolism; Lipid metabolism	metabolite
C05295	19-Oxotestosterone	hsa00140	Steroid hormone biosynthesis	Metabolism; Lipid metabolism	metabolite
C05296	7alpha-Hydroxyandrost-4-ene-3,17-dione	hsa00140	Steroid hormone biosynthesis	Metabolism; Lipid metabolism	metabolite
C05297	19-Oxoandrost-4-ene-3,17-dione	hsa00140	Steroid hormone biosynthesis	Metabolism; Lipid metabolism	metabolite
C05298	2-Hydroxyestrone	hsa00140	Steroid hormone biosynthesis	Metabolism; Lipid metabolism	metabolite
C05299	2-Methoxyestrone	hsa00140	Steroid hormone biosynthesis	Metabolism; Lipid metabolism	metabolite
C05300	16alpha-Hydroxyestrone	hsa00140	Steroid hormone biosynthesis	Metabolism; Lipid metabolism	metabolite
C05301	2-Hydroxyestradiol	hsa00140	Steroid hormone biosynthesis	Metabolism; Lipid metabolism	metabolite
C05302	2-Methoxy-17beta-estradiol	hsa00140	Steroid hormone biosynthesis	Metabolism; Lipid metabolism	metabolite
C05469	17alpha,21-Dihydroxy-5beta-pregnane-3,11,20-trione	hsa00140	Steroid hormone biosynthesis	Metabolism; Lipid metabolism	metabolite
C05470	Tetrahydrocortisone	hsa00140	Steroid hormone biosynthesis	Metabolism; Lipid metabolism	metabolite
C05471	11beta,17alpha,21-Trihydroxy-5beta-pregnane-3,20-dione	hsa00140	Steroid hormone biosynthesis	Metabolism; Lipid metabolism	metabolite
C05472	Urocortisol	hsa00140	Steroid hormone biosynthesis	Metabolism; Lipid metabolism	metabolite
C05473	11beta,21-Dihydroxy-3,20-oxo-5beta-pregnan-18-al	hsa00140	Steroid hormone biosynthesis	Metabolism; Lipid metabolism	metabolite
C05474	3alpha,11beta,21-Trihydroxy-20-oxo-5beta-pregnan-18-al	hsa00140	Steroid hormone biosynthesis	Metabolism; Lipid metabolism	metabolite
C05475	11beta,21-Dihydroxy-5beta-pregnane-3,20-dione	hsa00140	Steroid hormone biosynthesis	Metabolism; Lipid metabolism	metabolite
C05476	Tetrahydrocorticosterone	hsa00140	Steroid hormone biosynthesis	Metabolism; Lipid metabolism	metabolite
C05477	21-Hydroxy-5beta-pregnane-3,11,20-trione	hsa00140	Steroid hormone biosynthesis	Metabolism; Lipid metabolism	metabolite
C05478	3alpha,21-Dihydroxy-5beta-pregnane-11,20-dione	hsa00140	Steroid hormone biosynthesis	Metabolism; Lipid metabolism	metabolite
C05479	5beta-Pregnane-3,20-dione	hsa00140	Steroid hormone biosynthesis	Metabolism; Lipid metabolism	metabolite
C05480	Pregnanolone	hsa00140	Steroid hormone biosynthesis	Metabolism; Lipid metabolism	metabolite
C05481	Cortolone	hsa00140	Steroid hormone biosynthesis	Metabolism; Lipid metabolism	metabolite
C05482	Cortol	hsa00140	Steroid hormone biosynthesis	Metabolism; Lipid metabolism	metabolite
C05483	3alpha,20alpha,21-Trihydroxy-5beta-pregnan-11-one	hsa00140	Steroid hormone biosynthesis	Metabolism; Lipid metabolism	metabolite
C05484	Pregnanediol	hsa00140	Steroid hormone biosynthesis	Metabolism; Lipid metabolism	metabolite
C05485	21-Hydroxypregnenolone	hsa00140	Steroid hormone biosynthesis	Metabolism; Lipid metabolism	metabolite
C05487	17alpha,21-Dihydroxypregnenolone	hsa00140	Steroid hormone biosynthesis	Metabolism; Lipid metabolism	metabolite
C05488	11-Deoxycortisol	hsa00140	Steroid hormone biosynthesis	Metabolism; Lipid metabolism	metabolite
C05489	11beta,17alpha,21-Trihydroxypregnenolone	hsa00140	Steroid hormone biosynthesis	Metabolism; Lipid metabolism	metabolite
C05490	11-Dehydrocorticosterone	hsa00140	Steroid hormone biosynthesis	Metabolism; Lipid metabolism	metabolite
C05497	21-Deoxycortisol	hsa00140	Steroid hormone biosynthesis	Metabolism; Lipid metabolism	metabolite
C05498	11beta-Hydroxyprogesterone	hsa00140	Steroid hormone biosynthesis	Metabolism; Lipid metabolism	metabolite
C05499	17alpha,20alpha-Dihydroxycholesterol	hsa00140	Steroid hormone biosynthesis	Metabolism; Lipid metabolism	metabolite
C05500	20alpha-Hydroxycholesterol	hsa00140	Steroid hormone biosynthesis	Metabolism; Lipid metabolism	metabolite
C05501	20alpha,22beta-Dihydroxycholesterol	hsa00140	Steroid hormone biosynthesis	Metabolism; Lipid metabolism	metabolite
C05502	22(R)-Hydroxycholesterol	hsa00140	Steroid hormone biosynthesis	Metabolism; Lipid metabolism	metabolite
C05503	Estradiol-17beta 3-glucuronide	hsa00140	Steroid hormone biosynthesis	Metabolism; Lipid metabolism	metabolite
C05504	16-Glucuronide-estriol	hsa00140	Steroid hormone biosynthesis	Metabolism; Lipid metabolism	metabolite
C08357	Estradiol-17beta 3-sulfate	hsa00140	Steroid hormone biosynthesis	Metabolism; Lipid metabolism	metabolite
C08358	2-Methoxyestrone 3-sulfate	hsa00140	Steroid hormone biosynthesis	Metabolism; Lipid metabolism	metabolite
C08359	2-Methoxyestradiol-17beta 3-sulfate	hsa00140	Steroid hormone biosynthesis	Metabolism; Lipid metabolism	metabolite
C11131	2-Methoxy-estradiol-17beta 3-glucuronide	hsa00140	Steroid hormone biosynthesis	Metabolism; Lipid metabolism	metabolite
C11132	2-Methoxyestrone 3-glucuronide	hsa00140	Steroid hormone biosynthesis	Metabolism; Lipid metabolism	metabolite
C11133	Estrone glucuronide	hsa00140	Steroid hormone biosynthesis	Metabolism; Lipid metabolism	metabolite
C11134	Testosterone glucuronide	hsa00140	Steroid hormone biosynthesis	Metabolism; Lipid metabolism	metabolite
C11135	Androsterone glucuronide	hsa00140	Steroid hormone biosynthesis	Metabolism; Lipid metabolism	metabolite
C11136	Etiocholan-3alpha-ol-17-one 3-glucuronide	hsa00140	Steroid hormone biosynthesis	Metabolism; Lipid metabolism	metabolite
C13712	Allopregnanolone	hsa00140	Steroid hormone biosynthesis	Metabolism; Lipid metabolism	metabolite
C13713	Allotetrahydrodeoxycorticosterone	hsa00140	Steroid hormone biosynthesis	Metabolism; Lipid metabolism	metabolite
C18038	7alpha-Hydroxypregnenolone	hsa00140	Steroid hormone biosynthesis	Metabolism; Lipid metabolism	metabolite
C18039	Aldosterone hemiacetal	hsa00140	Steroid hormone biosynthesis	Metabolism; Lipid metabolism	metabolite
C18040	5alpha-Dihydrodeoxycorticosterone	hsa00140	Steroid hormone biosynthesis	Metabolism; Lipid metabolism	metabolite
C18041	5alpha-Pregnan-20alpha-ol-3-one	hsa00140	Steroid hormone biosynthesis	Metabolism; Lipid metabolism	metabolite
C18042	5alpha-Pregnane-3alpha,20alpha-diol	hsa00140	Steroid hormone biosynthesis	Metabolism; Lipid metabolism	metabolite
C18043	Cholesterol sulfate	hsa00140	Steroid hormone biosynthesis	Metabolism; Lipid metabolism	metabolite
C18044	3beta-Hydroxypregn-5-en-20-one sulfate	hsa00140	Steroid hormone biosynthesis	Metabolism; Lipid metabolism	metabolite
C18045	7alpha-Hydroxydehydroepiandrosterone	hsa00140	Steroid hormone biosynthesis	Metabolism; Lipid metabolism	metabolite
C18075	11beta,17beta-Dihydroxy-4-androsten-3-one	hsa00140	Steroid hormone biosynthesis	Metabolism; Lipid metabolism	metabolite
C00029	UDP-glucose	hsa00561	Glycerolipid metabolism	Metabolism; Lipid metabolism	metabolite
C00040	Acyl-CoA	hsa00561	Glycerolipid metabolism	Metabolism; Lipid metabolism	metabolite
C00093	sn-Glycerol 3-phosphate	hsa00561	Glycerolipid metabolism	Metabolism; Lipid metabolism	metabolite
C00103	D-Glucose 1-phosphate	hsa00561	Glycerolipid metabolism	Metabolism; Lipid metabolism	metabolite
C00111	Glycerone phosphate	hsa00561	Glycerolipid metabolism	Metabolism; Lipid metabolism	metabolite
C00116	Glycerol	hsa00561	Glycerolipid metabolism	Metabolism; Lipid metabolism	metabolite
C00162	Fatty acid	hsa00561	Glycerolipid metabolism	Metabolism; Lipid metabolism	metabolite
C00173	Acyl-[acyl-carrier protein]	hsa00561	Glycerolipid metabolism	Metabolism; Lipid metabolism	metabolite
C00184	Glycerone	hsa00561	Glycerolipid metabolism	Metabolism; Lipid metabolism	metabolite
C00197	3-Phospho-D-glycerate	hsa00561	Glycerolipid metabolism	Metabolism; Lipid metabolism	metabolite
C00258	D-Glycerate	hsa00561	Glycerolipid metabolism	Metabolism; Lipid metabolism	metabolite
C00416	Phosphatidate	hsa00561	Glycerolipid metabolism	Metabolism; Lipid metabolism	metabolite
C00422	Triacylglycerol	hsa00561	Glycerolipid metabolism	Metabolism; Lipid metabolism	metabolite
C00577	D-Glyceraldehyde	hsa00561	Glycerolipid metabolism	Metabolism; Lipid metabolism	metabolite
C00631	2-Phospho-D-glycerate	hsa00561	Glycerolipid metabolism	Metabolism; Lipid metabolism	metabolite
C00641	1,2-Diacyl-sn-glycerol	hsa00561	Glycerolipid metabolism	Metabolism; Lipid metabolism	metabolite
C00681	1-Acyl-sn-glycerol 3-phosphate	hsa00561	Glycerolipid metabolism	Metabolism; Lipid metabolism	metabolite
C00969	3-Hydroxypropanal	hsa00561	Glycerolipid metabolism	Metabolism; Lipid metabolism	metabolite
C01885	1-Acylglycerol	hsa00561	Glycerolipid metabolism	Metabolism; Lipid metabolism	metabolite
C02133	Acyl phosphate	hsa00561	Glycerolipid metabolism	Metabolism; Lipid metabolism	metabolite
C02457	Propane-1,3-diol	hsa00561	Glycerolipid metabolism	Metabolism; Lipid metabolism	metabolite
C03692	1,2-Diacyl-3-beta-D-galactosyl-sn-glycerol	hsa00561	Glycerolipid metabolism	Metabolism; Lipid metabolism	metabolite
C04046	3-D-Glucosyl-1,2-diacylglycerol	hsa00561	Glycerolipid metabolism	Metabolism; Lipid metabolism	metabolite
C04315	2-Acyl-3-O-(beta-D-galactosyl)-sn-glycerol	hsa00561	Glycerolipid metabolism	Metabolism; Lipid metabolism	metabolite
C04872	1,2-Diacyl-3-[3-(alpha-D-N-acetylneuraminyl)-beta-D-galactosyl]-sn-glycerol	hsa00561	Glycerolipid metabolism	Metabolism; Lipid metabolism	metabolite
C05401	3-beta-D-Galactosyl-sn-glycerol	hsa00561	Glycerolipid metabolism	Metabolism; Lipid metabolism	metabolite
C06037	Digalactosyl-diacylglycerol	hsa00561	Glycerolipid metabolism	Metabolism; Lipid metabolism	metabolite
C06038	Acyl1-monogalactosyl-diacylglycerol	hsa00561	Glycerolipid metabolism	Metabolism; Lipid metabolism	metabolite
C06040	Diglucosyldiacylglycerol	hsa00561	Glycerolipid metabolism	Metabolism; Lipid metabolism	metabolite
C06041	Glycerophosphoglycoglycerolipid	hsa00561	Glycerolipid metabolism	Metabolism; Lipid metabolism	metabolite
C06042	Lipoteichoic acid	hsa00561	Glycerolipid metabolism	Metabolism; Lipid metabolism	metabolite
C06364	1,2-Diacyl-3-alpha-D-glucosyl-sn-glycerol	hsa00561	Glycerolipid metabolism	Metabolism; Lipid metabolism	metabolite
C06365	alpha-Kojibiosyldiacylglycerol	hsa00561	Glycerolipid metabolism	Metabolism; Lipid metabolism	metabolite
C11521	UDP-6-sulfoquinovose	hsa00561	Glycerolipid metabolism	Metabolism; Lipid metabolism	metabolite
C13508	Sulfoquinovosyldiacylglycerol	hsa00561	Glycerolipid metabolism	Metabolism; Lipid metabolism	metabolite
C20897	Glycerophosphoglycoglycerolipid	hsa00561	Glycerolipid metabolism	Metabolism; Lipid metabolism	metabolite
C20898	Lipoteichoic acid	hsa00561	Glycerolipid metabolism	Metabolism; Lipid metabolism	metabolite
C20991	1,2-Diacyl-3-O-[beta-D-galactosyl-(1->6)-beta-D-galactosyl]-sn-glycerol	hsa00561	Glycerolipid metabolism	Metabolism; Lipid metabolism	metabolite
C00040	Acyl-CoA	hsa00564	Glycerophospholipid metabolism	Metabolism; Lipid metabolism	metabolite
C00084	Acetaldehyde	hsa00564	Glycerophospholipid metabolism	Metabolism; Lipid metabolism	metabolite
C00093	sn-Glycerol 3-phosphate	hsa00564	Glycerophospholipid metabolism	Metabolism; Lipid metabolism	metabolite
C00111	Glycerone phosphate	hsa00564	Glycerophospholipid metabolism	Metabolism; Lipid metabolism	metabolite
C00114	Choline	hsa00564	Glycerophospholipid metabolism	Metabolism; Lipid metabolism	metabolite
C00157	Phosphatidylcholine	hsa00564	Glycerophospholipid metabolism	Metabolism; Lipid metabolism	metabolite
C00189	Ethanolamine	hsa00564	Glycerophospholipid metabolism	Metabolism; Lipid metabolism	metabolite
C00269	CDP-diacylglycerol	hsa00564	Glycerophospholipid metabolism	Metabolism; Lipid metabolism	metabolite
C00307	CDP-choline	hsa00564	Glycerophospholipid metabolism	Metabolism; Lipid metabolism	metabolite
C00344	Phosphatidylglycerol	hsa00564	Glycerophospholipid metabolism	Metabolism; Lipid metabolism	metabolite
C00346	Ethanolamine phosphate	hsa00564	Glycerophospholipid metabolism	Metabolism; Lipid metabolism	metabolite
C00350	Phosphatidylethanolamine	hsa00564	Glycerophospholipid metabolism	Metabolism; Lipid metabolism	metabolite
C00416	Phosphatidate	hsa00564	Glycerophospholipid metabolism	Metabolism; Lipid metabolism	metabolite
C00513	CDP-glycerol	hsa00564	Glycerophospholipid metabolism	Metabolism; Lipid metabolism	metabolite
C00570	CDP-ethanolamine	hsa00564	Glycerophospholipid metabolism	Metabolism; Lipid metabolism	metabolite
C00588	Choline phosphate	hsa00564	Glycerophospholipid metabolism	Metabolism; Lipid metabolism	metabolite
C00623	sn-Glycerol 1-phosphate	hsa00564	Glycerophospholipid metabolism	Metabolism; Lipid metabolism	metabolite
C00641	1,2-Diacyl-sn-glycerol	hsa00564	Glycerophospholipid metabolism	Metabolism; Lipid metabolism	metabolite
C00670	sn-Glycero-3-phosphocholine	hsa00564	Glycerophospholipid metabolism	Metabolism; Lipid metabolism	metabolite
C00681	1-Acyl-sn-glycerol 3-phosphate	hsa00564	Glycerophospholipid metabolism	Metabolism; Lipid metabolism	metabolite
C01194	1-Phosphatidyl-D-myo-inositol	hsa00564	Glycerophospholipid metabolism	Metabolism; Lipid metabolism	metabolite
C01210	N-Methylethanolamine phosphate	hsa00564	Glycerophospholipid metabolism	Metabolism; Lipid metabolism	metabolite
C01233	sn-Glycero-3-phosphoethanolamine	hsa00564	Glycerophospholipid metabolism	Metabolism; Lipid metabolism	metabolite
C01241	Phosphatidyl-N-methylethanolamine	hsa00564	Glycerophospholipid metabolism	Metabolism; Lipid metabolism	metabolite
C01996	Acetylcholine	hsa00564	Glycerophospholipid metabolism	Metabolism; Lipid metabolism	metabolite
C02737	Phosphatidylserine	hsa00564	Glycerophospholipid metabolism	Metabolism; Lipid metabolism	metabolite
C03372	Acylglycerone phosphate	hsa00564	Glycerophospholipid metabolism	Metabolism; Lipid metabolism	metabolite
C03819	1-Acylglycerophosphoinositol	hsa00564	Glycerophospholipid metabolism	Metabolism; Lipid metabolism	metabolite
C03872	L-Serine-phosphoethanolamine	hsa00564	Glycerophospholipid metabolism	Metabolism; Lipid metabolism	metabolite
C03892	Phosphatidylglycerophosphate	hsa00564	Glycerophospholipid metabolism	Metabolism; Lipid metabolism	metabolite
C03974	2-Acyl-sn-glycerol 3-phosphate	hsa00564	Glycerophospholipid metabolism	Metabolism; Lipid metabolism	metabolite
C04230	1-Acyl-sn-glycero-3-phosphocholine	hsa00564	Glycerophospholipid metabolism	Metabolism; Lipid metabolism	metabolite
C04233	2-Acyl-sn-glycero-3-phosphocholine	hsa00564	Glycerophospholipid metabolism	Metabolism; Lipid metabolism	metabolite
C04308	Phosphatidyl-N-dimethylethanolamine	hsa00564	Glycerophospholipid metabolism	Metabolism; Lipid metabolism	metabolite
C04438	1-Acyl-sn-glycero-3-phosphoethanolamine	hsa00564	Glycerophospholipid metabolism	Metabolism; Lipid metabolism	metabolite
C04590	3-(O-Geranylgeranyl)-sn-glycerol 1-phosphate	hsa00564	Glycerophospholipid metabolism	Metabolism; Lipid metabolism	metabolite
C04638	2,3-Bis-O-(geranylgeranyl)glycerol 1-phosphate	hsa00564	Glycerophospholipid metabolism	Metabolism; Lipid metabolism	metabolite
C05973	2-Acyl-sn-glycero-3-phosphoethanolamine	hsa00564	Glycerophospholipid metabolism	Metabolism; Lipid metabolism	metabolite
C05974	2-Acyl-sn-glycero-3-phosphoserine	hsa00564	Glycerophospholipid metabolism	Metabolism; Lipid metabolism	metabolite
C05976	Aminoacyl-phosphatidylglycerol	hsa00564	Glycerophospholipid metabolism	Metabolism; Lipid metabolism	metabolite
C05980	Cardiolipin	hsa00564	Glycerophospholipid metabolism	Metabolism; Lipid metabolism	metabolite
C06771	Triethanolamine	hsa00564	Glycerophospholipid metabolism	Metabolism; Lipid metabolism	metabolite
C06772	Diethanolamine	hsa00564	Glycerophospholipid metabolism	Metabolism; Lipid metabolism	metabolite
C13482	Phosphodimethylethanolamine	hsa00564	Glycerophospholipid metabolism	Metabolism; Lipid metabolism	metabolite
C18059	CDP-2,3-bis-O-(geranylgeranyl)-sn-glycerol	hsa00564	Glycerophospholipid metabolism	Metabolism; Lipid metabolism	metabolite
C18125	1-Acyl-sn-glycero-3-phosphoserine	hsa00564	Glycerophospholipid metabolism	Metabolism; Lipid metabolism	metabolite
C18126	1-Acyl-sn-glycero-3-phosphoglycerol	hsa00564	Glycerophospholipid metabolism	Metabolism; Lipid metabolism	metabolite
C18129	Monolysocardiolipin	hsa00564	Glycerophospholipid metabolism	Metabolism; Lipid metabolism	metabolite
C18168	Diacylglycerylhomoserine	hsa00564	Glycerophospholipid metabolism	Metabolism; Lipid metabolism	metabolite
C18169	Diacylglyceryl-N,N,N-trimethylhomoserine	hsa00564	Glycerophospholipid metabolism	Metabolism; Lipid metabolism	metabolite
C20466	2,3-Bis-O-(geranylgeranyl)-sn-glycero-1-phospho-L-serine	hsa00564	Glycerophospholipid metabolism	Metabolism; Lipid metabolism	metabolite
C20518	2,3-Bis-(O-phytanyl)-sn-glycerol 1-phosphate	hsa00564	Glycerophospholipid metabolism	Metabolism; Lipid metabolism	metabolite
C00670	sn-Glycero-3-phosphocholine	hsa00565	Ether lipid metabolism	Metabolism; Lipid metabolism	metabolite
C00958	Plasmenylcholine	hsa00565	Ether lipid metabolism	Metabolism; Lipid metabolism	metabolite
C01233	sn-Glycero-3-phosphoethanolamine	hsa00565	Ether lipid metabolism	Metabolism; Lipid metabolism	metabolite
C01264	2-Acetyl-1-alkyl-sn-glycero-3-phosphate	hsa00565	Ether lipid metabolism	Metabolism; Lipid metabolism	metabolite
C02773	1-Alkyl-sn-glycerol	hsa00565	Ether lipid metabolism	Metabolism; Lipid metabolism	metabolite
C03201	1-Alkyl-2-acylglycerol	hsa00565	Ether lipid metabolism	Metabolism; Lipid metabolism	metabolite
C03372	Acylglycerone phosphate	hsa00565	Ether lipid metabolism	Metabolism; Lipid metabolism	metabolite
C03454	1-Alkenyl-2-acylglycerol	hsa00565	Ether lipid metabolism	Metabolism; Lipid metabolism	metabolite
C03715	O-Alkylglycerone phosphate	hsa00565	Ether lipid metabolism	Metabolism; Lipid metabolism	metabolite
C03820	1-Alkyl-2-acetyl-sn-glycerol	hsa00565	Ether lipid metabolism	Metabolism; Lipid metabolism	metabolite
C03968	1-Alkyl-sn-glycero-3-phosphate	hsa00565	Ether lipid metabolism	Metabolism; Lipid metabolism	metabolite
C04317	1-Organyl-2-lyso-sn-glycero-3-phosphocholine	hsa00565	Ether lipid metabolism	Metabolism; Lipid metabolism	metabolite
C04361	1-O-Alkyl-2-acetyl-3-acyl-sn-glycerol	hsa00565	Ether lipid metabolism	Metabolism; Lipid metabolism	metabolite
C04475	1-Alkyl-2-acylglycerophosphoethanolamine	hsa00565	Ether lipid metabolism	Metabolism; Lipid metabolism	metabolite
C04517	1-(1-Alkenyl)-sn-glycero-3-phosphocholine	hsa00565	Ether lipid metabolism	Metabolism; Lipid metabolism	metabolite
C04598	2-Acetyl-1-alkyl-sn-glycero-3-phosphocholine	hsa00565	Ether lipid metabolism	Metabolism; Lipid metabolism	metabolite
C04635	1-(1-Alkenyl)-sn-glycero-3-phosphoethanolamine	hsa00565	Ether lipid metabolism	Metabolism; Lipid metabolism	metabolite
C04756	O-1-Alk-1-enyl-2-acyl-sn-glycero-3-phosphoethanolamine	hsa00565	Ether lipid metabolism	Metabolism; Lipid metabolism	metabolite
C05212	1-Radyl-2-acyl-sn-glycero-3-phosphocholine	hsa00565	Ether lipid metabolism	Metabolism; Lipid metabolism	metabolite
C05977	2-Acyl-1-alkyl-sn-glycero-3-phosphate	hsa00565	Ether lipid metabolism	Metabolism; Lipid metabolism	metabolite
C15645	1-(1-Alkenyl)-sn-glycerol	hsa00565	Ether lipid metabolism	Metabolism; Lipid metabolism	metabolite
C15646	1-(1-Alkenyl)-sn-glycero-3-phosphate	hsa00565	Ether lipid metabolism	Metabolism; Lipid metabolism	metabolite
C15647	2-Acyl-1-(1-alkenyl)-sn-glycero-3-phosphate	hsa00565	Ether lipid metabolism	Metabolism; Lipid metabolism	metabolite
C20825	Seminolipid	hsa00565	Ether lipid metabolism	Metabolism; Lipid metabolism	metabolite
C20859	Galactosyl-1-alkyl-2-acylglycerol	hsa00565	Ether lipid metabolism	Metabolism; Lipid metabolism	metabolite
C00065	L-Serine	hsa00600	Sphingolipid metabolism	Metabolism; Lipid metabolism	metabolite
C00154	Palmitoyl-CoA	hsa00600	Sphingolipid metabolism	Metabolism; Lipid metabolism	metabolite
C00195	N-Acylsphingosine	hsa00600	Sphingolipid metabolism	Metabolism; Lipid metabolism	metabolite
C00319	Sphingosine	hsa00600	Sphingolipid metabolism	Metabolism; Lipid metabolism	metabolite
C00346	Ethanolamine phosphate	hsa00600	Sphingolipid metabolism	Metabolism; Lipid metabolism	metabolite
C00550	Sphingomyelin	hsa00600	Sphingolipid metabolism	Metabolism; Lipid metabolism	metabolite
C00836	Sphinganine	hsa00600	Sphingolipid metabolism	Metabolism; Lipid metabolism	metabolite
C01120	Sphinganine 1-phosphate	hsa00600	Sphingolipid metabolism	Metabolism; Lipid metabolism	metabolite
C01190	Glucosylceramide	hsa00600	Sphingolipid metabolism	Metabolism; Lipid metabolism	metabolite
C01290	Lactosylceramide	hsa00600	Sphingolipid metabolism	Metabolism; Lipid metabolism	metabolite
C01747	Psychosine	hsa00600	Sphingolipid metabolism	Metabolism; Lipid metabolism	metabolite
C02686	Galactosylceramide	hsa00600	Sphingolipid metabolism	Metabolism; Lipid metabolism	metabolite
C02934	3-Dehydrosphinganine	hsa00600	Sphingolipid metabolism	Metabolism; Lipid metabolism	metabolite
C02960	Ceramide 1-phosphate	hsa00600	Sphingolipid metabolism	Metabolism; Lipid metabolism	metabolite
C03640	Sphingosyl-phosphocholine	hsa00600	Sphingolipid metabolism	Metabolism; Lipid metabolism	metabolite
C05681	Ceramide 2-aminoethylphosphonate	hsa00600	Sphingolipid metabolism	Metabolism; Lipid metabolism	metabolite
C06062	Ceramide phosphoethanolamine	hsa00600	Sphingolipid metabolism	Metabolism; Lipid metabolism	metabolite
C06124	Sphingosine 1-phosphate	hsa00600	Sphingolipid metabolism	Metabolism; Lipid metabolism	metabolite
C06125	Sulfatide	hsa00600	Sphingolipid metabolism	Metabolism; Lipid metabolism	metabolite
C06126	Digalactosylceramide	hsa00600	Sphingolipid metabolism	Metabolism; Lipid metabolism	metabolite
C06127	Digalactosylceramide sulfate	hsa00600	Sphingolipid metabolism	Metabolism; Lipid metabolism	metabolite
C06128	GM4	hsa00600	Sphingolipid metabolism	Metabolism; Lipid metabolism	metabolite
C12126	Dihydroceramide	hsa00600	Sphingolipid metabolism	Metabolism; Lipid metabolism	metabolite
C12144	Phytosphingosine	hsa00600	Sphingolipid metabolism	Metabolism; Lipid metabolism	metabolite
C12145	Phytoceramide	hsa00600	Sphingolipid metabolism	Metabolism; Lipid metabolism	metabolite
C00157	Phosphatidylcholine	hsa00590	Arachidonic acid metabolism	Metabolism; Lipid metabolism	metabolite
C00219	Arachidonate	hsa00590	Arachidonic acid metabolism	Metabolism; Lipid metabolism	metabolite
C00427	Prostaglandin H2	hsa00590	Arachidonic acid metabolism	Metabolism; Lipid metabolism	metabolite
C00584	Prostaglandin E2	hsa00590	Arachidonic acid metabolism	Metabolism; Lipid metabolism	metabolite
C00639	Prostaglandin F2alpha	hsa00590	Arachidonic acid metabolism	Metabolism; Lipid metabolism	metabolite
C00696	Prostaglandin D2	hsa00590	Arachidonic acid metabolism	Metabolism; Lipid metabolism	metabolite
C00909	Leukotriene A4	hsa00590	Arachidonic acid metabolism	Metabolism; Lipid metabolism	metabolite
C01312	Prostaglandin I2	hsa00590	Arachidonic acid metabolism	Metabolism; Lipid metabolism	metabolite
C02165	Leukotriene B4	hsa00590	Arachidonic acid metabolism	Metabolism; Lipid metabolism	metabolite
C02166	Leukotriene C4	hsa00590	Arachidonic acid metabolism	Metabolism; Lipid metabolism	metabolite
C02198	Thromboxane A2	hsa00590	Arachidonic acid metabolism	Metabolism; Lipid metabolism	metabolite
C03577	20-Hydroxyleukotriene E4	hsa00590	Arachidonic acid metabolism	Metabolism; Lipid metabolism	metabolite
C04577	15-OxoETE	hsa00590	Arachidonic acid metabolism	Metabolism; Lipid metabolism	metabolite
C04742	(15S)-15-Hydroxy-5,8,11-cis-13-trans-eicosatetraenoate	hsa00590	Arachidonic acid metabolism	Metabolism; Lipid metabolism	metabolite
C04805	5(S)-HETE	hsa00590	Arachidonic acid metabolism	Metabolism; Lipid metabolism	metabolite
C04822	8(R)-HPETE	hsa00590	Arachidonic acid metabolism	Metabolism; Lipid metabolism	metabolite
C04853	20-OH-Leukotriene B4	hsa00590	Arachidonic acid metabolism	Metabolism; Lipid metabolism	metabolite
C05356	5(S)-HPETE	hsa00590	Arachidonic acid metabolism	Metabolism; Lipid metabolism	metabolite
C05949	12-Keto-leukotriene B4	hsa00590	Arachidonic acid metabolism	Metabolism; Lipid metabolism	metabolite
C05950	20-COOH-Leukotriene B4	hsa00590	Arachidonic acid metabolism	Metabolism; Lipid metabolism	metabolite
C05951	Leukotriene D4	hsa00590	Arachidonic acid metabolism	Metabolism; Lipid metabolism	metabolite
C05952	Leukotriene E4	hsa00590	Arachidonic acid metabolism	Metabolism; Lipid metabolism	metabolite
C05953	Prostaglandin A2	hsa00590	Arachidonic acid metabolism	Metabolism; Lipid metabolism	metabolite
C05954	Prostaglandin B2	hsa00590	Arachidonic acid metabolism	Metabolism; Lipid metabolism	metabolite
C05955	Prostaglandin C2	hsa00590	Arachidonic acid metabolism	Metabolism; Lipid metabolism	metabolite
C05956	Prostaglandin G2	hsa00590	Arachidonic acid metabolism	Metabolism; Lipid metabolism	metabolite
C05957	Prostaglandin J2	hsa00590	Arachidonic acid metabolism	Metabolism; Lipid metabolism	metabolite
C05958	Delta-12-Prostaglandin J2	hsa00590	Arachidonic acid metabolism	Metabolism; Lipid metabolism	metabolite
C05959	11-epi-Prostaglandin F2alpha	hsa00590	Arachidonic acid metabolism	Metabolism; Lipid metabolism	metabolite
C05960	15-Keto-prostaglandin F2alpha	hsa00590	Arachidonic acid metabolism	Metabolism; Lipid metabolism	metabolite
C05961	6-Keto-prostaglandin F1alpha	hsa00590	Arachidonic acid metabolism	Metabolism; Lipid metabolism	metabolite
C05962	6-Keto-prostaglandin E1	hsa00590	Arachidonic acid metabolism	Metabolism; Lipid metabolism	metabolite
C05963	Thromboxane B2	hsa00590	Arachidonic acid metabolism	Metabolism; Lipid metabolism	metabolite
C05964	11-Dehydro-thromboxane B2	hsa00590	Arachidonic acid metabolism	Metabolism; Lipid metabolism	metabolite
C05965	12(S)-HPETE	hsa00590	Arachidonic acid metabolism	Metabolism; Lipid metabolism	metabolite
C05966	15(S)-HPETE	hsa00590	Arachidonic acid metabolism	Metabolism; Lipid metabolism	metabolite
C06314	Lipoxin A4	hsa00590	Arachidonic acid metabolism	Metabolism; Lipid metabolism	metabolite
C06315	Lipoxin B4	hsa00590	Arachidonic acid metabolism	Metabolism; Lipid metabolism	metabolite
C06462	Leukotriene F4	hsa00590	Arachidonic acid metabolism	Metabolism; Lipid metabolism	metabolite
C13809	9,11,15-Trihydroxy-prosta-5,13-dien-1-oic acid	hsa00590	Arachidonic acid metabolism	Metabolism; Lipid metabolism	metabolite
C14717	15-Deoxy-Delta12,14-PGJ2	hsa00590	Arachidonic acid metabolism	Metabolism; Lipid metabolism	metabolite
C14732	5-OxoETE	hsa00590	Arachidonic acid metabolism	Metabolism; Lipid metabolism	metabolite
C14748	20-HETE	hsa00590	Arachidonic acid metabolism	Metabolism; Lipid metabolism	metabolite
C14749	19(S)-HETE	hsa00590	Arachidonic acid metabolism	Metabolism; Lipid metabolism	metabolite
C14768	5,6-EET	hsa00590	Arachidonic acid metabolism	Metabolism; Lipid metabolism	metabolite
C14769	8,9-EET	hsa00590	Arachidonic acid metabolism	Metabolism; Lipid metabolism	metabolite
C14770	11,12-EET	hsa00590	Arachidonic acid metabolism	Metabolism; Lipid metabolism	metabolite
C14771	14,15-EET	hsa00590	Arachidonic acid metabolism	Metabolism; Lipid metabolism	metabolite
C14772	5,6-DHET	hsa00590	Arachidonic acid metabolism	Metabolism; Lipid metabolism	metabolite
C14773	8,9-DHET	hsa00590	Arachidonic acid metabolism	Metabolism; Lipid metabolism	metabolite
C14774	11,12-DHET	hsa00590	Arachidonic acid metabolism	Metabolism; Lipid metabolism	metabolite
C14775	14,15-DHET	hsa00590	Arachidonic acid metabolism	Metabolism; Lipid metabolism	metabolite
C14776	8(S)-HETE	hsa00590	Arachidonic acid metabolism	Metabolism; Lipid metabolism	metabolite
C14777	12(S)-HETE	hsa00590	Arachidonic acid metabolism	Metabolism; Lipid metabolism	metabolite
C14778	16(R)-HETE	hsa00590	Arachidonic acid metabolism	Metabolism; Lipid metabolism	metabolite
C14779	9(S)-HETE	hsa00590	Arachidonic acid metabolism	Metabolism; Lipid metabolism	metabolite
C14780	11(R)-HETE	hsa00590	Arachidonic acid metabolism	Metabolism; Lipid metabolism	metabolite
C14781	15H-11,12-EETA	hsa00590	Arachidonic acid metabolism	Metabolism; Lipid metabolism	metabolite
C14782	11,12,15-THETA	hsa00590	Arachidonic acid metabolism	Metabolism; Lipid metabolism	metabolite
C14794	2,3-Dinor-8-iso prostaglandin F2alpha	hsa00590	Arachidonic acid metabolism	Metabolism; Lipid metabolism	metabolite
C14795	2,3-Dinor-8-iso prostaglandin F1alpha	hsa00590	Arachidonic acid metabolism	Metabolism; Lipid metabolism	metabolite
C14807	12-OxoETE	hsa00590	Arachidonic acid metabolism	Metabolism; Lipid metabolism	metabolite
C14808	Hepoxilin A3	hsa00590	Arachidonic acid metabolism	Metabolism; Lipid metabolism	metabolite
C14809	Trioxilin A3	hsa00590	Arachidonic acid metabolism	Metabolism; Lipid metabolism	metabolite
C14810	Hepoxilin B3	hsa00590	Arachidonic acid metabolism	Metabolism; Lipid metabolism	metabolite
C14811	Trioxilin B3	hsa00590	Arachidonic acid metabolism	Metabolism; Lipid metabolism	metabolite
C14812	12(R)-HPETE	hsa00590	Arachidonic acid metabolism	Metabolism; Lipid metabolism	metabolite
C14813	11H-14,15-EETA	hsa00590	Arachidonic acid metabolism	Metabolism; Lipid metabolism	metabolite
C14814	11,14,15-THETA	hsa00590	Arachidonic acid metabolism	Metabolism; Lipid metabolism	metabolite
C14815	5,6-Epoxytetraene	hsa00590	Arachidonic acid metabolism	Metabolism; Lipid metabolism	metabolite
C14820	11(R)-HPETE	hsa00590	Arachidonic acid metabolism	Metabolism; Lipid metabolism	metabolite
C14821	9(S)-HPETE	hsa00590	Arachidonic acid metabolism	Metabolism; Lipid metabolism	metabolite
C14822	12(R)-HETE	hsa00590	Arachidonic acid metabolism	Metabolism; Lipid metabolism	metabolite
C14823	8(S)-HPETE	hsa00590	Arachidonic acid metabolism	Metabolism; Lipid metabolism	metabolite
C14824	8(R)-HETE	hsa00590	Arachidonic acid metabolism	Metabolism; Lipid metabolism	metabolite
C00157	Phosphatidylcholine	hsa00591	Linoleic acid metabolism	Metabolism; Lipid metabolism	metabolite
C00219	Arachidonate	hsa00591	Linoleic acid metabolism	Metabolism; Lipid metabolism	metabolite
C01595	Linoleate	hsa00591	Linoleic acid metabolism	Metabolism; Lipid metabolism	metabolite
C03242	Dihomo-gamma-linolenate	hsa00591	Linoleic acid metabolism	Metabolism; Lipid metabolism	metabolite
C04056	Rumenic acid	hsa00591	Linoleic acid metabolism	Metabolism; Lipid metabolism	metabolite
C04717	(9Z,11E)-(13S)-13-Hydroperoxyoctadeca-9,11-dienoic acid	hsa00591	Linoleic acid metabolism	Metabolism; Lipid metabolism	metabolite
C06426	(6Z,9Z,12Z)-Octadecatrienoic acid	hsa00591	Linoleic acid metabolism	Metabolism; Lipid metabolism	metabolite
C07289	Crepenynate	hsa00591	Linoleic acid metabolism	Metabolism; Lipid metabolism	metabolite
C07338	(9Z,12Z)-(11S)-11-Hydroperoxyoctadeca-9,12-dienoic acid	hsa00591	Linoleic acid metabolism	Metabolism; Lipid metabolism	metabolite
C07354	(7S,8S)-DiHODE	hsa00591	Linoleic acid metabolism	Metabolism; Lipid metabolism	metabolite
C14762	13(S)-HODE	hsa00591	Linoleic acid metabolism	Metabolism; Lipid metabolism	metabolite
C14765	13-OxoODE	hsa00591	Linoleic acid metabolism	Metabolism; Lipid metabolism	metabolite
C14766	9-OxoODE	hsa00591	Linoleic acid metabolism	Metabolism; Lipid metabolism	metabolite
C14767	9(S)-HODE	hsa00591	Linoleic acid metabolism	Metabolism; Lipid metabolism	metabolite
C14825	9(10)-EpOME	hsa00591	Linoleic acid metabolism	Metabolism; Lipid metabolism	metabolite
C14826	12(13)-EpOME	hsa00591	Linoleic acid metabolism	Metabolism; Lipid metabolism	metabolite
C14827	9(S)-HPODE	hsa00591	Linoleic acid metabolism	Metabolism; Lipid metabolism	metabolite
C14828	9,10-DHOME	hsa00591	Linoleic acid metabolism	Metabolism; Lipid metabolism	metabolite
C14829	12,13-DHOME	hsa00591	Linoleic acid metabolism	Metabolism; Lipid metabolism	metabolite
C14831	8(R)-HPODE	hsa00591	Linoleic acid metabolism	Metabolism; Lipid metabolism	metabolite
C14832	12,13-Epoxy-9-hydroxy-10-octadecenoate	hsa00591	Linoleic acid metabolism	Metabolism; Lipid metabolism	metabolite
C14833	9,12,13-TriHOME	hsa00591	Linoleic acid metabolism	Metabolism; Lipid metabolism	metabolite
C14834	9,10-Epoxy-13-hydroxy-11-octadecenoate	hsa00591	Linoleic acid metabolism	Metabolism; Lipid metabolism	metabolite
C14835	9,10,13-TriHOME	hsa00591	Linoleic acid metabolism	Metabolism; Lipid metabolism	metabolite
C14836	9,10-12,13-Diepoxyoctadecanoate	hsa00591	Linoleic acid metabolism	Metabolism; Lipid metabolism	metabolite
C14837	9,10-Dihydroxy-12,13-epoxyoctadecanoate	hsa00591	Linoleic acid metabolism	Metabolism; Lipid metabolism	metabolite
C19937	(8E,10R,12Z)-10-Hydroperoxy-8,12-octadecadienoate	hsa00591	Linoleic acid metabolism	Metabolism; Lipid metabolism	metabolite
C20186	5S,8R-DiHODE	hsa00591	Linoleic acid metabolism	Metabolism; Lipid metabolism	metabolite
C00157	Phosphatidylcholine	hsa00592	alpha-Linolenic acid metabolism	Metabolism; Lipid metabolism	metabolite
C01226	12-OPDA	hsa00592	alpha-Linolenic acid metabolism	Metabolism; Lipid metabolism	metabolite
C04672	(9Z,15Z)-(13S)-12,13-Epoxyoctadeca-9,11,15-trienoic acid	hsa00592	alpha-Linolenic acid metabolism	Metabolism; Lipid metabolism	metabolite
C04780	8-[(1R,2R)-3-Oxo-2-{(Z)-pent-2-enyl}cyclopentyl]octanoate	hsa00592	alpha-Linolenic acid metabolism	Metabolism; Lipid metabolism	metabolite
C04785	13(S)-HPOT	hsa00592	alpha-Linolenic acid metabolism	Metabolism; Lipid metabolism	metabolite
C06427	(9Z,12Z,15Z)-Octadecatrienoic acid	hsa00592	alpha-Linolenic acid metabolism	Metabolism; Lipid metabolism	metabolite
C08491	(-)-Jasmonic acid	hsa00592	alpha-Linolenic acid metabolism	Metabolism; Lipid metabolism	metabolite
C08492	3-Hexenol	hsa00592	alpha-Linolenic acid metabolism	Metabolism; Lipid metabolism	metabolite
C11512	Methyl jasmonate	hsa00592	alpha-Linolenic acid metabolism	Metabolism; Lipid metabolism	metabolite
C16300	Stearidonic acid	hsa00592	alpha-Linolenic acid metabolism	Metabolism; Lipid metabolism	metabolite
C16308	Traumatic acid	hsa00592	alpha-Linolenic acid metabolism	Metabolism; Lipid metabolism	metabolite
C16309	Traumatin	hsa00592	alpha-Linolenic acid metabolism	Metabolism; Lipid metabolism	metabolite
C16310	3-Hexenal	hsa00592	alpha-Linolenic acid metabolism	Metabolism; Lipid metabolism	metabolite
C16311	12-Oxo-9(Z)-dodecenoic acid	hsa00592	alpha-Linolenic acid metabolism	Metabolism; Lipid metabolism	metabolite
C16316	13(S)-HOT	hsa00592	alpha-Linolenic acid metabolism	Metabolism; Lipid metabolism	metabolite
C16317	(+)-7-Isojasmonic acid	hsa00592	alpha-Linolenic acid metabolism	Metabolism; Lipid metabolism	metabolite
C16318	(+)-7-Isomethyljasmonate	hsa00592	alpha-Linolenic acid metabolism	Metabolism; Lipid metabolism	metabolite
C16319	Etherolenic acid	hsa00592	alpha-Linolenic acid metabolism	Metabolism; Lipid metabolism	metabolite
C16320	Colnelenic acid	hsa00592	alpha-Linolenic acid metabolism	Metabolism; Lipid metabolism	metabolite
C16321	9(S)-HPOT	hsa00592	alpha-Linolenic acid metabolism	Metabolism; Lipid metabolism	metabolite
C16322	9-Oxononanoic acid	hsa00592	alpha-Linolenic acid metabolism	Metabolism; Lipid metabolism	metabolite
C16323	3,6-Nonadienal	hsa00592	alpha-Linolenic acid metabolism	Metabolism; Lipid metabolism	metabolite
C16324	9,10-EOT	hsa00592	alpha-Linolenic acid metabolism	Metabolism; Lipid metabolism	metabolite
C16325	10-OPDA	hsa00592	alpha-Linolenic acid metabolism	Metabolism; Lipid metabolism	metabolite
C16326	9(S)-HOT	hsa00592	alpha-Linolenic acid metabolism	Metabolism; Lipid metabolism	metabolite
C16327	OPC8-CoA	hsa00592	alpha-Linolenic acid metabolism	Metabolism; Lipid metabolism	metabolite
C16328	trans-2-Enoyl-OPC8-CoA	hsa00592	alpha-Linolenic acid metabolism	Metabolism; Lipid metabolism	metabolite
C16330	3-Oxo-OPC8-CoA	hsa00592	alpha-Linolenic acid metabolism	Metabolism; Lipid metabolism	metabolite
C16331	OPC6-CoA	hsa00592	alpha-Linolenic acid metabolism	Metabolism; Lipid metabolism	metabolite
C16332	trans-2-Enoyl-OPC6-CoA	hsa00592	alpha-Linolenic acid metabolism	Metabolism; Lipid metabolism	metabolite
C16334	3-Oxo-OPC6-CoA	hsa00592	alpha-Linolenic acid metabolism	Metabolism; Lipid metabolism	metabolite
C16335	OPC4-CoA	hsa00592	alpha-Linolenic acid metabolism	Metabolism; Lipid metabolism	metabolite
C16336	trans-2-Enoyl-OPC4-CoA	hsa00592	alpha-Linolenic acid metabolism	Metabolism; Lipid metabolism	metabolite
C16338	3-Oxo-OPC4-CoA	hsa00592	alpha-Linolenic acid metabolism	Metabolism; Lipid metabolism	metabolite
C16339	(+)-7-Isojasmonic acid CoA	hsa00592	alpha-Linolenic acid metabolism	Metabolism; Lipid metabolism	metabolite
C16341	2(R)-HPOT	hsa00592	alpha-Linolenic acid metabolism	Metabolism; Lipid metabolism	metabolite
C16342	2(R)-HOT	hsa00592	alpha-Linolenic acid metabolism	Metabolism; Lipid metabolism	metabolite
C16343	Heptadecatrienal	hsa00592	alpha-Linolenic acid metabolism	Metabolism; Lipid metabolism	metabolite
C16344	Norlinolenic acid	hsa00592	alpha-Linolenic acid metabolism	Metabolism; Lipid metabolism	metabolite
C16345	Volicitin	hsa00592	alpha-Linolenic acid metabolism	Metabolism; Lipid metabolism	metabolite
C16346	17-Hydroxylinolenic acid	hsa00592	alpha-Linolenic acid metabolism	Metabolism; Lipid metabolism	metabolite
C19757	(Z)-3-Hexen-1-ol acetate	hsa00592	alpha-Linolenic acid metabolism	Metabolism; Lipid metabolism	metabolite
C21923	9-Hydroxy-12-oxo-10(E),15(Z)-octadecadienoic acid	hsa00592	alpha-Linolenic acid metabolism	Metabolism; Lipid metabolism	metabolite
C21924	9-Hydroxy-12-oxo-15(Z)-octadecenoic acid	hsa00592	alpha-Linolenic acid metabolism	Metabolism; Lipid metabolism	metabolite
C00154	Palmitoyl-CoA	hsa01040	Biosynthesis of unsaturated fatty acids	Metabolism; Lipid metabolism	metabolite
C00219	Arachidonate	hsa01040	Biosynthesis of unsaturated fatty acids	Metabolism; Lipid metabolism	metabolite
C00249	Hexadecanoic acid	hsa01040	Biosynthesis of unsaturated fatty acids	Metabolism; Lipid metabolism	metabolite
C00412	Stearoyl-CoA	hsa01040	Biosynthesis of unsaturated fatty acids	Metabolism; Lipid metabolism	metabolite
C00510	Oleoyl-CoA	hsa01040	Biosynthesis of unsaturated fatty acids	Metabolism; Lipid metabolism	metabolite
C00712	(9Z)-Octadecenoic acid	hsa01040	Biosynthesis of unsaturated fatty acids	Metabolism; Lipid metabolism	metabolite
C01203	Oleoyl-[acyl-carrier protein]	hsa01040	Biosynthesis of unsaturated fatty acids	Metabolism; Lipid metabolism	metabolite
C01530	Octadecanoic acid	hsa01040	Biosynthesis of unsaturated fatty acids	Metabolism; Lipid metabolism	metabolite
C01595	Linoleate	hsa01040	Biosynthesis of unsaturated fatty acids	Metabolism; Lipid metabolism	metabolite
C02041	Eicosanoyl-CoA	hsa01040	Biosynthesis of unsaturated fatty acids	Metabolism; Lipid metabolism	metabolite
C02050	Linoleoyl-CoA	hsa01040	Biosynthesis of unsaturated fatty acids	Metabolism; Lipid metabolism	metabolite
C02249	Arachidonyl-CoA	hsa01040	Biosynthesis of unsaturated fatty acids	Metabolism; Lipid metabolism	metabolite
C03035	gamma-Linolenoyl-CoA	hsa01040	Biosynthesis of unsaturated fatty acids	Metabolism; Lipid metabolism	metabolite
C03242	Dihomo-gamma-linolenate	hsa01040	Biosynthesis of unsaturated fatty acids	Metabolism; Lipid metabolism	metabolite
C03595	8,11,14-Eicosatrienoyl-CoA	hsa01040	Biosynthesis of unsaturated fatty acids	Metabolism; Lipid metabolism	metabolite
C04088	Octadecanoyl-[acyl-carrier protein]	hsa01040	Biosynthesis of unsaturated fatty acids	Metabolism; Lipid metabolism	metabolite
C05764	Hexadecanoyl-[acp]	hsa01040	Biosynthesis of unsaturated fatty acids	Metabolism; Lipid metabolism	metabolite
C06425	Icosanoic acid	hsa01040	Biosynthesis of unsaturated fatty acids	Metabolism; Lipid metabolism	metabolite
C06426	(6Z,9Z,12Z)-Octadecatrienoic acid	hsa01040	Biosynthesis of unsaturated fatty acids	Metabolism; Lipid metabolism	metabolite
C06427	(9Z,12Z,15Z)-Octadecatrienoic acid	hsa01040	Biosynthesis of unsaturated fatty acids	Metabolism; Lipid metabolism	metabolite
[truncated: 2,286 more rows]

## Sheet: supp table 1I
pathwayName	numOfMetaboliteUp	numOfMetaboliteDown	numOfMetabolites	differentialAbundanceScore
[truncated: 45 more rows]
