# Supplementary material for: Mitonuclear genotype remodels the metabolic and microenvironmental landscape of Hürthle cell carcinoma
Source: Sci Adv. 2022 Jun 22;8(25):eabn9699. doi: 10.1126/sciadv.abn9699 (PMC9216518; doi:10.1126/sciadv.abn9699)
Supplement: Supplementary file 2 — Tables S1 to S6 [file sciadv.abn9699_tables_s1_to_s6.zip › sciadv.abn9699_table_s2.xlsx]

## Sheet: supp table 2A
name	pathway	log2FC	pvalue	UStat	padj
hypoxanthine	Nucleotide	0.51469	3.21177e-05	3	0.0232532
N-acetylthreonine	Amino Acid	0.996362	0.000133059	6	0.0481673
2-piperidinone	Xenobiotics	-2.71331	0.000311675	148	0.0625622
malonate	Lipid	-1.77654	0.000380824	151	0.0625622
(16 or 17)-methylstearate (a19:0 or i19:0)	Lipid	1.01994	0.000518471	10	0.0625622
aspartate	Amino Acid	1.77209	0.000518471	10	0.0625622
N-acetylvaline	Amino Acid	1.07454	0.000856254	4.5	0.0818014
1-(1-enyl-palmitoyl)-2-linoleoyl-GPE (P-16:0/18:2)*	Lipid	-0.995284	0.000903883	148	0.0818014
glutamate	Amino Acid	-0.61288	0.00148659	146	0.119588
1-palmitoyl-2-linoleoyl-GPC (16:0/18:2)	Lipid	-0.391876	0.00233541	144	0.153713
linoleoyl-arachidonoyl-glycerol (18:2/20:4) [2]*	Lipid	-1.08795	0.00233541	144	0.153713
4-methyl-2-oxopentanoate	Amino Acid	-3.67941	0.00286154	133	0.172646
succinimide	Xenobiotics	-1.78626	0.0032949	146	0.183501
2-phosphoglycerate	Carbohydrate	3.95027	0.00438305	15.5	0.202742
azithromycin	Xenobiotics	-5.5264	0.00487731	110.5	0.202742
1-(1-enyl-palmitoyl)-2-palmitoleoyl-GPC (P-16:0/16:1)*	Lipid	2.05335	0.00516177	20	0.202742
gamma-glutamylglutamate	Peptide	-0.991683	0.00516177	140	0.202742
glycylvaline	Peptide	-4.80947	0.00543702	143	0.202742
1-(1-enyl-stearoyl)-2-linoleoyl-GPE (P-18:0/18:2)*	Lipid	-0.919465	0.00617577	139	0.202742
1-oleoyl-2-linoleoyl-GPE (18:1/18:2)*	Lipid	-0.845319	0.00617577	139	0.202742
linoleoyl-linolenoyl-glycerol (18:2/18:3) [2]*	Lipid	-1.98181	0.00617577	139	0.202742
glutaminylleucine	Peptide	-1.40117	0.00698746	122	0.202742
1-palmitoyl-GPG (16:0)*	Lipid	-1.36478	0.00734577	138	0.202742
ethylmalonate	Amino Acid	1.99973	0.00734577	22	0.202742
N-acetylalanine	Amino Acid	0.915952	0.00734577	22	0.202742
phosphoenolpyruvate (PEP)	Carbohydrate	1.45124	0.00734577	22	0.202742
1-(1-enyl-palmitoyl)-2-arachidonoyl-GPC (P-16:0/20:4)*	Lipid	1.37139	0.00868095	23	0.202742
1-carboxyethylleucine	Amino Acid	1.26443	0.00868095	23	0.202742
adenosine	Nucleotide	-1.67013	0.00868095	137	0.202742
dehydroascorbate	Cofactors and Vitamins	1.70421	0.00868095	23	0.202742
sphingomyelin (d17:1/16:0, d18:1/15:0, d16:1/17:0)*	Lipid	0.663223	0.00868095	23	0.202742
3-phosphoglycerate	Carbohydrate	1.42469	0.0102088	24	0.228202
1-carboxyethylisoleucine	Amino Acid	1.5764	0.0105416	22	0.228202
cysteine s-sulfate	Amino Acid	-1.07466	0.0107167	136	0.228202
1-palmitoyl-GPE (16:0)	Lipid	-0.61772	0.0119386	135	0.233609
nicotinamide riboside	Cofactors and Vitamins	-1.19868	0.0119386	135	0.233609
o-Tyrosine	Amino Acid	-0.789077	0.0119386	135	0.233609
arachidonoylcholine	Lipid	2.55056	0.0127698	24	0.243299
tyrosylglycine	Peptide	2.09532	0.0137648	25	0.255532
1-oleoyl-2-linoleoyl-GPC (18:1/18:2)*	Lipid	-0.495561	0.0161001	133	0.272859
acetylphosphate	Energy	1.04582	0.0161001	27	0.272859
fructose 1,6-diphosphate/glucose 1,6-diphosphate/myo-inositol diphosphates	Carbohydrate	3.62072	0.0174369	26	0.272859
linoleoyl-linoleoyl-glycerol (18:2/18:2) [1]*	Lipid	-1.4679	0.0174569	134	0.272859
1,2-dilinoleoyl-GPE (18:2/18:2)*	Lipid	-0.883268	0.0185778	132	0.272859
1-oleoyl-GPG (18:1)*	Lipid	-0.632025	0.0185778	132	0.272859
alpha-ketoglutarate	Energy	-4.57505	0.0185778	132	0.272859
heme	Cofactors and Vitamins	-1.36552	0.0185778	132	0.272859
linoleoyl-linoleoyl-glycerol (18:2/18:2) [2]*	Lipid	-1.08798	0.0185778	132	0.272859
3-methyl-2-oxovalerate	Amino Acid	-3.30013	0.0197655	120	0.272859
threonylphenylalanine	Peptide	-2.68333	0.0197655	120	0.272859
1-oleoyl-GPE (18:1)	Lipid	-0.499825	0.0213445	131	0.272859
oleoyl-arachidonoyl-glycerol (18:1/20:4) [1]*	Lipid	-0.678758	0.0213445	131	0.272859
sphingosine	Lipid	1.08491	0.0213445	29	0.272859
uracil	Nucleotide	0.697634	0.0213445	29	0.272859
arachidonoylcarnitine (C20:4)	Lipid	1.53825	0.022109	28	0.272859
cysteinylglycine disulfide*	Amino Acid	-1.03731	0.0241474	131	0.272859
asparagine	Amino Acid	0.704191	0.024437	30	0.272859
carotene diol (1)	Cofactors and Vitamins	1.71934	0.024437	30	0.272859
fructosyllysine	Amino Acid	-0.826905	0.024437	130	0.272859
pseudouridine	Nucleotide	0.64814	0.024437	30	0.272859
2'-deoxyadenosine	Nucleotide	-1.25225	0.0245678	130	0.272859
formiminoglutamate	Amino Acid	-0.593002	0.0246921	131	0.272859
gamma-glutamyl-alpha-lysine	Peptide	-0.782445	0.0247776	131	0.272859
cystathionine	Amino Acid	2.29741	0.024829	29	0.272859
cysteinylglycine	Amino Acid	-0.600057	0.0248546	131	0.272859
sphingomyelin (d18:2/24:2)*	Lipid	1.75505	0.0248739	29.5	0.272859
1-linoleoyl-GPE (18:2)*	Lipid	-0.473143	0.027869	129	0.284185
fumarate	Energy	-0.71383	0.027869	129	0.284185
lactate	Carbohydrate	0.574394	0.027869	31	0.284185
N-acetylglucosamine/N-acetylgalactosamine	Carbohydrate	-0.765858	0.027869	129	0.284185
sphingomyelin (d18:2/16:0, d18:1/16:1)*	Lipid	0.839848	0.027869	31	0.284185
alanylleucine	Peptide	-3.60409	0.0283507	128.5	0.285082
leucylalanine	Peptide	-3.30909	0.0297341	127	0.294072
gamma-glutamylcysteine	Peptide	0.448519	0.0312031	127	0.294072
1-palmitoyl-2-linoleoyl-GPE (16:0/18:2)	Lipid	-0.573487	0.0316818	128	0.294072
alpha-hydroxyisovalerate	Amino Acid	-0.607839	0.0316818	128	0.294072
ascorbate (Vitamin C)	Cofactors and Vitamins	1.16498	0.0316818	32	0.294072
nicotinamide	Cofactors and Vitamins	-0.34258	0.0316818	128	0.294072
CoA-glutathione*	Amino Acid	2.24504	0.033519	35	0.302137
S-1-pyrroline-5-carboxylate	Amino Acid	-1.038	0.0348267	128	0.302137
1-stearoyl-GPE (18:0)	Lipid	-0.3618	0.0358892	127	0.302137
ceramide (d18:2/24:1, d18:1/24:2)*	Lipid	1.19971	0.0358892	33	0.302137
creatinine	Amino Acid	-0.441922	0.0358892	127	0.302137
docosadienoate (22:2n6)	Lipid	1.42274	0.0358892	33	0.302137
glycerophosphorylcholine (GPC)	Lipid	-0.772784	0.0358892	127	0.302137
malate	Energy	-0.765515	0.0358892	127	0.302137
valylglutamine	Peptide	-2.57639	0.0376034	126.5	0.3089
3-methyl-2-oxobutyrate	Amino Acid	-3.33548	0.0386147	127	0.3089
3-formylindole	Xenobiotics	-0.58155	0.0388342	127	0.3089
1-(1-enyl-oleoyl)-GPE (P-18:1)*	Lipid	-0.607707	0.0405325	126	0.3089
1-(1-enyl-stearoyl)-GPE (P-18:0)*	Lipid	-0.668452	0.0405325	126	0.3089
adenosine 5'-monophosphate (AMP)	Nucleotide	2.1099	0.0405325	34	0.3089
gamma-carboxyglutamate	Amino Acid	-1.2979	0.0405325	126	0.3089
O-methyltyrosine	Amino Acid	0.883636	0.0405325	34	0.3089
pyruvate	Carbohydrate	-1.8685	0.0405325	126	0.3089
ximenoylcarnitine (C26:1)*	Lipid	3.55587	0.0420495	37.5	0.317123
uridine-2',3'-cyclic monophosphate	Nucleotide	-1.67733	0.0441323	120	0.323884
1-carboxyethylphenylalanine	Amino Acid	0.898454	0.0455763	34.5	0.323884
1-(1-enyl-palmitoyl)-2-oleoyl-GPC (P-16:0/18:1)*	Lipid	0.901381	0.04563	35	0.323884
1-(1-enyl-palmitoyl)-GPE (P-16:0)*	Lipid	-0.674605	0.04563	125	0.323884
1-methylnicotinamide	Cofactors and Vitamins	2.11841	0.04563	35	0.323884
5-aminovalerate	Amino Acid	0.571473	0.04563	35	0.323884
gamma-glutamyltyrosine	Peptide	-0.793192	0.0477809	125	0.330921
leucylglycine	Peptide	-3.33081	0.0479927	125	0.330921
N-delta-acetylornithine	Amino Acid	0.926886	0.0479927	35	0.330921
sphingomyelin (d18:2/14:0, d18:1/14:1)*	Lipid	1.74812	0.0489367	37	0.331121
1-linoleoyl-GPG (18:2)*	Lipid	-0.561375	0.0512231	124	0.331121
10-nonadecenoate (19:1n9)	Lipid	0.671696	0.0512231	36	0.331121
4-guanidinobutanoate	Amino Acid	-0.568881	0.0512231	124	0.331121
adenine	Nucleotide	-1.56036	0.0512231	124	0.331121
myristoyl dihydrosphingomyelin (d18:0/14:0)*	Lipid	0.708984	0.0512231	36	0.331121
N-acetylglycine	Amino Acid	0.781822	0.0512231	36	0.331121
pro-hydroxy-pro	Amino Acid	1.62082	0.0559457	36.5	0.345448
2'-deoxycytidine	Nucleotide	0.0896029	0.0563776	122	0.345448
leucylglutamine*	Peptide	-2.74184	0.0572122	123	0.345448
1-arachidonoyl-GPE (20:4n6)*	Lipid	0.52075	0.0573255	37	0.345448
indolelactate	Amino Acid	-0.688089	0.0573255	123	0.345448
N6-carboxymethyllysine	Carbohydrate	-1.01145	0.0573255	123	0.345448
oleoyl-linoleoyl-glycerol (18:1/18:2) [2]	Lipid	-0.748427	0.0573255	123	0.345448
stearate (18:0)	Lipid	0.234229	0.0573255	37	0.345448
gamma-glutamylhistidine	Peptide	-0.85486	0.057751	123	0.345448
adenosine 3'-monophosphate (3'-AMP)	Nucleotide	1.7027	0.0588607	37	0.345448
flavin mononucleotide (FMN)	Cofactors and Vitamins	-1.16828	0.0589508	123	0.345448
valylleucine	Peptide	-2.87053	0.0595084	122.5	0.345448
phenylalanylalanine	Peptide	-3.23883	0.0615141	122.5	0.345448
ceramide (d16:1/24:1, d18:1/22:1)*	Lipid	1.21732	0.0617332	38	0.345448
phytosphingosine	Lipid	1.40382	0.0619008	37.5	0.345448
1-carboxyethylvaline	Amino Acid	0.779317	0.063983	38	0.345448
arabonate/xylonate	Carbohydrate	-0.582084	0.063983	122	0.345448
ceramide (d18:1/14:0, d16:1/16:0)*	Lipid	0.690276	0.063983	38	0.345448
dimethylarginine (SDMA + ADMA)	Amino Acid	1.16438	0.063983	38	0.345448
homoarginine	Amino Acid	-0.64375	0.063983	122	0.345448
N-monomethylarginine	Amino Acid	0.855546	0.063983	38	0.345448
ornithine	Amino Acid	0.58562	0.063983	38	0.345448
valylglycine	Peptide	1.09271	0.0644136	42.5	0.345448
N-acetyl-aspartyl-glutamate (NAAG)	Amino Acid	-0.994398	0.065213	122	0.347163
aconitate [cis or trans]	Energy	-5.20618	0.0671588	121.5	0.350719
1-(1-enyl-palmitoyl)-2-palmitoyl-GPC (P-16:0/16:0)*	Lipid	0.885565	0.0712095	39	0.350719
2-stearoyl-GPE (18:0)*	Lipid	-0.115212	0.0712095	121	0.350719
butyrylcarnitine (C4)	Lipid	1.55911	0.0712095	39	0.350719
eicosenoate (20:1)	Lipid	0.756627	0.0712095	39	0.350719
ergothioneine	Xenobiotics	1.57655	0.0712095	39	0.350719
flavin adenine dinucleotide (FAD)	Cofactors and Vitamins	0.49654	0.0712095	39	0.350719
N-acetylglutamine	Amino Acid	0.632923	0.0712095	39	0.350719
pyridoxal	Cofactors and Vitamins	-0.48563	0.0712095	121	0.350719
spermine	Amino Acid	-2.09755	0.0712095	121	0.350719
succinate	Energy	-1.10839	0.0712095	121	0.350719
methyl-4-hydroxybenzoate sulfate	Xenobiotics	2.09789	0.077153	40	0.374855
4-hydroxyphenylpyruvate	Amino Acid	-0.827208	0.078665	120	0.374855
3-amino-2-piperidone	Amino Acid	-0.400838	0.0790508	120	0.374855
docosapentaenoate (n6 DPA; 22:5n6)	Lipid	0.60654	0.0790508	40	0.374855
sphingomyelin (d18:1/21:0, d17:1/22:0, d16:1/23:0)*	Lipid	-0.274096	0.0790508	120	0.374855
linoleoylcarnitine (C18:2)*	Lipid	1.35232	0.0792166	40	0.374855
cytidine 5'-diphosphocholine	Lipid	2.17501	0.0826258	41.5	0.388449
tryptophylglycine	Peptide	-3.35012	0.0846442	115	0.394123
1-stearoyl-2-oleoyl-GPG (18:0/18:1)	Lipid	0.432633	0.0875161	41	0.394123
3-hydroxy-3-methylglutarate	Lipid	0.706999	0.0875161	41	0.394123
histidine	Amino Acid	0.462668	0.0875161	41	0.394123
N-acetylleucine	Amino Acid	0.809479	0.0879763	43	0.394123
(3'-5')-cytidylyluridine*	Nucleotide	-1.44774	0.0899543	105	0.394123
(3'-5')-adenylyladenosine*	Nucleotide	-1.31355	0.0904623	113	0.394123
dihomo-linolenoylcarnitine (C20:3n3 or 6)*	Lipid	1.36918	0.0911819	41.5	0.394123
thymidine	Nucleotide	-0.953456	0.0913846	118	0.394123
cytidine 2',3'-cyclic monophosphate	Nucleotide	-1.96278	0.0924682	112	0.394123
nisinate (24:6n3)	Lipid	2.17635	0.0924687	42	0.394123
cerotoylcarnitine (C26)*	Lipid	1.22139	0.0954871	43	0.394123
3-ureidoisobutyrate	Nucleotide	3.12689	0.0955306	47.5	0.394123
maltotriose	Carbohydrate	4.93974	0.0955306	47.5	0.394123
(14 or 15)-methylpalmitate (a17:0 or i17:0)	Lipid	0.46413	0.0966513	42	0.394123
1-stearoyl-GPC (18:0)	Lipid	-0.283132	0.0966513	118	0.394123
3-hydroxyglutarate	Amino Acid	1.07438	0.0966513	118	0.394123
diacylglycerol (16:1/18:2 [2], 16:0/18:3 [1])*	Lipid	-0.767457	0.0966513	118	0.394123
isoleucine	Amino Acid	0.337735	0.0966513	42	0.394123
methionine sulfoxide	Amino Acid	-0.650257	0.0966513	118	0.394123
N-acetylserine	Amino Acid	0.509434	0.0966513	42	0.394123
spermidine	Amino Acid	-1.89796	0.0966513	118	0.394123
sphingomyelin (d18:1/17:0, d17:1/18:0, d19:1/16:0)	Lipid	0.483342	0.0966513	42	0.394123
3-hydroxyadipate*	Lipid	-0.766549	0.0968977	117.5	0.394123
cytidine-5'-diphosphoethanolamine	Lipid	1.61584	0.103288	45	0.399384
glutathione, oxidized (GSSG)	Amino Acid	2.28629	0.103703	43.5	0.399384
4-hydroxyglutamate	Amino Acid	-1.31433	0.103745	117	0.399384
1-oleoyl-GPC (18:1)	Lipid	-0.405799	0.106466	117	0.399384
1-stearoyl-2-arachidonoyl-GPI (18:0/20:4)	Lipid	0.429842	0.106466	43	0.399384
arachidonate (20:4n6)	Lipid	-0.186679	0.106466	117	0.399384
arginine	Amino Acid	1.03932	0.106466	43	0.399384
dihomo-linolenate (20:3n3 or n6)	Lipid	0.698871	0.106466	43	0.399384
malonylcarnitine	Lipid	-0.876742	0.106466	117	0.399384
margarate (17:0)	Lipid	0.331914	0.106466	43	0.399384
methionine	Amino Acid	0.489976	0.106466	43	0.399384
N6-methyllysine	Amino Acid	0.675764	0.106466	43	0.399384
sphingadienine	Lipid	0.999654	0.106466	43	0.399384
sphingomyelin (d18:2/24:1, d18:1/24:2)*	Lipid	0.643051	0.106466	43	0.399384
tricosanoyl sphingomyelin (d18:1/23:0)*	Lipid	-0.329356	0.106466	117	0.399384
branched-chain, straight-chain, or cyclopropyl 12:1 fatty acid*	Partially Characterized Molecules	-0.663251	0.113561	116	0.42145
lignoceroylcarnitine (C24)*	Lipid	3.15459	0.11468	44	0.42145
sarcosine	Amino Acid	1.31052	0.115097	50	0.42145
decanoylcarnitine (C10)	Lipid	-0.325863	0.115184	114.5	0.42145
glutamine	Amino Acid	0.496966	0.117005	44	0.42145
N-palmitoyl-sphingadienine (d18:2/16:0)*	Lipid	0.867165	0.117005	44	0.42145
oleoyl-arachidonoyl-glycerol (18:1/20:4) [2]*	Lipid	-0.378867	0.117005	116	0.42145
palmitoyl-linoleoyl-glycerol (16:0/18:2) [1]*	Lipid	-0.851949	0.117005	116	0.42145
allantoin	Nucleotide	-0.783816	0.124565	115	0.440142
cystine	Amino Acid	-0.851155	0.125327	115	0.440142
1-palmitoyl-2-dihomo-linolenoyl-GPC (16:0/20:3n3 or 6)*	Lipid	0.37398	0.128273	45	0.440142
1-palmitoyl-GPC (16:0)	Lipid	-0.353091	0.128273	115	0.440142
behenoylcarnitine (C22)*	Lipid	3.56625	0.128273	45	0.440142
glycosyl-N-arachidoyl-sphingosine (d18:1/20:0)*	Lipid	-0.454558	0.128273	115	0.440142
linoleoyl-arachidonoyl-glycerol (18:2/20:4) [1]*	Lipid	-1.18123	0.128273	115	0.440142
maleate	Lipid	-0.419129	0.128273	115	0.440142
oleoyl-linoleoyl-glycerol (18:1/18:2) [1]	Lipid	-1.1159	0.128273	115	0.440142
sphingomyelin (d18:1/14:0, d16:1/16:0)*	Lipid	0.475487	0.128273	45	0.440142
1-methylhistamine	Amino Acid	3.63563	0.132379	48	0.452086
androsterone sulfate	Lipid	0.133382	0.135374	114	0.459668
4-methylcatechol sulfate	Xenobiotics	0.978051	0.137789	52.5	0.459668
1-myristoyl-2-arachidonoyl-GPC (14:0/20:4)*	Lipid	0.855405	0.140313	46	0.459668
arachidoylcarnitine (C20)*	Lipid	2.42514	0.140313	46	0.459668
ceramide (d18:1/17:0, d17:1/18:0)*	Lipid	0.922499	0.140313	46	0.459668
palmitoleoylcarnitine (C16:1)*	Lipid	1.07948	0.140313	46	0.459668
palmitoyl dihydrosphingomyelin (d18:0/16:0)*	Lipid	0.501966	0.140313	46	0.459668
sphingomyelin (d18:1/20:0, d16:1/22:0)*	Lipid	-0.456338	0.140313	114	0.459668
tyrosine	Amino Acid	0.449738	0.140313	46	0.459668
glycosyl-N-(2-hydroxynervonoyl)-sphingosine (d18:1/24:1(2OH))*	Lipid	-0.470769	0.148757	113	0.479933
S-methylglutathione	Amino Acid	1.40934	0.150913	48.5	0.479933
N-stearoyltaurine	Lipid	0.385086	0.152537	48	0.479933
1-stearoyl-2-arachidonoyl-GPC (18:0/20:4)	Lipid	0.401433	0.153128	47	0.479933
cysteine sulfinic acid	Amino Acid	-0.0725475	0.153128	113	0.479933
glycerophosphoethanolamine	Lipid	-0.53007	0.153128	113	0.479933
palmitate (16:0)	Lipid	0.157422	0.153128	47	0.479933
pantothenate	Cofactors and Vitamins	0.671925	0.153128	47	0.479933
S-methylcysteine sulfoxide	Amino Acid	0.924143	0.153128	47	0.479933
sphingomyelin (d18:1/24:1, d18:2/24:0)*	Lipid	0.426898	0.153128	47	0.479933
N6-acetyllysine	Amino Acid	1.38664	0.160291	48	0.50022
O-sulfo-L-tyrosine	Xenobiotics	-0.801799	0.161661	112	0.500971
(3'-5')-uridylylcytidine*	Nucleotide	0.367729	0.164011	55	0.500971
1-palmitoyl-GPI (16:0)	Lipid	-0.229679	0.16676	112	0.500971
1-stearoyl-2-linoleoyl-GPC (18:0/18:2)*	Lipid	-0.245487	0.16676	112	0.500971
2-hydroxyglutarate	Lipid	-0.633491	0.16676	112	0.500971
2-methylcitrate/homocitrate	Energy	-0.348765	0.16676	112	0.500971
heptadecasphingosine (d17:1)	Lipid	0.683976	0.16676	48	0.500971
oleoylcarnitine (C18:1)	Lipid	0.726784	0.16676	48	0.500971
sulfate*	Xenobiotics	-0.240616	0.16676	112	0.500971
(3'-5')-adenylyluridine	Nucleotide	-1.71098	0.167723	109	0.501784
nervonoylcarnitine (C24:1)*	Lipid	4.21236	0.175316	49	0.512466
metoprolol	Xenobiotics	0.276122	0.177148	100	0.512466
indolepropionate	Amino Acid	0.189133	0.179062	109.5	0.512466
5-oxoproline	Amino Acid	-0.281282	0.181203	111	0.512466
behenoyl sphingomyelin (d18:1/22:0)*	Lipid	-0.374636	0.181203	111	0.512466
bilirubin (Z,Z)	Cofactors and Vitamins	1.64962	0.181203	49	0.512466
dihomo-linoleate (20:2n6)	Lipid	0.672683	0.181203	49	0.512466
gamma-glutamylserine	Peptide	-0.454101	0.181203	111	0.512466
lysine	Amino Acid	0.556397	0.181203	49	0.512466
N-acetylaspartate (NAA)	Amino Acid	-0.610421	0.181203	111	0.512466
palmitoylcholine	Lipid	1.70907	0.181203	49	0.512466
ribulonate/xylulonate/lyxonate*	Carbohydrate	-1.23739	0.181203	111	0.512466
stearoyl-arachidonoyl-glycerol (18:0/20:4) [1]*	Lipid	-0.597544	0.181203	111	0.512466
trimethylamine N-oxide	Lipid	0.540154	0.181203	111	0.512466
sphingomyelin (d18:2/23:1)*	Lipid	0.84908	0.182576	49.5	0.51434
erucoylcarnitine (C22:1)*	Lipid	3.08055	0.189477	50	0.528898
hydroxy-CMPF*	Lipid	-0.208696	0.18974	110	0.528898
docosahexaenoyl ethanolamide	Lipid	0.776714	0.189936	50.5	0.528898
ophthalmate	Amino Acid	1.07629	0.193208	50.5	0.534836
1,2-dioleoyl-GPC (18:1/18:1)	Lipid	-0.246698	0.196501	110	0.534836
1-arachidonylglycerol (20:4)	Lipid	-0.375188	0.196501	110	0.534836
1-methyl-4-imidazoleacetate	Amino Acid	2.29934	0.196501	50	0.534836
cholesterol	Lipid	0.279566	0.196501	50	0.534836
p-cresol sulfate	Xenobiotics	1.04039	0.196501	50	0.534836
1-carboxyethyltyrosine	Amino Acid	0.593877	0.200998	51	0.545029
5-hydroxylysine	Amino Acid	0.862952	0.204923	51	0.549831
N(1)-acetylspermine	Amino Acid	-1.56856	0.209402	104	0.549831
histamine	Amino Acid	2.78403	0.210208	54	0.549831
1-linoleoyl-2-linolenoyl-GPC (18:2/18:3)*	Lipid	-0.638656	0.212642	109	0.549831
1-linoleoyl-GPC (18:2)	Lipid	-0.273404	0.212642	109	0.549831
3-ureidopropionate	Nucleotide	3.07057	0.212642	51	0.549831
alanine	Amino Acid	0.250921	0.212642	51	0.549831
erucate (22:1n9)	Lipid	0.794368	0.212642	51	0.549831
indoleacetate	Amino Acid	0.190127	0.212642	109	0.549831
N-acetylglutamate	Amino Acid	1.14013	0.212642	51	0.549831
oleoylcholine	Lipid	2.3078	0.212642	51	0.549831
palmitoyl-linoleoyl-glycerol (16:0/18:2) [2]*	Lipid	-0.514941	0.212642	109	0.549831
pyridoxamine phosphate	Cofactors and Vitamins	0.670381	0.212642	51	0.549831
gamma-glutamylglycine	Peptide	-0.403385	0.221704	108	0.571223
1-arachidonoyl-GPI (20:4)*	Lipid	0.528477	0.229664	52	0.577351
6-oxopiperidine-2-carboxylate	Amino Acid	-0.244808	0.229664	108	0.577351
choline	Lipid	-0.132868	0.229664	108	0.577351
margaroylcarnitine (C17)*	Lipid	0.965143	0.229664	52	0.577351
N-palmitoyl-sphingosine (d18:1/16:0)	Lipid	0.59715	0.229664	52	0.577351
oxalate (ethanedioate)	Cofactors and Vitamins	-0.344685	0.229664	108	0.577351
stearoyl-arachidonoyl-glycerol (18:0/20:4) [2]*	Lipid	-0.318854	0.229664	108	0.577351
carotene diol (3)	Cofactors and Vitamins	1.4537	0.237793	54.5	0.593434
tetracosadienoylcarnitine (C24:2)*	Lipid	3.50314	0.238102	53	0.593434
ribose	Carbohydrate	-0.109508	0.238521	107	0.593434
N-acetylasparagine	Amino Acid	-0.363413	0.246812	106	0.603465
1-linoleoylglycerol (18:2)	Lipid	-0.982292	0.247554	107	0.603465
1-palmitoyl-2-stearoyl-GPC (16:0/18:0)	Lipid	0.298413	0.247554	53	0.603465
citrate	Energy	-4.87959	0.247554	107	0.603465
phosphoethanolamine	Lipid	0.343895	0.247554	53	0.603465
valine	Amino Acid	0.316591	0.247554	53	0.603465
cytosine	Nucleotide	-0.678215	0.252577	106	0.607179
phenyllactate (PLA)	Amino Acid	0.0507877	0.256281	106	0.607179
N6-carbamoylthreonyladenosine	Nucleotide	0.577083	0.256988	54	0.607179
2-methylbutyrylcarnitine (C5)	Amino Acid	0.666856	0.257157	54	0.607179
saccharopine	Amino Acid	-0.0380294	0.257242	106	0.607179
metoclopramide	Xenobiotics	-1.40576	0.26273	102	0.607179
1-stearoyl-GPG (18:0)	Lipid	-0.391891	0.264326	105.5	0.607179
1-palmitoleoyl-2-linolenoyl-GPC (16:1/18:3)*	Lipid	-0.21645	0.266343	106	0.607179
1-palmitoleoyl-GPC (16:1)*	Lipid	-0.354036	0.266343	106	0.607179
13-HODE + 9-HODE	Lipid	-0.659781	0.266343	106	0.607179
3-methylhistidine	Amino Acid	-1.38676	0.266343	106	0.607179
lidocaine	Xenobiotics	-1.4338	0.266343	106	0.607179
N-acetylarginine	Amino Acid	-0.850084	0.266343	106	0.607179
N-acetylglucosaminylasparagine	Carbohydrate	0.201144	0.266343	106	0.607179
N-acetylneuraminate	Carbohydrate	-0.17762	0.266343	106	0.607179
N-behenoyl-sphingadienine (d18:2/22:0)*	Lipid	0.509653	0.266343	54	0.607179
N6,N6-dimethyllysine	Amino Acid	1.08554	0.266343	54	0.607179
propionylcarnitine (C3)	Lipid	0.558277	0.266343	54	0.607179
stearoylcarnitine (C18)	Lipid	1.01827	0.266343	54	0.607179
trans-4-hydroxyproline	Amino Acid	0.431797	0.266343	54	0.607179
hexanoylcarnitine (C6)	Lipid	0.826929	0.266689	54.5	0.607179
4-acetamidophenol	Xenobiotics	3.18145	0.26917	62.5	0.608997
N-acetyl-3-methylhistidine*	Amino Acid	3.9497	0.26917	62.5	0.608997
N-acetyl-1-methylhistidine*	Amino Acid	0.723617	0.273529	101	0.61693
metoprolol acid metabolite*	Xenobiotics	-0.859553	0.280546	92	0.627494
1-palmitoyl-2-oleoyl-GPS (16:0/18:1)	Lipid	0.55348	0.286013	55	0.627494
6-phosphogluconate	Carbohydrate	1.24039	0.286013	55	0.627494
beta-hydroxyisovalerate	Amino Acid	-0.224084	0.286013	105	0.627494
carboxyethyl-GABA	Amino Acid	0.0609535	0.286013	105	0.627494
citrulline	Amino Acid	0.186798	0.286013	55	0.627494
N-palmitoyl-heptadecasphingosine (d17:1/16:0)*	Lipid	0.776072	0.286013	55	0.627494
phenylalanylglycine	Peptide	-2.58535	0.286013	105	0.627494
tetradecadienoate (14:2)*	Lipid	-0.381018	0.286013	105	0.627494
N-carboxymethylalanine	Xenobiotics	0.358573	0.29887	102.5	0.652858
3-(4-hydroxyphenyl)lactate	Amino Acid	-0.0764786	0.306591	104	0.652858
glucose 6-phosphate	Carbohydrate	0.284979	0.306591	104	0.652858
imidazole lactate	Amino Acid	-0.285275	0.306591	104	0.652858
leucine	Amino Acid	0.278089	0.306591	56	0.652858
N-methylproline	Amino Acid	-1.27043	0.306591	104	0.652858
N6,N6,N6-trimethyllysine	Amino Acid	0.960087	0.306591	56	0.652858
palmitoylcarnitine (C16)	Lipid	0.573207	0.306591	56	0.652858
pyridoxamine	Cofactors and Vitamins	0.670226	0.306591	56	0.652858
sphinganine	Lipid	1.16475	0.306591	56	0.652858
lactosyl-N-nervonoyl-sphingosine (d18:1/24:1)*	Lipid	1.22621	0.308051	57.5	0.654043
fructose	Carbohydrate	-0.471108	0.313787	101	0.664047
adipoylcarnitine (C6-DC)	Lipid	0.796419	0.3156	65	0.664047
glycylleucine	Peptide	-0.643183	0.315898	103	0.664047
myristoleoylcarnitine (C14:1)*	Lipid	0.848781	0.316935	57	0.664047
isobutyrylcarnitine (C4)	Amino Acid	0.605465	0.317481	57	0.664047
2-oxoarginine*	Amino Acid	-1.29874	0.326094	102	0.664047
dodecadienoate (12:2)*	Lipid	-0.247865	0.327378	102.5	0.664047
1-linoleoyl-2-arachidonoyl-GPC (18:2/20:4n6)*	Lipid	0.486885	0.32805	57	0.664047
1-stearoyl-2-oleoyl-GPC (18:0/18:1)	Lipid	0.197175	0.32805	57	0.664047
5-dodecenoate (12:1n7)	Lipid	-0.275345	0.32805	103	0.664047
caprate (10:0)	Lipid	-0.197797	0.32805	103	0.664047
N-stearoyl-sphingadienine (d18:2/18:0)*	Lipid	1.04906	0.32805	57	0.664047
N1-Methyl-2-pyridone-5-carboxamide	Cofactors and Vitamins	0.955445	0.32805	57	0.664047
pipecolate	Amino Acid	0.483703	0.32805	57	0.664047
sphingomyelin (d17:1/14:0, d16:1/15:0)*	Lipid	0.486878	0.32805	57	0.664047
stearoyl-linoleoyl-glycerol (18:0/18:2) [2]*	Lipid	-0.357389	0.32805	103	0.664047
thiamin (Vitamin B1)	Cofactors and Vitamins	0.48811	0.328355	57.5	0.664047
guanosine 5'- monophosphate (5'-GMP)	Nucleotide	1.96611	0.337078	58	0.679791
2'-deoxyuridine	Nucleotide	-0.261441	0.339467	102	0.682706
mannose-6-phosphate	Carbohydrate	0.527644	0.3491	101	0.698895
arabitol/xylitol	Carbohydrate	0.45564	0.350413	58	0.698895
glutamate, gamma-methyl ester	Amino Acid	-0.228873	0.350413	102	0.698895
cefazolin	Xenobiotics	-0.366428	0.355146	99	0.70639
docosadienoylcarnitine (C22:2)*	Lipid	2.07586	0.361436	59	0.711062
maltose	Carbohydrate	2.8269	0.362024	60	0.711062
beta-guanidinopropanoate	Xenobiotics	0.944477	0.36232	59	0.711062
acisoga	Amino Acid	-0.242399	0.362406	101	0.711062
gamma-glutamylthreonine	Peptide	-0.426774	0.362406	101	0.711062
uridine 5'-monophosphate (UMP)	Nucleotide	2.13189	0.369732	67.5	0.719471
fluoxetine	Xenobiotics	7.11159	0.372701	90	0.719471
1,2-dilinoleoyl-GPC (18:2/18:2)	Lipid	-0.429759	0.373648	101	0.719471
1-(1-enyl-stearoyl)-2-arachidonoyl-GPE (P-18:0/20:4)*	Lipid	0.367771	0.373648	59	0.719471
1-palmitoyl-2-arachidonoyl-GPC (16:0/20:4n6)	Lipid	0.258053	0.373648	59	0.719471
2-linoleoylglycerol (18:2)	Lipid	-0.570791	0.373648	101	0.719471
hypotaurine	Amino Acid	0.360241	0.373648	59	0.719471
methylsuccinate	Amino Acid	-0.0474832	0.384738	100	0.736541
ascorbic acid 2-sulfate	Cofactors and Vitamins	-0.3745	0.386292	100	0.736541
1-oleoyl-GPI (18:1)	Lipid	0.287192	0.397773	60	0.736541
1-stearoyl-2-arachidonoyl-GPS (18:0/20:4)	Lipid	0.767301	0.397773	60	0.736541
3-hydroxybutyrate (BHBA)	Lipid	0.78761	0.397773	60	0.736541
3-hydroxymyristate	Lipid	-0.368399	0.397773	100	0.736541
4-imidazoleacetate	Amino Acid	0.206846	0.397773	100	0.736541
cysteine	Amino Acid	-0.18264	0.397773	100	0.736541
eicosanoylsphingosine (d20:1)*	Lipid	0.496501	0.397773	60	0.736541
gamma-glutamylvaline	Peptide	-0.295412	0.397773	100	0.736541
hexadecasphingosine (d16:1)*	Lipid	0.420968	0.397773	60	0.736541
linoleate (18:2n6)	Lipid	-0.354745	0.397773	100	0.736541
serine	Amino Acid	0.270415	0.397773	60	0.736541
taurine	Amino Acid	0.386125	0.397773	60	0.736541
threonine	Amino Acid	0.303008	0.397773	60	0.736541
argininate*	Amino Acid	1.38087	0.403053	61	0.744415
3-hydroxyoleoylcarnitine	Lipid	0.704471	0.407788	61	0.751243
linoleoyl ethanolamide	Lipid	-0.0715226	0.411032	99	0.755297
5,6-dihydrouracil	Nucleotide	0.709223	0.421037	62	0.757587
1,2-dipalmitoyl-GPC (16:0/16:0)	Lipid	0.345717	0.422742	61	0.757587
1-palmitoyl-2-stearoyl-GPE (16:0/18:0)*	Lipid	-0.0858145	0.422742	99	0.757587
beta-alanine	Nucleotide	-0.431653	0.422742	99	0.757587
creatine	Amino Acid	0.239122	0.422742	61	0.757587
eicosenoylcarnitine (C20:1)*	Lipid	1.45661	0.422742	61	0.757587
erythronate*	Carbohydrate	0.233131	0.422742	61	0.757587
guanine	Nucleotide	0.136147	0.422742	61	0.757587
inositol 1-phosphate (I1P)	Lipid	0.0923007	0.422742	61	0.757587
uridine	Nucleotide	-0.263729	0.422742	99	0.757587
3-indoxyl sulfate	Amino Acid	0.579657	0.433599	62	0.772785
adrenoylcarnitine (C22:4)*	Lipid	0.84823	0.434592	62	0.772785
1-stearoyl-GPS (18:0)*	Lipid	-0.288894	0.448569	98	0.772785
3-hydroxydecanoate	Lipid	-0.218308	0.448569	98	0.772785
3-hydroxypalmitate	Lipid	-0.755736	0.448569	98	0.772785
5-(galactosylhydroxy)-L-lysine	Amino Acid	0.595086	0.448569	62	0.772785
arachidate (20:0)	Lipid	0.296388	0.448569	62	0.772785
glycerol	Lipid	0.297891	0.448569	62	0.772785
glycosyl-N-stearoyl-sphingosine (d18:1/18:0)	Lipid	0.52514	0.448569	98	0.772785
lactosyl-N-palmitoyl-sphingosine (d18:1/16:0)	Lipid	0.395313	0.448569	62	0.772785
myristoylcarnitine (C14)	Lipid	0.687931	0.448569	62	0.772785
N6-succinyladenosine	Nucleotide	-0.0161213	0.448569	98	0.772785
sedoheptulose-7-phosphate	Carbohydrate	-0.603674	0.448569	98	0.772785
sphingomyelin (d18:1/22:2, d18:2/22:1, d16:1/24:2)*	Lipid	0.550871	0.448569	62	0.772785
anserine	Amino Acid	-0.0244997	0.449833	97.5	0.772785
argininosuccinate	Amino Acid	-0.169375	0.45363	63	0.772785
quinate	Xenobiotics	1.02837	0.457614	63	0.772785
carotene diol (2)	Cofactors and Vitamins	0.868585	0.458497	63.5	0.772785
2,6-dihydroxybenzoic acid	Xenobiotics	-0.287271	0.461299	97	0.772785
gamma-glutamylisoleucine*	Peptide	-0.14575	0.462609	97	0.772785
1-linoleoyl-GPS (18:2)*	Lipid	0.0662818	0.463008	97	0.772785
glucuronate	Carbohydrate	-0.673024	0.463274	97	0.772785
betaine aldehyde	Amino Acid	-0.0531009	0.463433	97	0.772785
isovalerylcarnitine (C5)	Amino Acid	-0.208329	0.463433	97	0.772785
linoleoylcholine*	Lipid	1.24645	0.463433	63	0.772785
imidazole propionate	Amino Acid	-0.54127	0.463513	97	0.772785
rocuronium	Xenobiotics	0.481809	0.464901	63.5	0.772785
histidine betaine (hercynine)*	Xenobiotics	0.790675	0.470861	66	0.772785
salicylate	Xenobiotics	3.03035	0.47266	96	0.772785
docosatrienoylcarnitine (C22:3)*	Lipid	1.02769	0.47499	63.5	0.772785
1-methyl-5-imidazoleacetate	Amino Acid	-0.473067	0.475204	97	0.772785
3-hydroxyhexanoate	Lipid	0.286744	0.475204	63	0.772785
C-glycosyltryptophan	Amino Acid	-0.352588	0.475204	97	0.772785
gamma-glutamylleucine	Peptide	-0.385791	0.475204	97	0.772785
hippurate	Xenobiotics	0.48606	0.475204	63	0.772785
linolenoylcarnitine (C18:3)*	Lipid	0.365488	0.475204	63	0.772785
myo-inositol	Lipid	-0.241488	0.475204	97	0.772785
N,N,N-trimethyl-5-aminovalerate	Amino Acid	-0.136712	0.475204	97	0.772785
N-acetylglucosamine 6-phosphate	Carbohydrate	0.791775	0.475204	63	0.772785
N-palmitoyl-sphinganine (d18:0/16:0)	Lipid	0.681833	0.475204	63	0.772785
palmitoyl-arachidonoyl-glycerol (16:0/20:4) [2]*	Lipid	-0.0426825	0.475204	97	0.772785
5-methylthioribose**	Amino Acid	0.1341	0.476053	96	0.772785
acesulfame	Xenobiotics	-0.387069	0.483658	89	0.783374
succinylcarnitine (C4-DC)	Energy	0.461105	0.485325	96	0.783626
methionine sulfone	Amino Acid	0.0683834	0.487061	95.5	0.783626
N-oleoyltaurine	Lipid	-0.340011	0.487061	64.5	0.783626
hydroxyasparagine**	Amino Acid	0.566233	0.489627	64	0.784309
N-acetylputrescine	Amino Acid	1.40284	0.491046	64	0.784309
5-dodecenoylcarnitine (C12:1)	Lipid	-0.141902	0.497782	95.5	0.784309
1,2-dipalmitoyl-GPE (16:0/16:0)*	Lipid	0.349134	0.502651	64	0.784309
1-oleoyl-2-arachidonoyl-GPE (18:1/20:4)*	Lipid	-0.142764	0.502651	96	0.784309
2R,3R-dihydroxybutyrate	Lipid	-0.153215	0.502651	96	0.784309
3-hydroxyhexanoylcarnitine (1)	Lipid	-0.334619	0.502651	96	0.784309
acetylcarnitine (C2)	Lipid	0.350567	0.502651	64	0.784309
docosahexaenoate (DHA; 22:6n3)	Lipid	0.356125	0.502651	64	0.784309
glycerol 3-phosphate	Lipid	-0.84068	0.502651	96	0.784309
inosine	Nucleotide	-0.174609	0.502651	96	0.784309
sphingomyelin (d18:1/19:0, d19:1/18:0)*	Lipid	-0.100672	0.502651	96	0.784309
tartronate (hydroxymalonate)	Xenobiotics	-0.0989873	0.502651	96	0.784309
tryptophan	Amino Acid	-0.103751	0.502651	96	0.784309
N2-methylguanosine	Nucleotide	0.629198	0.504908	64.5	0.786136
cytidine 5'-monophospho-N-acetylneuraminic acid	Carbohydrate	0.797322	0.510189	65	0.787573
clindamycin	Xenobiotics	4.4563	0.511284	72.5	0.787573
escitalopram	Xenobiotics	0.453788	0.511284	72.5	0.787573
N-acetyltryptophan	Amino Acid	1.70651	0.511284	72.5	0.787573
3-hydroxystachydrine*	Xenobiotics	-1.3101	0.517366	95	0.787573
uridine 3'-monophosphate (3'-UMP)	Nucleotide	1.24782	0.518067	65	0.787573
2-hydroxyadipate	Lipid	1.61571	0.51936	95	0.787573
3-carboxy-4-methyl-5-pentyl-2-furanpropionate (3-CMPFP)**	Lipid	0.571373	0.51936	65	0.787573
methyl glucopyranoside (alpha + beta)	Xenobiotics	0.23126	0.519434	95	0.787573
N-ethylglycinexylidide	Xenobiotics	-0.781454	0.519434	95	0.787573
N1-methylinosine	Nucleotide	0.150672	0.519434	95	0.787573
sphingomyelin (d18:2/18:1)*	Lipid	0.615949	0.528008	66	0.787573
catechol sulfate	Xenobiotics	1.02694	0.529172	66.5	0.787573
quinolinate	Cofactors and Vitamins	2.09712	0.529913	65.5	0.787573
1-oleoyl-2-docosahexaenoyl-GPC (18:1/22:6)*	Lipid	0.258836	0.53085	65	0.787573
10-heptadecenoate (17:1n7)	Lipid	0.257876	0.53085	65	0.787573
adrenate (22:4n6)	Lipid	0.801826	0.53085	65	0.787573
glycosyl-N-palmitoyl-sphingosine (d18:1/16:0)	Lipid	0.025749	0.53085	95	0.787573
palmitoleate (16:1n7)	Lipid	0.343745	0.53085	65	0.787573
palmitoyl sphingomyelin (d18:1/16:0)	Lipid	0.165585	0.53085	65	0.787573
pentadecanoate (15:0)	Lipid	0.0730268	0.53085	65	0.787573
phenylalanine	Amino Acid	0.114795	0.53085	65	0.787573
urea	Amino Acid	-0.19361	0.53085	95	0.787573
diacetylspermidine*	Amino Acid	-1.15794	0.539048	92	0.796471
nicotinate ribonucleoside	Cofactors and Vitamins	0.498582	0.539048	68	0.796471
glycosyl ceramide (d18:2/24:1, d18:1/24:2)*	Lipid	1.69714	0.546667	66	0.806084
3-hydroxy-2-ethylpropionate	Amino Acid	0.226859	0.548196	66	0.806695
1-palmitoyl-2-oleoyl-GPI (16:0/18:1)*	Lipid	-0.173124	0.559797	94	0.810587
1-stearoyl-2-oleoyl-GPI (18:0/18:1)*	Lipid	-0.116367	0.559797	94	0.810587
2-oleoylglycerol (18:1)	Lipid	0.136113	0.559797	94	0.810587
ceramide (d18:1/20:0, d16:1/22:0, d20:1/18:0)*	Lipid	0.193271	0.559797	94	0.810587
glycine	Amino Acid	-0.0574272	0.559797	94	0.810587
laurate (12:0)	Lipid	-0.0464171	0.559797	94	0.810587
proline	Amino Acid	0.0957657	0.559797	66	0.810587
sphingomyelin (d18:2/21:0, d16:2/23:0)*	Lipid	-0.171927	0.559797	94	0.810587
N-palmitoyltaurine	Lipid	-0.829902	0.565437	68	0.817119
N-acetylphenylalanine	Amino Acid	-0.323315	0.570232	93	0.822406
UDP-N-acetylglucosamine/galactosamine	Carbohydrate	2.35014	0.572023	68	0.823349
androstenediol (3beta,17beta) disulfate (1)	Lipid	0.323556	0.577881	93	0.829587
homostachydrine*	Xenobiotics	0.17947	0.578648	93	0.829587
1-oleoyl-GPS (18:1)	Lipid	0.130962	0.589428	93	0.836757
1-palmitoyl-2-docosahexaenoyl-GPC (16:0/22:6)	Lipid	0.282691	0.589428	67	0.836757
methylphosphate	Nucleotide	0.274533	0.589428	67	0.836757
N-acetyl-isoputreanine	Amino Acid	0.295531	0.589428	93	0.836757
sphingomyelin (d18:2/23:0, d18:1/23:1, d17:1/24:1)*	Lipid	0.287738	0.589428	67	0.836757
octanoylcarnitine (C8)	Lipid	0.621554	0.593187	67.5	0.840445
dehydroepiandrosterone sulfate (DHEA-S)	Lipid	0.115971	0.608676	68	0.854642
1-myristoylglycerol (14:0)	Lipid	-0.205368	0.608996	92	0.854642
N-acetyltaurine	Amino Acid	0.346105	0.608996	68	0.854642
glycosyl-N-behenoyl-sphingadienine (d18:2/22:0)*	Lipid	0.235257	0.609336	92	0.854642
1-stearoyl-2-arachidonoyl-GPE (18:0/20:4)	Lipid	0.221615	0.619734	68	0.854642
1-stearoyl-2-linoleoyl-GPI (18:0/18:2)	Lipid	-0.194408	0.619734	92	0.854642
2-aminoadipate	Amino Acid	0.862188	0.619734	92	0.854642
2-hydroxypalmitate	Lipid	-0.276947	0.619734	68	0.854642
3-hydroxylaurate	Lipid	-0.259641	0.619734	92	0.854642
beta-citrylglutamate	Amino Acid	-0.629367	0.619734	92	0.854642
choline phosphate	Lipid	0.0117134	0.619734	92	0.854642
N-methyl-GABA	Amino Acid	0.70506	0.619734	68	0.854642
N1-methyladenosine	Nucleotide	-0.0949911	0.619734	92	0.854642
palmitoyl-arachidonoyl-glycerol (16:0/20:4) [1]*	Lipid	-0.167748	0.619734	92	0.854642
1-palmitoleoylglycerol (16:1)*	Lipid	-0.052522	0.624343	91.5	0.859362
glycodeoxycholate	Lipid	-0.21727	0.627065	87	0.861471
pyridoxate	Cofactors and Vitamins	0.0254813	0.629256	91	0.862844
2-palmitoleoylglycerol (16:1)*	Lipid	0.948088	0.636778	69.5	0.871507
piperine	Xenobiotics	0.182593	0.640181	91	0.872553
tryptophan betaine	Amino Acid	0.769578	0.640856	69	0.872553
1-stearoyl-2-docosahexaenoyl-GPC (18:0/22:6)	Lipid	0.220844	0.65064	69	0.872553
3-hydroxyoctanoate	Lipid	0.00204302	0.65064	91	0.872553
5-methylthioadenosine (MTA)	Amino Acid	-0.170218	0.65064	91	0.872553
adenosine 2'-monophosphate (2'-AMP)	Nucleotide	0.158918	0.65064	69	0.872553
gamma-glutamyl-epsilon-lysine	Peptide	0.0333809	0.65064	91	0.872553
mannitol/sorbitol	Carbohydrate	1.7593	0.65064	69	0.872553
sphingomyelin (d18:1/18:1, d18:2/18:0)	Lipid	0.514448	0.65064	69	0.872553
ethyl alpha-glucopyranoside	Xenobiotics	1.10248	0.65809	72	0.872553
3-hydroxyisobutyrate	Amino Acid	0.391074	0.666134	70	0.872553
3-methoxytyrosine	Amino Acid	0.260745	0.668897	70	0.872553
gamma-glutamylphenylalanine	Peptide	-0.145688	0.670776	90	0.872553
(3'-5')-uridylyluridine	Nucleotide	0.220693	0.670846	70.5	0.872553
gamma-glutamylalanine	Peptide	0.29268	0.671962	90	0.872553
kynurenate	Amino Acid	0.585619	0.671962	70	0.872553
1-arachidonoyl-GPC (20:4n6)*	Lipid	0.220814	0.672807	70	0.872553
prolylglycine	Peptide	0.0142313	0.672917	90	0.872553
pyridoxal phosphate	Cofactors and Vitamins	-0.0589046	0.672917	90	0.872553
diacylglycerol (14:0/18:1, 16:0/16:1) [2]*	Lipid	0.281069	0.672971	70	0.872553
(S)-3-hydroxybutyrylcarnitine	Lipid	0.286208	0.682134	70	0.872553
1-(1-enyl-oleoyl)-2-oleoyl-GPE (P-18:1/18:1)*	Lipid	0.0394739	0.682134	70	0.872553
1-(1-enyl-palmitoyl)-2-arachidonoyl-GPE (P-16:0/20:4)*	Lipid	0.0801197	0.682134	70	0.872553
1-(1-enyl-palmitoyl)-2-oleoyl-GPE (P-16:0/18:1)*	Lipid	-0.109963	0.682134	90	0.872553
2-hydroxystearate	Lipid	-0.144734	0.682134	70	0.872553
docosapentaenoate (n3 DPA; 22:5n3)	Lipid	0.408888	0.682134	70	0.872553
eicosapentaenoate (EPA; 20:5n3)	Lipid	0.243193	0.682134	90	0.872553
glycerate	Carbohydrate	-0.00631162	0.682134	90	0.872553
hydroxy-N6,N6,N6-trimethyllysine*	Amino Acid	0.174712	0.682134	70	0.872553
methylmalonate (MMA)	Lipid	0.212439	0.682134	70	0.872553
myristoleate (14:1n5)	Lipid	0.459576	0.682134	90	0.872553
N-stearoyl-sphingosine (d18:1/18:0)*	Lipid	0.524173	0.682134	70	0.872553
nonadecanoate (19:0)	Lipid	0.263264	0.682134	70	0.872553
oleoyl-oleoyl-glycerol (18:1/18:1) [2]*	Lipid	0.372568	0.682134	70	0.872553
sphingomyelin (d18:0/18:0, d19:0/17:0)*	Lipid	0.86889	0.682134	70	0.872553
stachydrine	Xenobiotics	-1.01618	0.682134	90	0.872553
xanthine	Nucleotide	0.196529	0.682134	90	0.872553
4-acetaminophen sulfate	Xenobiotics	3.51027	0.701316	73	0.88382
N-(2-hydroxypalmitoyl)-sphingosine (d18:1/16:0(2OH))	Lipid	0.584551	0.702928	71	0.88382
3,4-dihydroxybutyrate	Lipid	-0.161866	0.705645	89	0.88382
4-cholesten-3-one	Lipid	0.275045	0.705694	71	0.88382
glycochenodeoxycholate	Lipid	0.902905	0.711957	73	0.88382
1-stearoyl-2-oleoyl-GPE (18:0/18:1)	Lipid	-0.0867847	0.714137	89	0.88382
2S,3R-dihydroxybutyrate	Lipid	0.341268	0.714137	89	0.88382
7-methylguanine	Nucleotide	-0.0911165	0.714137	89	0.88382
alpha-tocopherol	Cofactors and Vitamins	0.207863	0.714137	71	0.88382
cysteine-glutathione disulfide	Amino Acid	0.702912	0.714137	71	0.88382
gluconate	Xenobiotics	0.0551958	0.714137	89	0.88382
glutathione, reduced (GSH)	Amino Acid	2.13815	0.714137	71	0.88382
laurylcarnitine (C12)	Lipid	0.297792	0.714137	89	0.88382
linolenate [alpha or gamma; (18:3n3 or 6)]	Lipid	-0.611909	0.714137	89	0.88382
myristate (14:0)	Lipid	0.17045	0.714137	71	0.88382
N1-methylguanosine	Nucleotide	0.270473	0.714137	71	0.88382
oleate/vaccenate (18:1)	Lipid	0.106285	0.714137	71	0.88382
phosphate	Energy	0.0743876	0.714137	71	0.88382
urate	Nucleotide	0.100458	0.714137	89	0.88382
tiglylcarnitine (C5:1-DC)	Amino Acid	-0.394094	0.725901	88	0.893488
perfluorooctanesulfonate (PFOS)	Xenobiotics	1.14657	0.728219	72	0.893488
theobromine	Xenobiotics	-0.0594993	0.730216	88	0.893488
1-(1-enyl-palmitoyl)-GPC (P-16:0)*	Lipid	0.615926	0.738927	88	0.893488
1-methylhistidine	Amino Acid	0.473193	0.738971	72	0.893488
desmosterol	Lipid	0.510811	0.738971	88	0.893488
1-oleoyl-2-docosahexaenoyl-GPE (18:1/22:6)*	Lipid	-0.0277655	0.746631	88	0.893488
1-palmitoyl-2-arachidonoyl-GPE (16:0/20:4)*	Lipid	-0.00820782	0.746631	88	0.893488
1-palmitoyl-2-oleoyl-GPC (16:0/18:1)	Lipid	-0.0717902	0.746631	88	0.893488
1-stearoyl-GPI (18:0)	Lipid	0.026521	0.746631	88	0.893488
behenoyl dihydrosphingomyelin (d18:0/22:0)*	Lipid	0.615623	0.746631	88	0.893488
carnitine	Lipid	0.143214	0.746631	72	0.893488
glycerophosphoinositol*	Lipid	-0.0191946	0.746631	88	0.893488
lignoceroyl sphingomyelin (d18:1/24:0)	Lipid	0.236377	0.746631	72	0.893488
N1-Methyl-4-pyridone-3-carboxamide	Cofactors and Vitamins	0.679381	0.746631	88	0.893488
palmitoyl-oleoyl-glycerol (16:0/18:1) [2]*	Lipid	-0.176434	0.746631	88	0.893488
retinol (Vitamin A)	Cofactors and Vitamins	0.523249	0.746631	72	0.893488
ribonate	Carbohydrate	0.121354	0.746631	72	0.893488
S-carboxymethyl-L-cysteine	Xenobiotics	0.149417	0.746631	88	0.893488
sphingomyelin (d18:1/20:1, d18:2/20:0)*	Lipid	0.00796068	0.746631	88	0.893488
3,5-diiodo-L-tyrosine	Amino Acid	0.00831665	0.75183	77.5	0.895271
diphenhydramine	Xenobiotics	1.18038	0.75183	77.5	0.895271
paroxetine	Xenobiotics	2.1018	0.75183	77.5	0.895271
orotidine	Nucleotide	1.3776	0.753468	72.5	0.895749
dihydroxyacetone phosphate (DHAP)	Carbohydrate	0.14348	0.755799	72.5	0.897047
cis-4-decenoylcarnitine (C10:1)	Lipid	0.012914	0.761251	73	0.902039
5-methyluridine (ribothymidine)	Nucleotide	0.463483	0.771169	73	0.904458
N-formylphenylalanine	Amino Acid	-0.0527809	0.771169	87	0.904458
N6-methyladenosine	Nucleotide	-0.012536	0.772705	87	0.904458
thymine	Nucleotide	0.24616	0.772705	73	0.904458
1-dihomo-linolenylglycerol (20:3)	Lipid	-0.498762	0.772744	87	0.904458
1-linoleoyl-GPI (18:2)*	Lipid	-0.0324144	0.779533	73	0.904458
1-oleoylglycerol (18:1)	Lipid	-0.19491	0.779533	87	0.904458
1-palmitoylglycerol (16:0)	Lipid	-0.210226	0.779533	87	0.904458
biliverdin	Cofactors and Vitamins	-0.288945	0.779533	87	0.904458
isocitrate	Energy	-1.19372	0.779533	73	0.904458
N-acetylhistidine	Amino Acid	1.92255	0.779533	87	0.904458
phenol sulfate	Amino Acid	-0.190972	0.779533	87	0.904458
thioproline	Xenobiotics	0.0605486	0.779533	87	0.904458
N1,N12-diacetylspermine	Amino Acid	0.254952	0.798244	75	0.923914
theophylline	Xenobiotics	2.06001	0.798854	74	0.923914
adenosine 3',5'-diphosphate	Nucleotide	-0.000109301	0.805087	74	0.926743
2-arachidonoylglycerol (20:4)	Lipid	0.142145	0.80692	86	0.926743
1,5-anhydroglucitol (1,5-AG)	Carbohydrate	-0.0580958	0.81282	86	0.926743
1-palmitoyl-2-palmitoleoyl-GPC (16:0/16:1)*	Lipid	0.436802	0.81282	74	0.926743
3-hydroxypalmitoylcarnitine	Lipid	0.134881	0.81282	74	0.926743
kynurenine	Amino Acid	1.8218	0.81282	74	0.926743
N-formylmethionine	Amino Acid	0.221385	0.81282	74	0.926743
stearoyl sphingomyelin (d18:1/18:0)	Lipid	0.117217	0.81282	86	0.926743
xanthosine	Nucleotide	-0.00503714	0.81282	86	0.926743
palmitoleoyl ethanolamide*	Lipid	0.866157	0.836086	75	0.948609
2-palmitoyl-GPC (16:0)*	Lipid	-0.00728957	0.841508	85	0.948609
1-docosahexaenoylglycerol (22:6)	Lipid	-0.651611	0.846411	75	0.948609
1-palmitoyl-2-oleoyl-GPE (16:0/18:1)	Lipid	0.0421645	0.846411	85	0.948609
1-palmitoyl-2-oleoyl-GPG (16:0/18:1)	Lipid	-0.03983	0.846411	85	0.948609
3-methylcytidine	Nucleotide	0.0601263	0.846411	85	0.948609
5,6-dihydrouridine	Nucleotide	0.122584	0.846411	85	0.948609
betaine	Amino Acid	0.214499	0.846411	75	0.948609
gamma-glutamylglutamine	Peptide	0.407721	0.846411	75	0.948609
oleoyl ethanolamide	Lipid	0.102792	0.846411	75	0.948609
riboflavin (Vitamin B2)	Cofactors and Vitamins	0.113279	0.846411	85	0.948609
ondansetron	Xenobiotics	-1.2294	0.870915	83	0.955503
pregnenediol disulfate (C21H34O8S2)*	Lipid	0.557398	0.872153	84	0.955503
2-aminoheptanoate	Lipid	-0.185307	0.875819	76	0.955503
homocitrulline	Amino Acid	0.486648	0.876179	76	0.955503
1-dihomo-linoleoylglycerol (20:2)	Lipid	0.262594	0.876361	76	0.955503
N-stearoyl-sphinganine (d18:0/18:0)*	Lipid	0.764398	0.876361	76	0.955503
N-acetyl-glucosamine 1-phosphate	Carbohydrate	0.259444	0.876405	84	0.955503
3-carboxy-4-methyl-5-propyl-2-furanpropanoate (CMPF)	Lipid	0.426079	0.876427	84	0.955503
(R)-3-hydroxybutyrylcarnitine	Lipid	0.266191	0.880277	84	0.955503
1-myristoyl-2-palmitoyl-GPC (14:0/16:0)	Lipid	0.404048	0.880277	84	0.955503
1-oleoyl-2-arachidonoyl-GPI (18:1/20:4)*	Lipid	0.126504	0.880277	84	0.955503
1-palmitoyl-2-arachidonoyl-GPI (16:0/20:4)*	Lipid	0.0637593	0.880277	76	0.955503
3-aminoisobutyrate	Nucleotide	0.38301	0.880277	76	0.955503
4-hydroxybutyrate (GHB)	Lipid	0.683153	0.880277	84	0.955503
gamma-tocopherol/beta-tocopherol	Cofactors and Vitamins	0.664264	0.880277	76	0.955503
glycerophosphoglycerol	Lipid	0.164862	0.880277	76	0.955503
glycerophosphoserine*	Lipid	0.0894402	0.880277	84	0.955503
mannonate*	Xenobiotics	0.590395	0.880277	84	0.955503
sphingomyelin (d18:0/20:0, d16:0/22:0)*	Lipid	0.802356	0.880277	76	0.955503
sphingomyelin (d18:1/22:1, d18:2/22:0, d16:1/24:1)*	Lipid	0.0193551	0.880277	76	0.955503
stearoyl-docosahexaenoyl-glycerol (18:0/22:6) [2]*	Lipid	-0.151973	0.880277	84	0.955503
hydroxypalmitoyl sphingomyelin (d18:1/16:0(OH))**	Lipid	0.210551	0.893967	76.5	0.96891
2,3-dihydroxy-2-methylbutyrate	Amino Acid	-0.31034	0.91146	83	0.973493
N,N,N-trimethyl-alanylproline betaine (TMAP)	Amino Acid	0.0828049	0.911544	83	0.973493
carnosine	Amino Acid	1.82774	0.911559	77	0.973493
1-(1-enyl-palmitoyl)-2-linoleoyl-GPC (P-16:0/18:2)*	Lipid	0.323518	0.914331	83	0.973493
1-palmitoyl-2-docosahexaenoyl-GPE (16:0/22:6)*	Lipid	0.0946088	0.914331	77	0.973493
N-acetylmethionine	Amino Acid	0.161224	0.914331	77	0.973493
nicotinamide adenine dinucleotide (NAD+)	Cofactors and Vitamins	0.55948	0.914331	83	0.973493
orotate	Nucleotide	0.926265	0.914331	77	0.973493
pyroglutamine*	Amino Acid	-0.0358436	0.914331	77	0.973493
S-adenosylhomocysteine (SAH)	Amino Acid	0.0422106	0.914331	77	0.973493
S-methylcysteine	Amino Acid	0.170864	0.914331	77	0.973493
threonate	Cofactors and Vitamins	0.237269	0.914331	83	0.973493
caffeine	Xenobiotics	0.120557	0.920374	77.5	0.978489
pseudoephedrine	Xenobiotics	-2.40587	0.932097	78	0.989499
3-hydroxyindolin-2-one	Xenobiotics	0.210522	0.939072	82	0.989549
betonicine	Xenobiotics	1.14993	0.944101	82	0.989549
palmitoyl-sphingosine-phosphoethanolamine (d18:1/16:0)	Lipid	0.157522	0.946488	82	0.989549
gulonate*	Cofactors and Vitamins	-0.553666	0.946837	82	0.989549
erythritol	Xenobiotics	0.655684	0.946866	78	0.989549
2-palmitoylglycerol (16:0)	Lipid	0.0505941	0.948545	82	0.989549
dihomo-linoleoylcarnitine (C20:2)*	Lipid	0.825349	0.948545	78	0.989549
glutarate (C5-DC)	Lipid	1.1395	0.948545	78	0.989549
N-acetylmethionine sulfoxide	Amino Acid	0.0479491	0.948545	82	0.989549
N2,N2-dimethylguanosine	Nucleotide	0.12524	0.948545	78	0.989549
phenylacetylglutamine	Peptide	0.336888	0.948545	82	0.989549
trigonelline (N'-methylnicotinate)	Cofactors and Vitamins	0.679133	0.948545	78	0.989549
3-hydroxyhexanoylcarnitine (2)	Lipid	-0.55858	0.960137	81.5	0.999398
N-acetylcysteine	Amino Acid	0.114036	0.964491	81.5	0.999398
4-acetamidophenylglucuronide	Xenobiotics	0.625562	0.972395	81	0.999398
ciliatine (2-aminoethylphosphonate)	Xenobiotics	-1.06513	0.976463	79	0.999398
glucose	Carbohydrate	1.54333	0.982151	79	0.999398
trans-urocanate	Amino Acid	0.625405	0.982277	81	0.999398
1-stearoyl-2-docosahexaenoyl-GPE (18:0/22:6)*	Lipid	0.046363	0.982833	81	0.999398
2'-deoxyguanosine	Nucleotide	0.0338098	0.982833	81	0.999398
2'-deoxyinosine	Nucleotide	0.0184912	0.982833	81	0.999398
arachidonoyl ethanolamide	Lipid	-0.0301609	0.982833	81	0.999398
palmitoyl-docosahexaenoyl-glycerol (16:0/22:6) [2]*	Lipid	-0.123184	0.982833	81	0.999398
(N(1) + N(8))-acetylspermidine	Amino Acid	0.234472	0.982833	79	0.999398
1-stearoyl-2-oleoyl-GPS (18:0/18:1)	Lipid	-0.0111083	0.982833	79	0.999398
cytidine	Nucleotide	2.17356	0.982833	79	0.999398
deoxycarnitine	Lipid	0.311448	0.982833	79	0.999398
hexadecadienoate (16:2n6)	Lipid	0.0177794	0.982833	79	0.999398
palmitoyl-docosahexaenoyl-glycerol (16:0/22:6) [1]*	Lipid	-0.349641	0.982833	79	0.999398
ribitol	Carbohydrate	0.691714	0.982833	79	0.999398
1-(1-enyl-stearoyl)-2-oleoyl-GPE (P-18:0/18:1)	Lipid	-0.167273	1	80	1
1-methylguanidine	Amino Acid	0.296657	1	80.5	1
1-ribosyl-imidazoleacetate*	Amino Acid	0.0794205	1	80.5	1
2'-O-methylcytidine	Nucleotide	-0.189914	1	80	1
2-hydroxybutyrate/2-hydroxyisobutyrate	Amino Acid	0.197898	1	80	1
7-alpha-hydroxy-3-oxo-4-cholestenoate (7-Hoca)	Lipid	-0.109673	1	80.5	1
dimethylglycine	Amino Acid	0.168072	1	80	1
gamma-glutamylmethionine	Peptide	0.35669	1	80	1
guanidinoacetate	Amino Acid	0.204292	1	80	1
guanosine	Nucleotide	0.0480315	1	80	1
nicotinamide ribonucleotide (NMN)	Cofactors and Vitamins	1.11154	1	80	1
thiamin monophosphate	Cofactors and Vitamins	-0.37543	1	79.5	1

## Sheet: supp table 2B
name	pathway	log2FC	pvalue	UStat	padj
allantoin	Nucleotide	-3.5407	6.28457e-05	77	0.00227501
alpha-ketoglutarate	Energy	-1.98025	6.28457e-05	77	0.00227501
cis-4-decenoylcarnitine (C10:1)	Lipid	-2.76742	6.28457e-05	77	0.00227501
citrate	Energy	-7.83026	6.28457e-05	77	0.00227501
dimethylarginine (SDMA + ADMA)	Amino Acid	2.78353	6.28457e-05	0	0.00227501
docosadienoate (22:2n6)	Lipid	2.98313	6.28457e-05	0	0.00227501
eicosenoate (20:1)	Lipid	1.87443	6.28457e-05	0	0.00227501
erucate (22:1n9)	Lipid	2.49377	6.28457e-05	0	0.00227501
erythronate*	Carbohydrate	1.0632	6.28457e-05	0	0.00227501
glucuronate	Carbohydrate	-2.02929	6.28457e-05	77	0.00227501
glutamate, gamma-methyl ester	Amino Acid	1.96508	6.28457e-05	0	0.00227501
heme	Cofactors and Vitamins	-3.70684	6.28457e-05	77	0.00227501
malonate	Lipid	-3.48572	6.28457e-05	77	0.00227501
N-monomethylarginine	Amino Acid	2.45957	6.28457e-05	0	0.00227501
N6,N6-dimethyllysine	Amino Acid	3.4082	6.28457e-05	0	0.00227501
N6-carboxymethyllysine	Carbohydrate	-2.31719	6.28457e-05	77	0.00227501
phosphoethanolamine	Lipid	1.66347	6.28457e-05	0	0.00227501
spermidine	Amino Acid	-2.56407	6.28457e-05	77	0.00227501
sulfate*	Xenobiotics	-1.72331	6.28457e-05	77	0.00227501
tyrosine	Amino Acid	1.32248	6.28457e-05	0	0.00227501
3,5-diiodo-L-tyrosine	Amino Acid	-3.62385	9.06028e-05	77	0.00275759
thyroxine	Amino Acid	-4.9014	9.06028e-05	77	0.00275759
1-linoleoyl-2-arachidonoyl-GPC (18:2/20:4n6)*	Lipid	1.4587	0.000125691	1	0.00275759
1-methyl-4-imidazoleacetate	Amino Acid	-1.51507	0.000125691	76	0.00275759
1-palmitoyl-2-dihomo-linolenoyl-GPC (16:0/20:3n3 or 6)*	Lipid	1.26594	0.000125691	1	0.00275759
1-palmitoyl-2-oleoyl-GPG (16:0/18:1)	Lipid	1.07778	0.000125691	1	0.00275759
6-phosphogluconate	Carbohydrate	3.29498	0.000125691	1	0.00275759
ascorbic acid 2-sulfate	Cofactors and Vitamins	-2.08149	0.000125691	76	0.00275759
choline	Lipid	-0.941326	0.000125691	76	0.00275759
glycerate	Carbohydrate	0.775496	0.000125691	1	0.00275759
pyruvate	Carbohydrate	-1.96934	0.000125691	76	0.00275759
spermine	Amino Acid	-2.36183	0.000125691	76	0.00275759
urea	Amino Acid	-1.50236	0.000125691	76	0.00275759
1-myristoyl-2-arachidonoyl-GPC (14:0/20:4)*	Lipid	1.55131	0.000251383	2	0.00371431
1-oleoyl-2-docosahexaenoyl-GPC (18:1/22:6)*	Lipid	1.56638	0.000251383	2	0.00371431
3-amino-2-piperidone	Amino Acid	-1.65427	0.000251383	75	0.00371431
argininosuccinate	Amino Acid	1.90091	0.000251383	2	0.00371431
asparagine	Amino Acid	1.15866	0.000251383	2	0.00371431
creatinine	Amino Acid	-1.37205	0.000251383	75	0.00371431
dihomo-linoleate (20:2n6)	Lipid	2.11288	0.000251383	2	0.00371431
flavin adenine dinucleotide (FAD)	Cofactors and Vitamins	1.86212	0.000251383	2	0.00371431
glycerophosphoglycerol	Lipid	1.55664	0.000251383	2	0.00371431
hexadecasphingosine (d16:1)*	Lipid	1.4338	0.000251383	2	0.00371431
maleate	Lipid	-1.89895	0.000251383	75	0.00371431
methionine	Amino Acid	1.1056	0.000251383	2	0.00371431
N-acetylalanine	Amino Acid	1.37042	0.000251383	2	0.00371431
N1-Methyl-4-pyridone-3-carboxamide	Cofactors and Vitamins	-1.63072	0.000251383	75	0.00371431
sphingomyelin (d18:1/18:1, d18:2/18:0)	Lipid	-1.38431	0.000251383	75	0.00371431
threonate	Cofactors and Vitamins	2.11173	0.000251383	2	0.00371431
carotene diol (1)	Cofactors and Vitamins	3.05038	0.000391856	0	0.00478345
pyridoxamine	Cofactors and Vitamins	2.39924	0.000391856	0	0.00478345
pyridoxamine phosphate	Cofactors and Vitamins	2.74462	0.000391856	0	0.00478345
retinol (Vitamin A)	Cofactors and Vitamins	3.17835	0.000391856	0	0.00478345
tyrosylglycine	Peptide	4.15334	0.000391856	0	0.00478345
1-carboxyethylleucine	Amino Acid	1.33269	0.00043992	3	0.00478345
1-palmitoyl-2-palmitoleoyl-GPC (16:0/16:1)*	Lipid	1.3518	0.00043992	3	0.00478345
acisoga	Amino Acid	-0.861752	0.00043992	74	0.00478345
arabonate/xylonate	Carbohydrate	-1.57252	0.00043992	74	0.00478345
glycine	Amino Acid	0.932089	0.00043992	3	0.00478345
lidocaine	Xenobiotics	-4.37155	0.00043992	74	0.00478345
mannonate*	Xenobiotics	-1.34186	0.00043992	74	0.00478345
N6,N6,N6-trimethyllysine	Amino Acid	1.87529	0.00043992	3	0.00478345
oxalate (ethanedioate)	Cofactors and Vitamins	-2.02715	0.00043992	74	0.00478345
stearoyl sphingomyelin (d18:1/18:0)	Lipid	-1.19529	0.00043992	74	0.00478345
threonine	Amino Acid	1.09253	0.00043992	3	0.00478345
trans-urocanate	Amino Acid	-3.27973	0.00043992	74	0.00478345
3-iodotyrosine	Amino Acid	-4.36071	0.000455013	71.5	0.00478345
ascorbate (Vitamin C)	Cofactors and Vitamins	10.6024	0.000455881	0	0.00478345
histidine betaine (hercynine)*	Xenobiotics	-4.57207	0.000455881	77	0.00478345
2-phosphoglycerate	Carbohydrate	4.7344	0.000541318	0	0.00544326
alpha-tocopherol	Cofactors and Vitamins	5.50692	0.000541318	0	0.00544326
N6-acetyllysine	Amino Acid	3.47889	0.000541318	0	0.00544326
aconitate [cis or trans]	Energy	-6.93956	0.000574638	77	0.00547418
O-methyltyrosine	Amino Acid	3.13384	0.000574638	0	0.00547418
salicylate	Xenobiotics	-2.6101	0.000574638	77	0.00547418
stearoyl-arachidonoyl-glycerol (18:0/20:4) [1]*	Lipid	-2.5998	0.000574638	77	0.00547418
nicotinamide adenine dinucleotide (NAD+)	Cofactors and Vitamins	6.14476	0.000642105	1	0.00603746
1-arachidonoyl-GPI (20:4)*	Lipid	2.5883	0.000754148	4	0.00642356
3,4-dihydroxybutyrate	Lipid	-1.08042	0.000754148	73	0.00642356
3-formylindole	Xenobiotics	-1.86817	0.000754148	73	0.00642356
citrulline	Amino Acid	-1.07242	0.000754148	73	0.00642356
N6-succinyladenosine	Nucleotide	1.81263	0.000754148	4	0.00642356
ribulonate/xylulonate/lyxonate*	Carbohydrate	-2.08059	0.000754148	73	0.00642356
serine	Amino Acid	0.992699	0.000754148	4	0.00642356
stearate (18:0)	Lipid	-0.505468	0.000754148	73	0.00642356
heptadecasphingosine (d17:1)	Lipid	1.88919	0.000800281	1	0.00673725
isovalerylcarnitine (C5)	Amino Acid	-2.82301	0.000897188	75	0.00738141
uridine-2',3'-cyclic monophosphate	Nucleotide	-3.061	0.000897188	75	0.00738141
cysteine s-sulfate	Amino Acid	-2.57792	0.000910362	74	0.00740564
bilirubin (Z,Z)	Cofactors and Vitamins	2.43903	0.00107748	3.5	0.00839325
cytidine 5'-diphosphocholine	Lipid	4.35576	0.00107748	3.5	0.00839325
valylglycine	Peptide	2.12347	0.00107748	3.5	0.00839325
1-(1-enyl-palmitoyl)-2-palmitoleoyl-GPC (P-16:0/16:1)*	Lipid	2.81184	0.00108636	2	0.00839325
5-methylthioribose**	Amino Acid	-2.18357	0.00110596	75	0.00839325
fructose	Carbohydrate	-1.61241	0.00110596	75	0.00839325
1-stearoyl-2-arachidonoyl-GPS (18:0/20:4)	Lipid	-1.00826	0.00119407	72	0.00839325
1-stearoyl-2-oleoyl-GPS (18:0/18:1)	Lipid	-0.522606	0.00119407	72	0.00839325
beta-hydroxyisovalerate	Amino Acid	-1.31652	0.00119407	72	0.00839325
flavin mononucleotide (FMN)	Cofactors and Vitamins	-1.50661	0.00119407	72	0.00839325
glutamine	Amino Acid	1.04407	0.00119407	5	0.00839325
N6-methyllysine	Amino Acid	1.47731	0.00119407	5	0.00839325
sphingomyelin (d18:1/20:1, d18:2/20:0)*	Lipid	-0.953898	0.00119407	72	0.00839325
valine	Amino Acid	0.883027	0.00119407	5	0.00839325
2-piperidinone	Xenobiotics	-3.79623	0.00127259	73	0.0088592
adenosine 3'-monophosphate (3'-AMP)	Nucleotide	4.31837	0.00149117	3	0.0102333
1-dihomo-linolenylglycerol (20:3)	Lipid	3.65579	0.00151238	4	0.0102333
nicotinamide ribonucleotide (NMN)	Cofactors and Vitamins	5.22792	0.00151238	4	0.0102333
glycylleucine	Peptide	2.74636	0.00171017	4	0.0114645
1,2-dipalmitoyl-GPE (16:0/16:0)*	Lipid	1.37773	0.00188537	6	0.0114707
1-oleoyl-GPI (18:1)	Lipid	1.51599	0.00188537	6	0.0114707
1-palmitoyl-2-stearoyl-GPE (16:0/18:0)*	Lipid	1.2741	0.00188537	6	0.0114707
1-stearoyl-2-arachidonoyl-GPI (18:0/20:4)	Lipid	0.951723	0.00188537	6	0.0114707
2'-deoxyguanosine	Nucleotide	3.47872	0.00188537	6	0.0114707
dehydroascorbate	Cofactors and Vitamins	2.50273	0.00188537	6	0.0114707
glucose	Carbohydrate	-2.27413	0.00188537	71	0.0114707
hypoxanthine	Nucleotide	0.517177	0.00188537	6	0.0114707
methyl-4-hydroxybenzoate sulfate	Xenobiotics	-2.68875	0.00188537	71	0.0114707
N,N,N-trimethyl-alanylproline betaine (TMAP)	Amino Acid	-3.14128	0.00188537	71	0.0114707
sphingomyelin (d18:1/22:2, d18:2/22:1, d16:1/24:2)*	Lipid	-0.857539	0.00188537	71	0.0114707
1-palmitoleoyl-GPC (16:1)*	Lipid	1.84059	0.00196627	4	0.0118632
1-carboxyethyltyrosine	Amino Acid	1.18625	0.00203113	4	0.0120536
prolylglycine	Peptide	3.07804	0.00203113	4	0.0120536
5-dodecenoylcarnitine (C12:1)	Lipid	-2.00096	0.00206406	73	0.0121494
gamma-tocopherol/beta-tocopherol	Cofactors and Vitamins	2.64487	0.00233313	5	0.0136224
2-palmitoylglycerol (16:0)	Lipid	2.74219	0.0025275	5	0.0140241
5-hydroxylysine	Amino Acid	1.77459	0.00266243	5	0.0140241
1-dihomo-linoleoylglycerol (20:2)	Lipid	4.23266	0.00270489	7	0.0140241
1-docosahexaenoylglycerol (22:6)	Lipid	4.63941	0.00270489	7	0.0140241
1-palmitoleoyl-2-linolenoyl-GPC (16:1/18:3)*	Lipid	1.76687	0.00270489	7	0.0140241
CoA-glutathione*	Amino Acid	2.56044	0.00270489	7	0.0140241
cytidine-5'-diphosphoethanolamine	Lipid	3.19572	0.00270489	7	0.0140241
ribitol	Carbohydrate	2.29618	0.00278755	5	0.0140241
1-(1-enyl-palmitoyl)-2-oleoyl-GPC (P-16:0/18:1)*	Lipid	1.4121	0.00282805	7	0.0140241
1-(1-enyl-palmitoyl)-2-palmitoyl-GPC (P-16:0/16:0)*	Lipid	1.33575	0.00282805	7	0.0140241
1-myristoyl-2-palmitoyl-GPC (14:0/16:0)	Lipid	1.21686	0.00282805	7	0.0140241
10-nonadecenoate (19:1n9)	Lipid	1.16144	0.00282805	7	0.0140241
2'-deoxyinosine	Nucleotide	2.5471	0.00282805	7	0.0140241
dimethylglycine	Amino Acid	-0.904515	0.00282805	70	0.0140241
fructose 1,6-diphosphate/glucose 1,6-diphosphate/myo-inositol diphosphates	Carbohydrate	1.84045	0.00282805	7	0.0140241
glycosyl-N-arachidoyl-sphingosine (d18:1/20:0)*	Lipid	-1.13579	0.00282805	70	0.0140241
linoleoyl-linolenoyl-glycerol (18:2/18:3) [2]*	Lipid	-1.49738	0.00282805	70	0.0140241
lysine	Amino Acid	0.835944	0.00282805	7	0.0140241
N1-Methyl-2-pyridone-5-carboxamide	Cofactors and Vitamins	-0.961035	0.00282805	70	0.0140241
phenylalanine	Amino Acid	0.62396	0.00282805	7	0.0140241
S-adenosylhomocysteine (SAH)	Amino Acid	2.08209	0.00282805	7	0.0140241
sphingomyelin (d18:2/24:2)*	Lipid	-1.30116	0.00282805	70	0.0140241
uridine 3'-monophosphate (3'-UMP)	Nucleotide	3.75263	0.0036827	6	0.0180326
decanoylcarnitine (C10)	Lipid	-2.04104	0.00373603	71	0.0180326
N-acetylasparagine	Amino Acid	-1.54856	0.00373603	71	0.0180326
phenylalanylglycine	Peptide	1.96713	0.00373603	6	0.0180326
2-methylcitrate/homocitrate	Energy	1.1632	0.00382325	7	0.0183313
adenosine 2'-monophosphate (2'-AMP)	Nucleotide	4.04291	0.00413486	6.5	0.0185371
(R)-3-hydroxybutyrylcarnitine	Lipid	2.31478	0.00414781	8	0.0185371
1-carboxyethylphenylalanine	Amino Acid	0.955256	0.00414781	8	0.0185371
1-oleoyl-2-arachidonoyl-GPE (18:1/20:4)*	Lipid	0.721625	0.00414781	8	0.0185371
1-palmitoyl-2-docosahexaenoyl-GPC (16:0/22:6)	Lipid	1.28442	0.00414781	8	0.0185371
1-stearoyl-GPI (18:0)	Lipid	1.7337	0.00414781	8	0.0185371
dihydroxyacetone phosphate (DHAP)	Carbohydrate	-1.10632	0.00414781	69	0.0185371
glycerophosphoethanolamine	Lipid	1.17916	0.00414781	8	0.0185371
laurylcarnitine (C12)	Lipid	-1.06343	0.00414781	69	0.0185371
nicotinamide riboside	Cofactors and Vitamins	3.60638	0.00414781	8	0.0185371
stearoyl-arachidonoyl-glycerol (18:0/20:4) [2]*	Lipid	-0.881166	0.00414781	69	0.0185371
isobutyrylcarnitine (C4)	Amino Acid	-1.95698	0.00477003	70	0.0211871
indoleacetate	Amino Acid	-1.54497	0.0049693	70	0.0219377
1-(1-enyl-palmitoyl)-GPC (P-16:0)*	Lipid	1.40587	0.00590749	9	0.0245806
1-oleoyl-2-docosahexaenoyl-GPE (18:1/22:6)*	Lipid	1.6874	0.00590749	9	0.0245806
1-stearoyl-2-linoleoyl-GPC (18:0/18:2)*	Lipid	-0.647193	0.00590749	68	0.0245806
1-stearoyl-2-oleoyl-GPE (18:0/18:1)	Lipid	1.12239	0.00590749	9	0.0245806
3-ureidopropionate	Nucleotide	-1.00469	0.00590749	68	0.0245806
gamma-carboxyglutamate	Amino Acid	-1.17492	0.00590749	68	0.0245806
imidazole propionate	Amino Acid	-0.706999	0.00590749	68	0.0245806
phenylacetylglutamine	Peptide	-1.98383	0.00590749	68	0.0245806
trigonelline (N'-methylnicotinate)	Cofactors and Vitamins	-1.72899	0.00590749	68	0.0245806
urate	Nucleotide	-0.866851	0.00590749	68	0.0245806
nisinate (24:6n3)	Lipid	2.51256	0.00599138	9	0.0247872
diacetylspermidine*	Amino Acid	2.43423	0.00625264	10.5	0.0257211
5-aminovalerate	Amino Acid	-1.43991	0.00647654	69	0.0264916
2-oleoylglycerol (18:1)	Lipid	2.47125	0.00655978	8	0.0265323
3-hydroxyindolin-2-one	Xenobiotics	-1.68451	0.00655978	69	0.0265323
N-acetyl-1-methylhistidine*	Amino Acid	-2.42789	0.00681436	68	0.0274089
oleoyl ethanolamide	Lipid	1.49156	0.00828836	9	0.0312814
1-methylnicotinamide	Cofactors and Vitamins	1.17473	0.00829563	10	0.0312814
3-hydroxyglutarate	Amino Acid	1.85503	0.00829563	10	0.0312814
adenine	Nucleotide	2.55706	0.00829563	10	0.0312814
alanine	Amino Acid	0.655014	0.00829563	10	0.0312814
cysteine-glutathione disulfide	Amino Acid	1.94777	0.00829563	10	0.0312814
fructosyllysine	Amino Acid	-0.869071	0.00829563	67	0.0312814
glycosyl-N-stearoyl-sphingosine (d18:1/18:0)	Lipid	-1.14879	0.00829563	67	0.0312814
N-acetylputrescine	Amino Acid	1.33718	0.00829563	10	0.0312814
O-sulfo-L-tyrosine	Xenobiotics	-0.465892	0.00829563	67	0.0312814
sphingomyelin (d18:0/18:0, d19:0/17:0)*	Lipid	-0.850222	0.00829563	67	0.0312814
trimethylamine N-oxide	Lipid	-1.95697	0.00829563	67	0.0312814
cytidine 2',3'-cyclic monophosphate	Nucleotide	-3.48028	0.00898879	67	0.0337196
catechol sulfate	Xenobiotics	-1.95579	0.0103937	67	0.0387888
5,6-dihydrouracil	Nucleotide	1.87657	0.0110499	10	0.0401734
1,2-dipalmitoyl-GPC (16:0/16:0)	Lipid	0.508841	0.0113751	11	0.0401734
1-palmitoyl-2-oleoyl-GPC (16:0/18:1)	Lipid	0.540005	0.0113751	11	0.0401734
1-palmitoyl-GPC (16:0)	Lipid	1.27619	0.0113751	11	0.0401734
1-ribosyl-imidazoleacetate*	Amino Acid	-1.10217	0.0113751	66	0.0401734
glycerol	Lipid	0.461931	0.0113751	11	0.0401734
N-acetylglucosamine 6-phosphate	Carbohydrate	2.53198	0.0113751	11	0.0401734
octanoylcarnitine (C8)	Lipid	-1.4346	0.0113751	66	0.0401734
palmitoyl-linoleoyl-glycerol (16:0/18:2) [1]*	Lipid	-0.903452	0.0113751	66	0.0401734
pentadecanoate (15:0)	Lipid	-0.530001	0.0113751	66	0.0401734
phenol sulfate	Amino Acid	-1.61206	0.0113751	66	0.0401734
adrenate (22:4n6)	Lipid	2.29615	0.0122959	10.5	0.0432148
carotene diol (2)	Cofactors and Vitamins	1.32672	0.0134248	14	0.0467286
carotene diol (3)	Cofactors and Vitamins	1.82402	0.0134248	14	0.0467286
cystathionine	Amino Acid	3.91424	0.0137415	12	0.0473754
thiamin (Vitamin B1)	Cofactors and Vitamins	2.36126	0.0137415	12	0.0473754
1-palmitoylglycerol (16:0)	Lipid	1.98143	0.0142712	11	0.0485087
2'-O-methylcytidine	Nucleotide	-1.22698	0.0142712	66	0.0485087
thymine	Nucleotide	1.28034	0.0142712	11	0.0485087
1-carboxyethylisoleucine	Amino Acid	0.933905	0.0153972	12	0.0502142
1-carboxyethylvaline	Amino Acid	0.816144	0.0153972	12	0.0502142
1-palmitoyl-2-oleoyl-GPE (16:0/18:1)	Lipid	1.27022	0.0153972	12	0.0502142
2-palmitoyl-GPC (16:0)*	Lipid	0.805598	0.0153972	12	0.0502142
arachidonoylcarnitine (C20:4)	Lipid	0.824102	0.0153972	12	0.0502142
lactosyl-N-palmitoyl-sphingosine (d18:1/16:0)	Lipid	-0.867364	0.0153972	65	0.0502142
leucine	Amino Acid	0.588143	0.0153972	12	0.0502142
linoleoyl-linoleoyl-glycerol (18:2/18:2) [1]*	Lipid	-1.08084	0.0153972	65	0.0502142
palmitoyl sphingomyelin (d18:1/16:0)	Lipid	-0.428133	0.0153972	65	0.0502142
ethyl alpha-glucopyranoside	Xenobiotics	-0.715061	0.0155679	64	0.0505432
1-linoleoyl-GPI (18:2)*	Lipid	1.5671	0.0158436	11.5	0.0512089
glycylvaline	Peptide	1.36927	0.0184754	12	0.0594498
1-stearoyl-GPG (18:0)	Lipid	1.15289	0.0202437	13.5	0.0616149
1-palmitoyl-2-arachidonoyl-GPC (16:0/20:4n6)	Lipid	0.578228	0.0204248	13	0.0616149
1-palmitoyl-GPI (16:0)	Lipid	1.47915	0.0204248	13	0.0616149
1-stearoyl-2-oleoyl-GPC (18:0/18:1)	Lipid	0.611155	0.0204248	13	0.0616149
2-oxoarginine*	Amino Acid	-1.4168	0.0204248	64	0.0616149
adenosine 5'-monophosphate (AMP)	Nucleotide	2.1391	0.0204248	13	0.0616149
arginine	Amino Acid	0.589138	0.0204248	13	0.0616149
behenoyl dihydrosphingomyelin (d18:0/22:0)*	Lipid	-0.512075	0.0204248	64	0.0616149
beta-alanine	Nucleotide	-1.50652	0.0204248	64	0.0616149
glycosyl-N-(2-hydroxynervonoyl)-sphingosine (d18:1/24:1(2OH))*	Lipid	-1.32845	0.0204248	64	0.0616149
homostachydrine*	Xenobiotics	-0.634044	0.0204248	64	0.0616149
isoleucine	Amino Acid	0.419245	0.0204248	13	0.0616149
myristate (14:0)	Lipid	-0.385938	0.0204248	64	0.0616149
oleoyl-linoleoyl-glycerol (18:1/18:2) [1]	Lipid	-1.08451	0.0204248	64	0.0616149
tartronate (hydroxymalonate)	Xenobiotics	-1.03503	0.0204248	64	0.0616149
biliverdin	Cofactors and Vitamins	1.55129	0.0228495	13	0.0683509
succinimide	Xenobiotics	-1.04981	0.0228495	64	0.0683509
N-carboxymethylalanine	Xenobiotics	2.9192	0.022941	63	0.0683509
valylglutamine	Peptide	1.20437	0.0232772	13	0.0690683
glycosyl-N-behenoyl-sphingadienine (d18:2/22:0)*	Lipid	-0.824774	0.0234921	64	0.0694214
leucylalanine	Peptide	-3.14531	0.0251384	63	0.0739847
(3'-5')-uridylylcytidine*	Nucleotide	1.39389	0.0260557	15	0.0748383
N-acetyl-glucosamine 1-phosphate	Carbohydrate	2.5322	0.0264168	13.5	0.0748383
1-(1-enyl-palmitoyl)-2-oleoyl-GPE (P-16:0/18:1)*	Lipid	1.22935	0.0267722	14	0.0748383
1-linoleoyl-2-linolenoyl-GPC (18:2/18:3)*	Lipid	0.951239	0.0267722	14	0.0748383
5-methylthioadenosine (MTA)	Amino Acid	2.47388	0.0267722	14	0.0748383
adenosine	Nucleotide	-0.592649	0.0267722	63	0.0748383
carboxyethyl-GABA	Amino Acid	-0.680675	0.0267722	63	0.0748383
dihomo-linolenate (20:3n3 or n6)	Lipid	1.63967	0.0267722	14	0.0748383
hippurate	Xenobiotics	-1.60509	0.0267722	63	0.0748383
N-acetylaspartate (NAA)	Amino Acid	3.36829	0.0267722	14	0.0748383
N-acetylneuraminate	Carbohydrate	-0.63169	0.0267722	63	0.0748383
nicotinamide	Cofactors and Vitamins	0.312394	0.0267722	14	0.0748383
sphingosine	Lipid	1.34843	0.0267722	14	0.0748383
cytidine 5'-monophospho-N-acetylneuraminic acid	Carbohydrate	1.95486	0.0270058	17.5	0.0749128
N-acetylleucine	Amino Acid	1.18628	0.0270058	17.5	0.0749128
7-alpha-hydroxy-3-oxo-4-cholestenoate (7-Hoca)	Lipid	2.19106	0.0287145	16	0.0789458
1-arachidonylglycerol (20:4)	Lipid	2.30947	0.0288959	14	0.0789458
palmitoylcholine	Lipid	-1.42627	0.0288959	63	0.0789458
quinate	Xenobiotics	-1.76565	0.0288959	63	0.0789458
2-arachidonoylglycerol (20:4)	Lipid	2.59702	0.032985	15.5	0.0897788
N-acetylvaline	Amino Acid	0.838265	0.0332853	16	0.0902567
2-linoleoylglycerol (18:2)	Lipid	2.14438	0.0345651	15	0.0903435
3-hydroxy-3-methylglutarate	Lipid	0.784178	0.0345651	15	0.0903435
3-hydroxyhexanoate	Lipid	0.817132	0.0345651	15	0.0903435
3-hydroxymyristate	Lipid	-0.722495	0.0345651	62	0.0903435
4-cholesten-3-one	Lipid	-0.6909	0.0345651	62	0.0903435
butyrylcarnitine (C4)	Lipid	1.42304	0.0345651	15	0.0903435
glycerophosphoinositol*	Lipid	0.623329	0.0345651	15	0.0903435
N-acetylthreonine	Amino Acid	1.0088	0.0345651	15	0.0903435
N-ethylglycinexylidide	Xenobiotics	-2.14042	0.0345651	62	0.0903435
N1-methylinosine	Nucleotide	-0.132152	0.0345651	62	0.0903435
N-acetyltaurine	Amino Acid	1.29469	0.0353027	15	0.0919394
phytosphingosine	Lipid	2.49932	0.0368568	15	0.0956428
1-stearoyl-2-linoleoyl-GPI (18:0/18:2)	Lipid	0.752641	0.0441176	16	0.109388
2'-deoxyuridine	Nucleotide	0.65213	0.0441176	16	0.109388
3-hydroxypalmitate	Lipid	-0.691202	0.0441176	61	0.109388
3-methyl-2-oxobutyrate	Amino Acid	-0.867534	0.0441176	61	0.109388
cytidine	Nucleotide	1.85589	0.0441176	16	0.109388
gulonate*	Cofactors and Vitamins	-0.386797	0.0441176	61	0.109388
methionine sulfoxide	Amino Acid	-0.879508	0.0441176	61	0.109388
oleoyl-arachidonoyl-glycerol (18:1/20:4) [1]*	Lipid	-0.885506	0.0441176	61	0.109388
p-cresol sulfate	Xenobiotics	-1.45587	0.0441176	61	0.109388
proline	Amino Acid	0.371676	0.0441176	16	0.109388
ribonate	Carbohydrate	-0.561289	0.0441176	61	0.109388
sphingomyelin (d18:1/24:1, d18:2/24:0)*	Lipid	-0.357779	0.0441176	61	0.109388
xanthosine	Nucleotide	-0.641054	0.0441176	61	0.109388
hexadecadienoate (16:2n6)	Lipid	1.57272	0.0458695	16	0.113343
4-hydroxyglutamate	Amino Acid	1.90235	0.0473304	16.5	0.116555
3-ureidoisobutyrate	Nucleotide	-1.07483	0.0503111	60.5	0.123058
glutathione, oxidized (GSSG)	Amino Acid	2.88692	0.0503111	16.5	0.123058
3-hydroxyhexanoylcarnitine (2)	Lipid	0.999404	0.0513545	21	0.124442
pyridoxal phosphate	Cofactors and Vitamins	0.368665	0.0513545	21	0.124442
gamma-glutamylmethionine	Peptide	1.52775	0.0513923	16.5	0.124442
1-oleoyl-GPE (18:1)	Lipid	1.11302	0.0555556	17	0.129749
1-palmitoyl-2-stearoyl-GPC (16:0/18:0)	Lipid	0.463308	0.0555556	17	0.129749
4-guanidinobutanoate	Amino Acid	-0.614468	0.0555556	60	0.129749
cysteine sulfinic acid	Amino Acid	-1.03598	0.0555556	60	0.129749
gamma-glutamyl-alpha-lysine	Peptide	-0.572164	0.0555556	60	0.129749
gamma-glutamylvaline	Peptide	-0.79848	0.0555556	60	0.129749
histidine	Amino Acid	0.527816	0.0555556	17	0.129749
hydroxy-N6,N6,N6-trimethyllysine*	Amino Acid	1.19669	0.0555556	17	0.129749
laurate (12:0)	Lipid	-0.621033	0.0555556	60	0.129749
N-delta-acetylornithine	Amino Acid	-0.284524	0.0555556	60	0.129749
sphingomyelin (d17:1/16:0, d18:1/15:0, d16:1/17:0)*	Lipid	0.409212	0.0555556	17	0.129749
succinylcarnitine (C4-DC)	Energy	-0.759812	0.055903	60	0.130141
hydroxy-CMPF*	Lipid	-1.66528	0.0566712	60	0.131086
N(1)-acetylspermine	Amino Acid	-0.847366	0.0566712	60	0.131086
3-hydroxystachydrine*	Xenobiotics	-1.28531	0.0570559	60	0.131556
cerotoylcarnitine (C26)*	Lipid	-1.06631	0.0632293	59.5	0.145327
1-myristoylglycerol (14:0)	Lipid	1.19908	0.0646077	18.5	0.148025
2'-deoxycytidine	Nucleotide	3.74238	0.0660097	19	0.149815
indolepropionate	Amino Acid	-0.453485	0.0660097	19	0.149815
S-methylglutathione	Amino Acid	1.00809	0.0660097	19	0.149815
1-(1-enyl-oleoyl)-2-oleoyl-GPE (P-18:1/18:1)*	Lipid	0.803833	0.0692559	18	0.150124
1-oleoylglycerol (18:1)	Lipid	1.2116	0.0692559	18	0.150124
1-palmitoyl-2-arachidonoyl-GPI (16:0/20:4)*	Lipid	0.382004	0.0692559	18	0.150124
1-palmitoyl-2-linoleoyl-GPC (16:0/18:2)	Lipid	-0.28573	0.0692559	59	0.150124
1-stearoyl-2-docosahexaenoyl-GPE (18:0/22:6)*	Lipid	1.07404	0.0692559	18	0.150124
ceramide (d18:1/17:0, d17:1/18:0)*	Lipid	0.529442	0.0692559	18	0.150124
cytosine	Nucleotide	-0.850256	0.0692559	59	0.150124
kynurenine	Amino Acid	1.70525	0.0692559	18	0.150124
lignoceroyl sphingomyelin (d18:1/24:0)	Lipid	-0.502651	0.0692559	59	0.150124
malate	Energy	-0.344597	0.0692559	59	0.150124
methylphosphate	Nucleotide	-0.309739	0.0692559	59	0.150124
N-methylproline	Amino Acid	-1.04281	0.0692559	59	0.150124
N-palmitoyl-sphingosine (d18:1/16:0)	Lipid	0.455034	0.0692559	18	0.150124
stearoyl-linoleoyl-glycerol (18:0/18:2) [2]*	Lipid	-0.57998	0.0692559	59	0.150124
taurine	Amino Acid	0.626449	0.0692559	18	0.150124
erythritol	Xenobiotics	2.59362	0.0699446	18	0.151164
gamma-glutamylalanine	Peptide	1.77351	0.0720447	18.5	0.155239
gamma-glutamylphenylalanine	Peptide	0.474938	0.0762694	19	0.163855
2-palmitoleoylglycerol (16:1)*	Lipid	1.6986	0.0799097	21	0.171167
ranitidine	Xenobiotics	-0.500322	0.081633	49.5	0.173566
3-indoxyl sulfate	Amino Acid	-1.36106	0.0846484	58	0.173566
histamine	Amino Acid	-0.994886	0.0846484	58	0.173566
palmitoyl-docosahexaenoyl-glycerol (16:0/22:6) [2]*	Lipid	1.41945	0.0846484	19	0.173566
arabitol/xylitol	Carbohydrate	0.734504	0.0851319	19	0.173566
1-(1-enyl-stearoyl)-2-oleoyl-GPE (P-18:0/18:1)	Lipid	0.629719	0.0853444	19	0.173566
1-stearoyl-2-oleoyl-GPG (18:0/18:1)	Lipid	0.249865	0.0853444	19	0.173566
2-methylbutyrylcarnitine (C5)	Amino Acid	-0.215234	0.0853444	58	0.173566
5,6-dihydrouridine	Nucleotide	-0.211896	0.0853444	58	0.173566
behenoyl sphingomyelin (d18:1/22:0)*	Lipid	-0.294557	0.0853444	58	0.173566
creatine	Amino Acid	-1.19183	0.0853444	58	0.173566
N-acetylarginine	Amino Acid	0.408838	0.0853444	19	0.173566
N-acetylglucosaminylasparagine	Carbohydrate	0.364374	0.0853444	19	0.173566
N-palmitoyl-sphinganine (d18:0/16:0)	Lipid	1.07521	0.0853444	19	0.173566
palmitoyl-oleoyl-glycerol (16:0/18:1) [2]*	Lipid	0.473495	0.0853444	19	0.173566
sphingadienine	Lipid	0.574879	0.0853444	19	0.173566
sphinganine	Lipid	0.687643	0.0853444	19	0.173566
sphingomyelin (d18:2/24:1, d18:1/24:2)*	Lipid	-0.242585	0.0853444	58	0.173566
gamma-glutamylcysteine	Peptide	-1.28849	0.0909799	56	0.184508
arachidonoylcholine	Lipid	0.555523	0.0932034	24.5	0.187442
docosahexaenoyl ethanolamide	Lipid	1.38485	0.0932034	24.5	0.187442
sarcosine	Amino Acid	1.06165	0.0932034	24.5	0.187442
inositol 1-phosphate (I1P)	Lipid	0.60735	0.0936699	19.5	0.187859
1-palmitoleoylglycerol (16:1)*	Lipid	1.65007	0.0968212	20	0.193642
pyridoxate	Cofactors and Vitamins	-1.88086	0.0994987	57	0.198449
methylsuccinate	Amino Acid	0.0804975	0.102348	57	0.200637
cysteinylglycine disulfide*	Amino Acid	-0.426656	0.102881	57	0.200637
sphingomyelin (d17:1/14:0, d16:1/15:0)*	Lipid	0.745867	0.102881	20	0.200637
1-(1-enyl-palmitoyl)-GPE (P-16:0)*	Lipid	0.903412	0.104198	20	0.200637
1-oleoyl-GPC (18:1)	Lipid	0.952858	0.104198	20	0.200637
3-phosphoglycerate	Carbohydrate	-0.667711	0.104198	57	0.200637
beta-citrylglutamate	Amino Acid	-0.481787	0.104198	57	0.200637
docosatrienoylcarnitine (C22:3)*	Lipid	0.803894	0.104198	20	0.200637
hypotaurine	Amino Acid	0.768454	0.104198	20	0.200637
linoleoyl-linoleoyl-glycerol (18:2/18:2) [2]*	Lipid	-0.545078	0.104198	57	0.200637
phosphate	Energy	0.200741	0.104198	20	0.200637
pipecolate	Amino Acid	-0.432982	0.104198	57	0.200637
tricosanoyl sphingomyelin (d18:1/23:0)*	Lipid	-0.390708	0.104198	57	0.200637
guanosine 5'- monophosphate (5'-GMP)	Nucleotide	1.90685	0.112799	20.5	0.216623
phenyllactate (PLA)	Amino Acid	-0.0519197	0.119762	21	0.229386
linoleoylcholine*	Lipid	-0.832063	0.1216	55	0.231888
1-linoleoyl-GPG (18:2)*	Lipid	-1.31476	0.121709	56	0.231888
caprate (10:0)	Lipid	-0.690637	0.122874	56	0.232017
1,2-dilinoleoyl-GPC (18:2/18:2)	Lipid	1.02394	0.125943	21	0.232017
1,2-dilinoleoyl-GPE (18:2/18:2)*	Lipid	0.891118	0.125943	21	0.232017
1-palmitoyl-2-arachidonoyl-GPE (16:0/20:4)*	Lipid	0.205693	0.125943	21	0.232017
1-stearoyl-2-docosahexaenoyl-GPC (18:0/22:6)	Lipid	0.719202	0.125943	21	0.232017
cystine	Amino Acid	1.22701	0.125943	21	0.232017
gamma-glutamylthreonine	Peptide	-0.552784	0.125943	56	0.232017
linoleoyl-arachidonoyl-glycerol (18:2/20:4) [2]*	Lipid	-0.420334	0.125943	56	0.232017
N-acetylglucosamine/N-acetylgalactosamine	Carbohydrate	-0.465626	0.125943	56	0.232017
N-behenoyl-sphingadienine (d18:2/22:0)*	Lipid	-0.362012	0.125943	56	0.232017
oleoylcarnitine (C18:1)	Lipid	-0.205877	0.125943	56	0.232017
sphingomyelin (d18:2/16:0, d18:1/16:1)*	Lipid	-0.324853	0.125943	56	0.232017
tryptophan	Amino Acid	0.362494	0.125943	21	0.232017
tryptophylglycine	Peptide	-0.495023	0.135478	22	0.248949
4-hydroxyphenylpyruvate	Amino Acid	0.980342	0.139953	22	0.255873
S-1-pyrroline-5-carboxylate	Amino Acid	-1.52893	0.139953	55	0.255873
ophthalmate	Amino Acid	1.01367	0.146483	22	0.267105
threonylphenylalanine	Peptide	-2.81089	0.149253	53	0.267105
sphingomyelin (d18:2/18:1)*	Lipid	-1.07252	0.149391	53.5	0.267105
2-hydroxyglutarate	Lipid	0.655494	0.150892	22	0.267105
linoleoyl-arachidonoyl-glycerol (18:2/20:4) [1]*	Lipid	-0.40251	0.150892	55	0.267105
methyl glucopyranoside (alpha + beta)	Xenobiotics	-0.472381	0.150892	55	0.267105
N-acetylhistidine	Amino Acid	1.1066	0.150892	22	0.267105
N-acetylserine	Amino Acid	-0.429096	0.150892	55	0.267105
oleoyl-oleoyl-glycerol (18:1/18:1) [2]*	Lipid	0.56557	0.150892	22	0.267105
palmitoyl-sphingosine-phosphoethanolamine (d18:1/16:0)	Lipid	1.20251	0.150892	22	0.267105
pantothenate	Cofactors and Vitamins	0.522687	0.150892	22	0.267105
phosphoenolpyruvate (PEP)	Carbohydrate	-0.479102	0.150892	55	0.267105
stachydrine	Xenobiotics	-1.05888	0.150892	55	0.267105
3-hydroxyisobutyrate	Amino Acid	-0.907841	0.15822	54.5	0.279393
(3'-5')-uridylyluridine	Nucleotide	0.792621	0.163312	28	0.28629
adenosine 3',5'-diphosphate	Nucleotide	0.586627	0.163312	28	0.28629
UDP-N-acetylglucosamine/galactosamine	Carbohydrate	3.47667	0.163312	28	0.28629
1-arachidonoyl-GPC (20:4n6)*	Lipid	0.648387	0.166444	23	0.291076
3-hydroxydecanoate	Lipid	0.697553	0.174083	23	0.302274
valylleucine	Peptide	-3.29817	0.174083	54	0.302274
linoleoyl ethanolamide	Lipid	0.6805	0.175552	24	0.302274
1-(1-enyl-stearoyl)-2-arachidonoyl-GPE (P-18:0/20:4)*	Lipid	-0.28783	0.17911	54	0.302274
1-(1-enyl-stearoyl)-2-linoleoyl-GPE (P-18:0/18:2)*	Lipid	-0.341629	0.17911	54	0.302274
1-oleoyl-GPG (18:1)*	Lipid	-0.67045	0.17911	54	0.302274
1-palmitoyl-2-linoleoyl-GPE (16:0/18:2)	Lipid	-0.0545503	0.17911	54	0.302274
glycosyl-N-palmitoyl-sphingosine (d18:1/16:0)	Lipid	-0.263749	0.17911	54	0.302274
homocitrulline	Amino Acid	-0.449969	0.17911	54	0.302274
hydroxypalmitoyl sphingomyelin (d18:1/16:0(OH))**	Lipid	-0.442693	0.17911	54	0.302274
lactate	Carbohydrate	0.254245	0.17911	23	0.302274
N-palmitoyl-sphingadienine (d18:2/16:0)*	Lipid	-0.323734	0.17911	54	0.302274
palmitoleate (16:1n7)	Lipid	0.548688	0.17911	23	0.302274
sphingomyelin (d18:1/22:1, d18:2/22:0, d16:1/24:1)*	Lipid	-0.360377	0.17911	54	0.302274
trans-4-hydroxyproline	Amino Acid	-0.450177	0.17911	54	0.302274
4-methyl-2-oxopentanoate	Amino Acid	-0.939258	0.181028	53.5	0.304801
arachidonoyl ethanolamide	Lipid	0.954066	0.191471	24	0.320891
betonicine	Xenobiotics	-1.59492	0.191471	53	0.320891
2-hydroxyadipate	Lipid	0.227947	0.195494	26	0.326876
5-dodecenoate (12:1n7)	Lipid	1.04774	0.200115	24	0.333832
dihomo-linolenoylcarnitine (C20:3n3 or 6)*	Lipid	0.788501	0.203886	24	0.339331
carnosine	Amino Acid	-0.502411	0.204588	24	0.339331
N1,N12-diacetylspermine	Amino Acid	3.51277	0.208455	25	0.339331
1-methylhistidine	Amino Acid	0.883939	0.21091	24	0.339331
1-oleoyl-2-linoleoyl-GPC (18:1/18:2)*	Lipid	-0.199553	0.21091	53	0.339331
1-palmitoyl-GPE (16:0)	Lipid	0.487433	0.21091	24	0.339331
1-stearoyl-2-arachidonoyl-GPC (18:0/20:4)	Lipid	0.308964	0.21091	24	0.339331
arachidate (20:0)	Lipid	0.367039	0.21091	24	0.339331
cysteine	Amino Acid	0.69631	0.21091	24	0.339331
eicosapentaenoate (EPA; 20:5n3)	Lipid	0.759227	0.21091	24	0.339331
ethylmalonate	Amino Acid	1.07847	0.21091	24	0.339331
gamma-glutamylserine	Peptide	0.189188	0.21091	24	0.339331
guanidinoacetate	Amino Acid	-0.213492	0.21091	53	0.339331
hydroxyasparagine**	Amino Acid	-0.193336	0.21091	53	0.339331
N-stearoyl-sphingadienine (d18:2/18:0)*	Lipid	-0.463553	0.21091	53	0.339331
palmitoylcarnitine (C16)	Lipid	-0.166471	0.21091	53	0.339331
caffeine	Xenobiotics	-2.10663	0.21393	51.5	0.343426
3-carboxy-4-methyl-5-propyl-2-furanpropanoate (CMPF)	Lipid	-1.30372	0.238807	52	0.381669
N6-carbamoylthreonyladenosine	Nucleotide	0.722288	0.238807	25	0.381669
dehydroepiandrosterone sulfate (DHEA-S)	Lipid	0.546536	0.245614	26	0.383474
1-oleoyl-2-arachidonoyl-GPI (18:1/20:4)*	Lipid	0.188148	0.246292	25	0.383474
1-palmitoyl-2-docosahexaenoyl-GPE (16:0/22:6)*	Lipid	0.768215	0.246292	25	0.383474
1-palmitoyl-2-oleoyl-GPI (16:0/18:1)*	Lipid	0.422834	0.246292	25	0.383474
5-(galactosylhydroxy)-L-lysine	Amino Acid	0.374126	0.246292	25	0.383474
docosapentaenoate (n3 DPA; 22:5n3)	Lipid	0.903202	0.246292	25	0.383474
gamma-glutamylglycine	Peptide	0.395317	0.246292	25	0.383474
orotate	Nucleotide	-0.0715551	0.246292	52	0.383474
palmitate (16:0)	Lipid	-0.113177	0.246292	52	0.383474
palmitoyl-arachidonoyl-glycerol (16:0/20:4) [2]*	Lipid	-0.0432867	0.246292	52	0.383474
pro-hydroxy-pro	Amino Acid	-0.0542898	0.246292	25	0.383474
xanthine	Nucleotide	-0.682417	0.246292	52	0.383474
azithromycin	Xenobiotics	-1.7217	0.254451	44	0.39052
glutaminylleucine	Peptide	-0.200264	0.254451	44	0.39052
metronidazole	Xenobiotics	-0.455146	0.254451	44	0.39052
pregabalin	Xenobiotics	-0.0830611	0.254451	44	0.39052
anserine	Amino Acid	1.65173	0.255133	25.5	0.39052
eicosanoylsphingosine (d20:1)*	Lipid	0.492203	0.255133	25.5	0.39052
oleoylcholine	Lipid	-0.67295	0.255133	51.5	0.39052
thymidine	Nucleotide	1.11776	0.255133	25.5	0.39052
ximenoylcarnitine (C26:1)*	Lipid	0.462686	0.257354	51.5	0.393089
acesulfame	Xenobiotics	-2.46726	0.264758	47	0.403547
3-hydroxyoctanoate	Lipid	0.53596	0.27212	26	0.41303
mannose-6-phosphate	Carbohydrate	1.466	0.27212	26	0.41303
3-hydroxy-2-ethylpropionate	Amino Acid	-0.517946	0.276877	51	0.41937
fluoxetine	Xenobiotics	2.57583	0.28106	31.5	0.421759
1,5-anhydroglucitol (1,5-AG)	Carbohydrate	-0.565988	0.285445	51	0.421759
1-(1-enyl-palmitoyl)-2-linoleoyl-GPE (P-16:0/18:2)*	Lipid	-0.319453	0.285445	51	0.421759
1-palmitoyl-2-oleoyl-GPS (16:0/18:1)	Lipid	0.202256	0.285445	51	0.421759
3-aminoisobutyrate	Nucleotide	-0.346772	0.285445	51	0.421759
3-methylhistidine	Amino Acid	-0.369963	0.285445	51	0.421759
acetylphosphate	Energy	0.372225	0.285445	26	0.421759
beta-guanidinopropanoate	Xenobiotics	-0.694844	0.285445	51	0.421759
gamma-glutamyl-epsilon-lysine	Peptide	-0.771419	0.285445	51	0.421759
nonadecanoate (19:0)	Lipid	0.301975	0.285445	26	0.421759
oleate/vaccenate (18:1)	Lipid	0.461398	0.285445	26	0.421759
pseudouridine	Nucleotide	-0.168953	0.285445	51	0.421759
N-acetyl-3-methylhistidine*	Amino Acid	0.502303	0.302278	48	0.445721
N-acetylphenylalanine	Amino Acid	-0.606548	0.31409	50	0.46126
N2-methylguanosine	Nucleotide	0.653947	0.31409	27	0.46126
N-acetylcysteine	Amino Acid	0.441068	0.318136	27	0.466256
guanosine	Nucleotide	0.652023	0.328306	27	0.476339
N-acetyl-aspartyl-glutamate (NAAG)	Amino Acid	1.26813	0.328306	27	0.476339
N-acetylmethionine sulfoxide	Amino Acid	0.288047	0.328306	50	0.476339
oleoyl-linoleoyl-glycerol (18:1/18:2) [2]	Lipid	-0.316614	0.328306	50	0.476339
palmitoyl-linoleoyl-glycerol (16:0/18:2) [2]*	Lipid	-0.275839	0.328306	50	0.476339
2,3-dihydroxy-2-methylbutyrate	Amino Acid	0.494719	0.332743	27.5	0.481812
2,6-dihydroxybenzoic acid	Xenobiotics	-0.854757	0.36412	49	0.522028
orotidine	Nucleotide	-0.434889	0.36412	28	0.522028
2-aminoadipate	Amino Acid	0.447325	0.364865	49	0.522028
(S)-3-hydroxybutyrylcarnitine	Lipid	0.52271	0.374937	28	0.522028
1-stearoyl-2-oleoyl-GPI (18:0/18:1)*	Lipid	0.579715	0.374937	28	0.522028
2-hydroxypalmitate	Lipid	0.389145	0.374937	28	0.522028
2R,3R-dihydroxybutyrate	Lipid	-0.258438	0.374937	49	0.522028
arachidonate (20:4n6)	Lipid	0.230447	0.374937	49	0.522028
betaine	Amino Acid	-0.0806876	0.374937	49	0.522028
gamma-glutamylglutamate	Peptide	-0.259712	0.374937	49	0.522028
gamma-glutamylglutamine	Peptide	0.906232	0.374937	28	0.522028
gluconate	Xenobiotics	-1.35947	0.374937	49	0.522028
inosine	Nucleotide	0.506249	0.374937	28	0.522028
myristoylcarnitine (C14)	Lipid	-0.152386	0.374937	49	0.522028
N-acetyl-isoputreanine	Amino Acid	0.713576	0.374937	28	0.522028
o-Tyrosine	Amino Acid	0.221101	0.374937	28	0.522028
palmitoleoylcarnitine (C16:1)*	Lipid	-0.0737341	0.374937	49	0.522028
palmitoyl-arachidonoyl-glycerol (16:0/20:4) [1]*	Lipid	-0.598618	0.374937	49	0.522028
uracil	Nucleotide	0.446816	0.374937	28	0.522028
uridine	Nucleotide	0.338902	0.374937	28	0.522028
N-formylmethionine	Amino Acid	0.886087	0.389333	28.5	0.541031
theobromine	Xenobiotics	-1.72873	0.406408	48	0.563677
1-linoleoylglycerol (18:2)	Lipid	1.0569	0.425151	29	0.575344
1-methyl-5-imidazoleacetate	Amino Acid	-0.312349	0.425151	48	0.575344
4-imidazoleacetate	Amino Acid	-0.114214	0.425151	48	0.575344
arachidoylcarnitine (C20)*	Lipid	1.47208	0.425151	29	0.575344
carnitine	Lipid	0.2077	0.425151	29	0.575344
dihomo-linoleoylcarnitine (C20:2)*	Lipid	0.022862	0.425151	48	0.575344
glycerophosphorylcholine (GPC)	Lipid	-0.0852393	0.425151	48	0.575344
linoleoylcarnitine (C18:2)*	Lipid	-0.361248	0.425151	48	0.575344
N-methyl-GABA	Amino Acid	-0.117575	0.425151	48	0.575344
pyridoxal	Cofactors and Vitamins	-0.305622	0.425151	48	0.575344
S-methylcysteine	Amino Acid	0.216375	0.425151	29	0.575344
sphingomyelin (d18:1/14:0, d16:1/16:0)*	Lipid	-0.0884216	0.425151	48	0.575344
thioproline	Xenobiotics	0.448312	0.425151	29	0.575344
5-methyluridine (ribothymidine)	Nucleotide	0.396189	0.432977	29.5	0.584842
palmitoleoyl ethanolamide*	Lipid	-0.415773	0.450175	46	0.60694
N-(2-hydroxypalmitoyl)-sphingosine (d18:1/16:0(2OH))	Lipid	0.276203	0.455412	30	0.612859
kynurenate	Amino Acid	0.272506	0.46409	47	0.620317
3-hydroxyoleoylcarnitine	Lipid	0.469734	0.466429	30	0.620317
betaine aldehyde	Amino Acid	0.0710617	0.466429	30	0.620317
indolelactate	Amino Acid	-0.910832	0.468509	30	0.620317
(16 or 17)-methylstearate (a19:0 or i19:0)	Lipid	0.153234	0.478947	30	0.620317
(N(1) + N(8))-acetylspermidine	Amino Acid	0.259317	0.478947	30	0.620317
1-(1-enyl-palmitoyl)-2-arachidonoyl-GPC (P-16:0/20:4)*	Lipid	0.152551	0.478947	47	0.620317
1-stearoyl-GPC (18:0)	Lipid	0.904658	0.478947	30	0.620317
5-oxoproline	Amino Acid	0.174097	0.478947	30	0.620317
ceramide (d16:1/24:1, d18:1/22:1)*	Lipid	-0.00202034	0.478947	47	0.620317
ceramide (d18:2/24:1, d18:1/24:2)*	Lipid	-0.123054	0.478947	47	0.620317
cysteinylglycine	Amino Acid	-0.147784	0.478947	47	0.620317
erucoylcarnitine (C22:1)*	Lipid	1.8181	0.478947	30	0.620317
glycerol 3-phosphate	Lipid	2.73498	0.478947	47	0.620317
hexanoylcarnitine (C6)	Lipid	0.708835	0.478947	30	0.620317
malonylcarnitine	Lipid	-0.434701	0.478947	47	0.620317
methylmalonate (MMA)	Lipid	0.58415	0.478947	30	0.620317
myristoleate (14:1n5)	Lipid	0.731556	0.478947	30	0.620317
N,N,N-trimethyl-5-aminovalerate	Amino Acid	0.103372	0.478947	47	0.620317
sphingomyelin (d18:0/20:0, d16:0/22:0)*	Lipid	0.35045	0.478947	30	0.620317
sphingomyelin (d18:2/21:0, d16:2/23:0)*	Lipid	0.032303	0.478947	47	0.620317
ribose	Carbohydrate	0.630652	0.489025	30.5	0.63224
metformin	Xenobiotics	-1.96592	0.49402	44.5	0.634302
metoclopramide	Xenobiotics	0.680054	0.494125	35	0.634302
thiamin monophosphate	Cofactors and Vitamins	0.0680874	0.494125	35	0.634302
uridine 5'-monophosphate (UMP)	Nucleotide	2.2509	0.494125	35	0.634302
maltotriose	Carbohydrate	2.38105	0.507093	31	0.649797
pregnenediol disulfate (C21H34O8S2)*	Lipid	0.663704	0.513679	31	0.657073
diacylglycerol (14:0/18:1, 16:0/16:1) [2]*	Lipid	-0.0566734	0.521775	31	0.664009
gamma-glutamylhistidine	Peptide	0.0472604	0.521775	31	0.664009
13-HODE + 9-HODE	Lipid	-0.80872	0.525246	46	0.664009
piperine	Xenobiotics	-0.403977	0.525246	46	0.664009
1-methylhistamine	Amino Acid	0.130732	0.525889	46	0.664009
myristoleoylcarnitine (C14:1)*	Lipid	-0.310162	0.525889	46	0.664009
1-stearoyl-GPS (18:0)*	Lipid	-0.494873	0.536011	46	0.664009
7-methylguanine	Nucleotide	0.560893	0.536011	31	0.664009
behenoylcarnitine (C22)*	Lipid	2.46715	0.536011	31	0.664009
C-glycosyltryptophan	Amino Acid	-0.101721	0.536011	46	0.664009
ceramide (d18:1/14:0, d16:1/16:0)*	Lipid	0.314517	0.536011	31	0.664009
choline phosphate	Lipid	-0.125086	0.536011	46	0.664009
diacylglycerol (16:1/18:2 [2], 16:0/18:3 [1])*	Lipid	-0.470216	0.536011	46	0.664009
N2,N2-dimethylguanosine	Nucleotide	0.321996	0.536011	46	0.664009
sphingomyelin (d18:1/20:0, d16:1/22:0)*	Lipid	-0.0555149	0.536011	46	0.664009
sphingomyelin (d18:2/23:1)*	Lipid	0.219393	0.536011	31	0.664009
(3'-5')-adenylyladenosine*	Nucleotide	-0.479965	0.536526	45	0.664009
branched-chain, straight-chain, or cyclopropyl 12:1 fatty acid*	Partially Characterized Molecules	-1.10217	0.536526	45	0.664009
saccharopine	Amino Acid	1.11833	0.536526	32	0.664009
1-linoleoyl-GPE (18:2)*	Lipid	0.537932	0.55587	31.5	0.686774
pseudoephedrine	Xenobiotics	-1.15324	0.561554	45	0.692616
dodecadienoate (12:2)*	Lipid	-1.22368	0.575604	45	0.708737
3-carboxy-4-methyl-5-pentyl-2-furanpropionate (3-CMPFP)**	Lipid	-1.21758	0.58608	45	0.718162
desmosterol	Lipid	0.319531	0.58608	32	0.718162
4-methylcatechol sulfate	Xenobiotics	-0.573319	0.589629	44	0.718162
1-(1-enyl-oleoyl)-GPE (P-18:1)*	Lipid	0.405998	0.596154	32	0.718162
2-hydroxystearate	Lipid	-0.123856	0.596154	45	0.718162
glucose 6-phosphate	Carbohydrate	1.09798	0.596154	32	0.718162
linolenate [alpha or gamma; (18:3n3 or 6)]	Lipid	-0.0496836	0.596154	45	0.718162
myo-inositol	Lipid	-0.119616	0.596154	45	0.718162
N-acetylglutamate	Amino Acid	1.09636	0.596154	32	0.718162
N-palmitoyl-heptadecasphingosine (d17:1/16:0)*	Lipid	0.529136	0.596154	45	0.718162
N1-methyladenosine	Nucleotide	0.588773	0.596154	32	0.718162
stearoyl-docosahexaenoyl-glycerol (18:0/22:6) [2]*	Lipid	0.387374	0.596154	32	0.718162
stearoylcarnitine (C18)	Lipid	0.456154	0.596154	45	0.718162
1-linoleoyl-GPS (18:2)*	Lipid	0.63276	0.640847	33	0.767067
3-methoxytyrosine	Amino Acid	0.0842794	0.644626	44	0.767067
isocitrate	Energy	-0.242882	0.649994	33	0.767067
1-(1-enyl-stearoyl)-GPE (P-18:0)*	Lipid	0.440698	0.658999	33	0.767067
10-heptadecenoate (17:1n7)	Lipid	0.210358	0.658999	33	0.767067
2S,3R-dihydroxybutyrate	Lipid	-0.481334	0.658999	44	0.767067
3-(4-hydroxyphenyl)lactate	Amino Acid	-0.0544271	0.658999	33	0.767067
3-hydroxypalmitoylcarnitine	Lipid	-0.104457	0.658999	44	0.767067
aspartate	Amino Acid	0.0555617	0.658999	33	0.767067
cholesterol	Lipid	0.0834459	0.658999	44	0.767067
docosahexaenoate (DHA; 22:6n3)	Lipid	0.268161	0.658999	44	0.767067
gamma-glutamylleucine	Peptide	-0.204486	0.658999	44	0.767067
glutarate (C5-DC)	Lipid	1.04352	0.658999	33	0.767067
homoarginine	Amino Acid	0.308678	0.658999	33	0.767067
leucylglycine	Peptide	-1.44632	0.658999	44	0.767067
N-acetylglycine	Amino Acid	-0.175677	0.658999	44	0.767067
N-stearoyl-sphinganine (d18:0/18:0)*	Lipid	0.561937	0.658999	33	0.767067
N-stearoyl-sphingosine (d18:1/18:0)*	Lipid	-0.0723552	0.658999	44	0.767067
riboflavin (Vitamin B2)	Cofactors and Vitamins	0.210506	0.658999	33	0.767067
sphingomyelin (d18:1/19:0, d19:1/18:0)*	Lipid	0.485232	0.658999	33	0.767067
tryptophan betaine	Amino Acid	-1.02614	0.658999	44	0.767067
argininate*	Amino Acid	0.726531	0.683449	33.5	0.794249
(3'-5')-adenylyluridine	Nucleotide	-1.27294	0.690847	43	0.801559
maltose	Carbohydrate	1.49778	0.714317	43	0.821857
1,2-dioleoyl-GPC (18:1/18:1)	Lipid	0.129777	0.724233	34	0.821857
2-stearoyl-GPE (18:0)*	Lipid	0.848849	0.724233	34	0.821857
3-hydroxyhexanoylcarnitine (1)	Lipid	0.432461	0.724233	34	0.821857
6-oxopiperidine-2-carboxylate	Amino Acid	-0.195349	0.724233	43	0.821857
ceramide (d18:1/20:0, d16:1/22:0, d20:1/18:0)*	Lipid	-0.0338479	0.724233	43	0.821857
deoxycarnitine	Lipid	0.232029	0.724233	34	0.821857
docosadienoylcarnitine (C22:2)*	Lipid	1.09654	0.724233	34	0.821857
fumarate	Energy	0.105068	0.724233	43	0.821857
glycerophosphoserine*	Lipid	-0.248252	0.724233	43	0.821857
imidazole lactate	Amino Acid	-0.0782592	0.724233	43	0.821857
lignoceroylcarnitine (C24)*	Lipid	1.30694	0.724233	43	0.821857
propionylcarnitine (C3)	Lipid	0.221377	0.724233	43	0.821857
quinolinate	Cofactors and Vitamins	2.16877	0.724233	34	0.821857
1-methylguanidine	Amino Acid	0.00640184	0.757293	35	0.855352
4-acetamidophenylglucuronide	Xenobiotics	-0.958852	0.757293	35	0.855352
glycochenodeoxycholate	Lipid	0.308883	0.757293	35	0.855352
adipoylcarnitine (C6-DC)	Lipid	-1.16755	0.771612	42	0.870167
1-palmitoyl-GPG (16:0)*	Lipid	0.358153	0.784766	42	0.870797
androstenediol (3beta,17beta) disulfate (1)	Lipid	0.695648	0.78542	35	0.870797
alanylleucine	Peptide	-1.67382	0.785745	42	0.870797
formiminoglutamate	Amino Acid	0.0652278	0.785745	42	0.870797
phenylalanylalanine	Peptide	-0.739908	0.785745	35	0.870797
4-acetamidophenol	Xenobiotics	0.457425	0.787401	35.5	0.870797
(14 or 15)-methylpalmitate (a17:0 or i17:0)	Lipid	0.0680678	0.791415	35	0.870797
1-(1-enyl-palmitoyl)-2-arachidonoyl-GPE (P-16:0/20:4)*	Lipid	0.0453436	0.791415	35	0.870797
1-(1-enyl-palmitoyl)-2-linoleoyl-GPC (P-16:0/18:2)*	Lipid	0.781075	0.791415	35	0.870797
adrenoylcarnitine (C22:4)*	Lipid	0.215201	0.791415	35	0.870797
docosapentaenoate (n6 DPA; 22:5n6)	Lipid	0.158077	0.791415	42	0.870797
leucylglutamine*	Peptide	-1.30389	0.791415	42	0.870797
margaroylcarnitine (C17)*	Lipid	0.125867	0.791415	42	0.870797
S-methylcysteine sulfoxide	Amino Acid	0.303046	0.791415	35	0.870797
sedoheptulose-7-phosphate	Carbohydrate	0.211482	0.791415	42	0.870797
sphingomyelin (d18:1/17:0, d17:1/18:0, d19:1/16:0)	Lipid	0.0968989	0.791415	35	0.870797
3-methyl-2-oxovalerate	Amino Acid	-0.255879	0.81272	41.5	0.892882
2'-deoxyadenosine	Nucleotide	0.459777	0.81761	35.5	0.896893
3-hydroxylaurate	Lipid	0.124633	0.820786	35.5	0.899016
(3'-5')-cytidylyluridine*	Nucleotide	0.225384	0.849674	36	0.925284
androsterone sulfate	Lipid	-0.45349	0.85197	41	0.925284
N-palmitoyltaurine	Lipid	0.0904204	0.852032	40.5	0.925284
2-aminoheptanoate	Lipid	-0.633391	0.854773	41	0.925284
gamma-glutamylisoleucine*	Peptide	-0.0681628	0.854773	36	0.925284
rocuronium	Xenobiotics	0.380392	0.854773	36	0.925284
N6-methyladenosine	Nucleotide	-0.056213	0.855969	41	0.925284
1-stearoyl-2-arachidonoyl-GPE (18:0/20:4)	Lipid	-0.00315534	0.860106	41	0.925284
alpha-hydroxyisovalerate	Amino Acid	-0.0600344	0.860106	41	0.925284
N-acetylglutamine	Amino Acid	0.705717	0.860106	41	0.925284
nervonoylcarnitine (C24:1)*	Lipid	2.20211	0.860106	36	0.925284
succinate	Energy	1.53475	0.860106	41	0.925284
tiglylcarnitine (C5:1-DC)	Amino Acid	0.139533	0.871454	36.5	0.936102
N-oleoyltaurine	Lipid	0.0186277	0.889133	37	0.950326
nicotinate ribonucleoside	Cofactors and Vitamins	0.319983	0.889133	37	0.950326
perfluorooctanesulfonate (PFOS)	Xenobiotics	0.796658	0.889133	37	0.950326
N-formylphenylalanine	Amino Acid	-0.621557	0.889946	40.5	0.950326
3-hydroxyadipate*	Lipid	0.380221	0.891381	36.5	0.950457
metoprolol	Xenobiotics	-1.8289	0.917953	40	0.95894
cefazolin	Xenobiotics	-0.525063	0.92292	40	0.95894
theophylline	Xenobiotics	-0.843259	0.9245	37	0.95894
lactosyl-N-nervonoyl-sphingosine (d18:1/24:1)*	Lipid	-0.0092405	0.927083	40	0.95894
linolenoylcarnitine (C18:3)*	Lipid	-0.220748	0.927083	40	0.95894
4-hydroxybutyrate (GHB)	Lipid	0.497119	0.9278	37	0.95894
1-linoleoyl-GPC (18:2)	Lipid	0.230501	0.929801	40	0.95894
1-oleoyl-2-linoleoyl-GPE (18:1/18:2)*	Lipid	0.32117	0.929801	40	0.95894
1-stearoyl-GPE (18:0)	Lipid	0.616101	0.929801	40	0.95894
2-hydroxybutyrate/2-hydroxyisobutyrate	Amino Acid	-0.166214	0.929801	40	0.95894
acetylcarnitine (C2)	Lipid	-0.133111	0.929801	37	0.95894
glutamate	Amino Acid	0.0520499	0.929801	37	0.95894
glycosyl ceramide (d18:2/24:1, d18:1/24:2)*	Lipid	0.150986	0.929801	37	0.95894
myristoyl dihydrosphingomyelin (d18:0/14:0)*	Lipid	-0.00981959	0.929801	40	0.95894
N-acetylmethionine	Amino Acid	0.237159	0.929801	37	0.95894
N1-methylguanosine	Nucleotide	0.27429	0.929801	40	0.95894
oleoyl-arachidonoyl-glycerol (18:1/20:4) [2]*	Lipid	0.184227	0.929801	40	0.95894
ornithine	Amino Acid	0.628813	0.929801	37	0.95894
palmitoyl dihydrosphingomyelin (d18:0/16:0)*	Lipid	-0.0417891	0.929801	40	0.95894
S-carboxymethyl-L-cysteine	Xenobiotics	-0.153494	0.929801	37	0.95894
sphingomyelin (d18:1/21:0, d17:1/22:0, d16:1/23:0)*	Lipid	0.539807	0.929801	37	0.95894
sphingomyelin (d18:2/23:0, d18:1/23:1, d17:1/24:1)*	Lipid	-0.0301185	0.929801	40	0.95894
tetracosadienoylcarnitine (C24:2)*	Lipid	1.21734	0.929801	40	0.95894
1-arachidonoyl-GPE (20:4n6)*	Lipid	0.0214211	1	38	1
1-oleoyl-GPS (18:1)	Lipid	0.0423197	1	38	1
3-methylcytidine	Nucleotide	0.558813	1	38	1
eicosenoylcarnitine (C20:1)*	Lipid	0.909002	1	38	1
glutathione, reduced (GSH)	Amino Acid	1.2399	1	38	1
guanine	Nucleotide	0.0595329	1	38	1
linoleate (18:2n6)	Lipid	0.331277	1	38	1
methionine sulfone	Amino Acid	0.0315783	1	38	1
palmitoyl-docosahexaenoyl-glycerol (16:0/22:6) [1]*	Lipid	0.413078	1	38	1
3-hydroxybutyrate (BHBA)	Lipid	-0.297935	1	39	1
4-acetaminophen sulfate	Xenobiotics	-0.897793	1	39	1
ciliatine (2-aminoethylphosphonate)	Xenobiotics	-0.427219	1	39	1
ergothioneine	Xenobiotics	-0.782275	1	39	1
gamma-glutamyltyrosine	Peptide	-0.310978	1	38	1
glycodeoxycholate	Lipid	-0.438937	1	38	1
mannitol/sorbitol	Carbohydrate	-0.751927	1	39	1
margarate (17:0)	Lipid	0.0207956	1	39	1
metoprolol acid metabolite*	Xenobiotics	-1.13518	1	38	1
N-stearoyltaurine	Lipid	-0.171792	1	39	1
pyroglutamine*	Amino Acid	-0.0263446	1	39	1
sphingomyelin (d18:2/14:0, d18:1/14:1)*	Lipid	-0.184782	1	38	1
tetradecadienoate (14:2)*	Lipid	0.191617	1	39	1

## Sheet: supp table 2C
name	pathway	log2FC	pvalue	UStat	padj
1-stearoyl-2-oleoyl-GPS (18:0/18:1)	Lipid	-1.02536	6.9541e-10	351	5.04172e-07
arginine	Amino Acid	-2.75213	1.39082e-09	350	5.04172e-07
3-hydroxymyristate	Lipid	1.75529	4.8331e-08	10	1.168e-05
1-carboxyethylvaline	Amino Acid	-1.27536	6.78025e-08	341	1.22892e-05
1-carboxyethylphenylalanine	Amino Acid	-1.48028	9.4228e-08	340	1.36631e-05
3-hydroxylaurate	Lipid	2.8614	2.32962e-07	15	2.81496e-05
gamma-carboxyglutamate	Amino Acid	-1.39706	5.29207e-07	334	5.48107e-05
1-carboxyethylleucine	Amino Acid	-1.42975	6.83936e-07	333	6.19817e-05
2-oxoarginine*	Amino Acid	-3.52787	7.86541e-07	352	6.33603e-05
3-hydroxydecanoate	Lipid	2.34986	1.42037e-06	22	0.000102977
pyridoxamine phosphate	Cofactors and Vitamins	1.7857	2.242e-06	24	0.000147768
1-ribosyl-imidazoleacetate*	Amino Acid	-2.18588	3.02172e-06	339	0.000182562
O-methyltyrosine	Amino Acid	-1.39729	3.46453e-06	326	0.000193214
sphingomyelin (d18:1/24:1, d18:2/24:0)*	Lipid	-1.03253	4.27503e-06	325	0.000221386
o-Tyrosine	Amino Acid	-1.01737	6.42454e-06	323	0.000291112
serine	Amino Acid	-0.818065	6.42454e-06	323	0.000291112
1-carboxyethyltyrosine	Amino Acid	-1.39001	7.40263e-06	337	0.000315276
1-palmitoyl-2-arachidonoyl-GPI (16:0/20:4)*	Lipid	-0.922483	7.82753e-06	322	0.000315276
1-carboxyethylisoleucine	Amino Acid	-1.32807	9.00142e-06	336	0.000343475
valine	Amino Acid	-0.725514	9.49721e-06	321	0.000344274
O-sulfo-L-tyrosine	Xenobiotics	-1.28379	1.02405e-05	335	0.000353542
proline	Amino Acid	-0.564646	1.14819e-05	320	0.000378381
glutamine	Amino Acid	-0.821136	1.38289e-05	319	0.000435912
pyridoxal phosphate	Cofactors and Vitamins	1.68569	1.60162e-05	21	0.000462888
lactate	Carbohydrate	-0.840356	1.66001e-05	318	0.000462888
tyrosine	Amino Acid	-0.775031	1.66001e-05	318	0.000462888
saccharopine	Amino Acid	6.13661	1.8167e-05	22	0.000487818
argininosuccinate	Amino Acid	-2.18729	1.94122e-05	329	0.000496444
phenylalanine	Amino Acid	-0.68602	1.98578e-05	317	0.000496444
tyrosylglycine	Peptide	-1.90798	2.33218e-05	328	0.000530563
1-arachidonoyl-GPE (20:4n6)*	Lipid	1.13785	2.36815e-05	36	0.000530563
leucine	Amino Acid	-0.62969	2.36815e-05	316	0.000530563
N6-acetyllysine	Amino Acid	-1.69611	2.41497e-05	328	0.000530563
threonine	Amino Acid	-0.790552	2.81509e-05	315	0.000584193
cytosine	Nucleotide	-2.05229	2.82024e-05	326	0.000584193
pro-hydroxy-pro	Amino Acid	-1.85205	3.15503e-05	326	0.000635389
palmitoyl sphingomyelin (d18:1/16:0)	Lipid	-0.690643	3.33672e-05	314	0.000653816
hydroxyasparagine**	Amino Acid	-1.47267	3.48843e-05	325	0.000663684
1-linoleoyl-GPG (18:2)*	Lipid	2.05713	3.57016e-05	27	0.000663684
1-linoleoyl-GPE (18:2)*	Lipid	1.61545	3.94329e-05	39	0.000714721
2-hydroxyadipate	Lipid	5.95698	4.19544e-05	29	0.000741877
N-monomethylarginine	Amino Acid	-1.14395	4.64749e-05	312	0.00076578
sphingomyelin (d18:2/23:1)*	Lipid	-1.26921	4.64749e-05	312	0.00076578
trans-4-hydroxyproline	Amino Acid	-0.861495	4.64749e-05	312	0.00076578
tetradecadienoate (14:2)*	Lipid	1.32535	5.4623e-05	41	0.000880038
N-acetylputrescine	Amino Acid	-2.03458	5.76264e-05	321	0.000908242
stearoyl-arachidonoyl-glycerol (18:0/20:4) [1]*	Lipid	1.81599	9.17536e-05	35	0.00141535
docosapentaenoate (n6 DPA; 22:5n6)	Lipid	1.2198	0.000101633	45	0.00149245
methionine	Amino Acid	-0.772308	0.000101633	307	0.00149245
3-hydroxyoctanoate	Lipid	2.05497	0.000102928	36	0.00149245
arachidonate (20:4n6)	Lipid	1.46111	0.000117994	46	0.00158418
N6,N6-dimethyllysine	Amino Acid	-1.18583	0.000117994	306	0.00158418
phenylalanylglycine	Peptide	-1.17238	0.000117994	306	0.00158418
stearate (18:0)	Lipid	0.434864	0.000117994	46	0.00158418
1-methylnicotinamide	Cofactors and Vitamins	-1.41498	0.000136674	305	0.0017384
sphingomyelin (d17:1/16:0, d18:1/15:0, d16:1/17:0)*	Lipid	-0.751624	0.000136674	305	0.0017384
sphingomyelin (d18:2/24:1, d18:1/24:2)*	Lipid	-0.85736	0.000136674	305	0.0017384
linoleoylcholine*	Lipid	3.72466	0.000139316	39.5	0.00174145
acetylcarnitine (C2)	Lipid	-0.970421	0.00015797	304	0.0019088
C-glycosyltryptophan	Amino Acid	-0.928632	0.00015797	304	0.0019088
palmitoylcholine	Lipid	2.91973	0.00017921	41	0.00212996
3-hydroxypalmitate	Lipid	1.23682	0.000182186	49	0.0021304
linolenate [alpha or gamma; (18:3n3 or 6)]	Lipid	1.0119	0.000209681	50	0.002413
5,6-dihydrouracil	Nucleotide	-1.76222	0.000215183	308	0.00243762
lignoceroyl sphingomyelin (d18:1/24:0)	Lipid	-0.809214	0.000240829	301	0.00268446
linoleoyl ethanolamide	Lipid	2.12678	0.000244379	44	0.00268446
2-aminoadipate	Amino Acid	3.40817	0.000251768	44	0.00272435
5-(galactosylhydroxy)-L-lysine	Amino Acid	-1.13949	0.000276061	300	0.00294329
phosphoethanolamine	Lipid	-0.641464	0.000315825	299	0.00331845
5-hydroxylysine	Amino Acid	-1.1181	0.000344232	305	0.00356526
S-1-pyrroline-5-carboxylate	Amino Acid	2.49653	0.000379888	48	0.00387914
(3'-5')-cytidylyluridine*	Nucleotide	-1.95679	0.000401477	274	0.00404265
1-(1-enyl-palmitoyl)-2-oleoyl-GPE (P-16:0/18:1)*	Lipid	-1.57253	0.000411042	297	0.00408226
1-palmitoyl-2-linoleoyl-GPC (16:0/18:2)	Lipid	0.426729	0.000467647	56	0.0042917
1-stearoyl-2-linoleoyl-GPC (18:0/18:2)*	Lipid	0.658538	0.000467647	56	0.0042917
13-HODE + 9-HODE	Lipid	0.994102	0.000467647	56	0.0042917
dimethylarginine (SDMA + ADMA)	Amino Acid	-0.987798	0.000467647	296	0.0042917
hexanoylcarnitine (C6)	Lipid	-1.57119	0.000467647	296	0.0042917
N6-methyllysine	Amino Acid	-0.706168	0.000467647	296	0.0042917
1-linoleoyl-GPI (18:2)*	Lipid	1.60165	0.000502312	50.5	0.00455221
isoleucine	Amino Acid	-0.490768	0.000531096	295	0.00475364
palmitoyl-sphingosine-phosphoethanolamine (d18:1/16:0)	Lipid	-2.24533	0.000553739	300	0.00484511
oleoylcholine	Lipid	3.32116	0.000554682	51.5	0.00484511
stearoyl-arachidonoyl-glycerol (18:0/20:4) [2]*	Lipid	0.932381	0.000602114	58	0.00519682
N-acetyl-aspartyl-glutamate (NAAG)	Amino Acid	-2.49779	0.000649796	299	0.0054292
1-(1-enyl-oleoyl)-2-oleoyl-GPE (P-18:1/18:1)*	Lipid	-1.17531	0.000681459	293	0.0054292
eicosapentaenoate (EPA; 20:5n3)	Lipid	1.70164	0.000681459	59	0.0054292
glycerophosphoserine*	Lipid	-0.852563	0.000681459	293	0.0054292
linoleate (18:2n6)	Lipid	0.993354	0.000681459	59	0.0054292
N-acetyl-isoputreanine	Amino Acid	-0.824812	0.000681459	293	0.0054292
N6-succinyladenosine	Nucleotide	-1.34539	0.000681459	293	0.0054292
1-oleoyl-GPE (18:1)	Lipid	1.48539	0.000769984	60	0.00600257
docosahexaenoate (DHA; 22:6n3)	Lipid	1.19008	0.000769984	60	0.00600257
1-(1-enyl-stearoyl)-2-oleoyl-GPE (P-18:0/18:1)	Lipid	-0.964697	0.000795783	297	0.00613769
1-oleoyl-GPI (18:1)	Lipid	1.07831	0.000868578	61	0.00655957
2-methylcitrate/homocitrate	Energy	1.58678	0.000868578	61	0.00655957
arachidonoylcholine	Lipid	2.48125	0.000911464	58	0.00680075
branched-chain, straight-chain, or cyclopropyl 12:1 fatty acid*	Partially Characterized Molecules	3.13955	0.000919273	58.5	0.00680075
adenosine 3'-monophosphate (3'-AMP)	Nucleotide	-2.26743	0.000971734	295	0.00705642
valylglutamine	Peptide	-0.0591735	0.000973299	294	0.00705642
hydroxy-N6,N6,N6-trimethyllysine*	Amino Acid	-1.31006	0.0011	289	0.00759524
N-acetylglucosamine 6-phosphate	Carbohydrate	-1.75631	0.0011	289	0.00759524
N-acetylglucosaminylasparagine	Carbohydrate	-0.407217	0.0011	289	0.00759524
ribulonate/xylulonate/lyxonate*	Carbohydrate	0.669013	0.0011	63	0.00759524
sphingomyelin (d18:1/17:0, d17:1/18:0, d19:1/16:0)	Lipid	-0.677172	0.0011	289	0.00759524
uridine 3'-monophosphate (3'-UMP)	Nucleotide	-2.34889	0.0011554	293	0.00790249
arachidate (20:0)	Lipid	0.884124	0.00123502	64	0.00813992
palmitate (16:0)	Lipid	0.387263	0.00123502	64	0.00813992
palmitoyl-linoleoyl-glycerol (16:0/18:2) [1]*	Lipid	0.860237	0.00123502	64	0.00813992
tryptophan	Amino Acid	-0.608234	0.00123502	288	0.00813992
carnosine	Amino Acid	0.0511882	0.0013041	292	0.00851775
1-oleoyl-GPG (18:1)*	Lipid	1.2343	0.00138451	65	0.00872841
1-stearoyl-2-arachidonoyl-GPS (18:0/20:4)	Lipid	-0.506352	0.00138451	287	0.00872841
gamma-glutamylglutamate	Peptide	1.64832	0.00138451	65	0.00872841
nicotinamide riboside	Cofactors and Vitamins	2.53665	0.00138451	65	0.00872841
cytidine 5'-diphosphocholine	Lipid	-1.52799	0.00147331	289.5	0.00920821
1-linoleoyl-2-linolenoyl-GPC (18:2/18:3)*	Lipid	1.09675	0.00154979	66	0.00928594
1-linoleoyl-GPC (18:2)	Lipid	1.32321	0.00154979	66	0.00928594
1-stearoyl-2-linoleoyl-GPI (18:0/18:2)	Lipid	0.877267	0.00154979	66	0.00928594
asparagine	Amino Acid	-0.598136	0.00154979	286	0.00928594
histidine	Amino Acid	-0.585628	0.00154979	286	0.00928594
1-palmitoyl-GPG (16:0)*	Lipid	1.85148	0.00157898	62	0.00938328
6-oxopiperidine-2-carboxylate	Amino Acid	1.33797	0.00165811	62.5	0.00973556
1-stearoyl-2-arachidonoyl-GPE (18:0/20:4)	Lipid	0.552577	0.00173226	67	0.00973556
2-hydroxyglutarate	Lipid	1.7754	0.00173226	67	0.00973556
alanine	Amino Acid	-0.457277	0.00173226	285	0.00973556
ethylmalonate	Amino Acid	-1.24447	0.00173226	285	0.00973556
lysine	Amino Acid	-0.606144	0.00173226	285	0.00973556
sphingomyelin (d18:2/23:0, d18:1/23:1, d17:1/24:1)*	Lipid	-0.770665	0.00173226	285	0.00973556
(3'-5')-uridylylcytidine*	Nucleotide	-1.43739	0.0018058	277	0.0100708
acisoga	Amino Acid	-0.554954	0.00191096	288	0.0104608
1-stearoyl-GPE (18:0)	Lipid	1.3479	0.00193345	68	0.0104608
myristoleate (14:1n5)	Lipid	1.22655	0.00193345	68	0.0104608
stearoyl-linoleoyl-glycerol (18:0/18:2) [2]*	Lipid	0.852745	0.00193345	68	0.0104608
tryptophylglycine	Peptide	-0.925696	0.00196606	280	0.0105585
arachidonoyl ethanolamide	Lipid	1.19646	0.00209626	65	0.0111749
oleate/vaccenate (18:1)	Lipid	0.779217	0.00215494	69	0.0114039
5-dodecenoate (12:1n7)	Lipid	1.06292	0.00239849	70	0.0123326
N-acetylarginine	Amino Acid	-0.760504	0.00239849	282	0.0123326
N-behenoyl-sphingadienine (d18:2/22:0)*	Lipid	0.848144	0.00239849	70	0.0123326
nicotinamide	Cofactors and Vitamins	0.515221	0.00239849	70	0.0123326
1-palmitoyl-2-oleoyl-GPS (16:0/18:1)	Lipid	-1.11806	0.0026659	281	0.0133295
flavin adenine dinucleotide (FAD)	Cofactors and Vitamins	0.679055	0.0026659	71	0.0133295
nonadecanoate (19:0)	Lipid	0.9005	0.0026659	71	0.0133295
pyridoxamine	Cofactors and Vitamins	1.2979	0.0026659	71	0.0133295
adenosine 3',5'-diphosphate	Nucleotide	1.67546	0.00282239	71	0.0140153
2-stearoyl-GPE (18:0)*	Lipid	1.32302	0.00295917	72	0.0143987
inositol 1-phosphate (I1P)	Lipid	1.11099	0.00295917	72	0.0143987
margarate (17:0)	Lipid	0.475248	0.00295917	72	0.0143987
butyrylcarnitine (C4)	Lipid	-1.28418	0.00328034	279	0.0156464
eicosenoate (20:1)	Lipid	0.955421	0.00328034	73	0.0156464
hexadecadienoate (16:2n6)	Lipid	1.44268	0.00328034	73	0.0156464
N-acetylaspartate (NAA)	Amino Acid	-2.03045	0.00363166	278	0.0170971
N-formylmethionine	Amino Acid	1.08245	0.00363166	74	0.0170971
thiamin monophosphate	Cofactors and Vitamins	1.09457	0.00387599	80	0.0181296
(16 or 17)-methylstearate (a19:0 or i19:0)	Lipid	0.668074	0.00401542	75	0.0184252
(N(1) + N(8))-acetylspermidine	Amino Acid	-0.540092	0.00401542	277	0.0184252
cholesterol	Lipid	-0.363419	0.00401542	277	0.0184252
N,N,N-trimethyl-alanylproline betaine (TMAP)	Amino Acid	-0.812407	0.00432365	279	0.0197147
laurate (12:0)	Lipid	0.700613	0.00489045	77	0.0221599
1-stearoyl-GPC (18:0)	Lipid	1.06501	0.00538711	78	0.0239611
4-hydroxybutyrate (GHB)	Lipid	2.09115	0.00538711	78	0.0239611
palmitoyl-linoleoyl-glycerol (16:0/18:2) [2]*	Lipid	0.54668	0.00538711	78	0.0239611
glycylleucine	Peptide	-0.905409	0.00554977	276	0.024534
3-hydroxyhexanoate	Lipid	0.893195	0.005927	79	0.025731
N-acetylhistidine	Amino Acid	0.087741	0.005927	273	0.025731
tricosanoyl sphingomyelin (d18:1/23:0)*	Lipid	-0.672167	0.005927	273	0.025731
valylglycine	Peptide	-1.03076	0.00601933	271.5	0.0259281
1-arachidonoyl-GPC (20:4n6)*	Lipid	1.14503	0.00604393	77	0.0259281
fructose	Carbohydrate	-0.622113	0.0061644	269	0.0262894
1-arachidonoyl-GPI (20:4)*	Lipid	1.05098	0.00651327	80	0.0274542
dimethylglycine	Amino Acid	-0.643257	0.00651327	272	0.0274542
N(1)-acetylspermine	Amino Acid	-1.52752	0.0066888	262.5	0.0280311
N-acetyl-glucosamine 1-phosphate	Carbohydrate	-1.92665	0.0069126	273.5	0.0288025
isovalerylcarnitine (C5)	Amino Acid	1.45004	0.00696861	79	0.02887
alanylleucine	Peptide	0.575942	0.00702718	272	0.0289472
guanosine 5'- monophosphate (5'-GMP)	Nucleotide	-1.53231	0.00710707	273	0.0289558
2'-deoxyguanosine	Nucleotide	-1.65948	0.00714908	271	0.0289558
oleoyl ethanolamide	Lipid	0.661333	0.00714908	81	0.0289558
4-cholesten-3-one	Lipid	-0.686041	0.00722721	273	0.0291096
cis-4-decenoylcarnitine (C10:1)	Lipid	-0.701119	0.00743288	271	0.0297726
5-aminovalerate	Amino Acid	0.834584	0.00751359	79.5	0.0299305
erythronate*	Carbohydrate	-0.435677	0.00783789	270	0.0308237
uridine	Nucleotide	-0.765975	0.00783789	270	0.0308237
methionine sulfone	Amino Acid	-0.952103	0.00786537	269.5	0.0308237
2,3-dihydroxy-2-methylbutyrate	Amino Acid	1.80067	0.00798363	80.5	0.031119
1-oleoyl-GPC (18:1)	Lipid	1.01974	0.00858322	83	0.0331002
stearoyl sphingomyelin (d18:1/18:0)	Lipid	-0.688889	0.00858322	269	0.0331002
cytidine-5'-diphosphoethanolamine	Lipid	-1.45854	0.00892464	268	0.0342347
fructosyllysine	Amino Acid	-0.45176	0.00938884	268	0.0358258
N6,N6,N6-trimethyllysine	Amino Acid	-0.815267	0.0102586	267	0.0387369
pentadecanoate (15:0)	Lipid	0.270669	0.0102586	85	0.0387369
glucose	Carbohydrate	-0.0545384	0.010701	268	0.040198
arabonate/xylonate	Carbohydrate	0.665917	0.0111966	86	0.0418431
3-hydroxy-2-ethylpropionate	Amino Acid	-0.338924	0.0117345	267	0.0436283
adenine	Nucleotide	-1.24048	0.0122071	265	0.0444733
heptadecasphingosine (d17:1)	Lipid	-0.504301	0.0122071	265	0.0444733
hydroxypalmitoyl sphingomyelin (d18:1/16:0(OH))**	Lipid	-0.562461	0.0122071	265	0.0444733
linoleoylcarnitine (C18:2)*	Lipid	1.39884	0.0122071	87	0.0444733
leucylglutamine*	Peptide	0.905909	0.0124481	266	0.0451243
2-palmitoyl-GPC (16:0)*	Lipid	0.693887	0.0127264	86	0.0459035
1-oleoyl-2-arachidonoyl-GPE (18:1/20:4)*	Lipid	0.506334	0.0132946	88	0.0470175
1-palmitoyl-GPE (16:0)	Lipid	1.23046	0.0132946	88	0.0470175
fumarate	Energy	0.74996	0.0132946	88	0.0470175
palmitoleate (16:1n7)	Lipid	0.79701	0.0132946	88	0.0470175
3-methyl-2-oxobutyrate	Amino Acid	0.949323	0.013691	265	0.0481844
1-(1-enyl-stearoyl)-GPE (P-18:0)*	Lipid	1.03331	0.0144636	89	0.0499337
7-methylguanine	Nucleotide	-0.75541	0.0144636	263	0.0499337
choline phosphate	Lipid	-0.47773	0.0144636	263	0.0499337
glycerophosphorylcholine (GPC)	Lipid	0.578092	0.0144636	89	0.0499337
N-oleoyltaurine	Lipid	1.27944	0.0154176	94.5	0.0529752
docosapentaenoate (n3 DPA; 22:5n3)	Lipid	0.730085	0.0157189	90	0.0535032
glutarate (C5-DC)	Lipid	2.07271	0.0157189	90	0.0535032
glycylvaline	Peptide	-0.797208	0.0159719	263	0.0540741
linolenoylcarnitine (C18:3)*	Lipid	1.75652	0.0160358	89	0.0540741
metformin	Xenobiotics	-2.62705	0.0162833	208	0.0546547
1-palmitoyl-2-oleoyl-GPG (16:0/18:1)	Lipid	0.586309	0.0185084	92	0.0612722
glycerophosphoinositol*	Lipid	-0.429766	0.0185084	260	0.0612722
ornithine	Amino Acid	0.698771	0.0185084	92	0.0612722
diacylglycerol (14:0/18:1, 16:0/16:1) [2]*	Lipid	0.919985	0.0186516	91	0.0614655
1-stearoyl-2-arachidonoyl-GPC (18:0/20:4)	Lipid	0.409392	0.0200531	93	0.0647482
glycerophosphoethanolamine	Lipid	0.662404	0.0200531	93	0.0647482
myristate (14:0)	Lipid	0.507253	0.0200531	93	0.0647482
N-acetylglucosamine/N-acetylgalactosamine	Carbohydrate	-0.563724	0.0200531	259	0.0647482
thiamin (Vitamin B1)	Cofactors and Vitamins	0.991023	0.0200943	92	0.0647482
1-(1-enyl-oleoyl)-GPE (P-18:1)*	Lipid	1.26888	0.0217051	94	0.0690183
2'-deoxyinosine	Nucleotide	-1.09724	0.0217051	258	0.0690183
threonate	Cofactors and Vitamins	-0.407964	0.0217051	258	0.0690183
gamma-glutamylglycine	Peptide	1.32174	0.0224103	93.5	0.0709496
gamma-glutamylvaline	Peptide	0.825607	0.0234699	95	0.0733433
methylmalonate (MMA)	Lipid	-0.659778	0.0234699	257	0.0733433
sphingomyelin (d18:1/22:2, d18:2/22:1, d16:1/24:2)*	Lipid	-0.609747	0.0234699	257	0.0733433
5-oxoproline	Amino Acid	0.590337	0.0253534	96	0.0788893
2-methylbutyrylcarnitine (C5)	Amino Acid	-1.14473	0.0268821	256	0.0832886
1,2-dipalmitoyl-GPE (16:0/16:0)*	Lipid	-0.624139	0.0273616	255	0.0833493
1-(1-enyl-palmitoyl)-2-oleoyl-GPC (P-16:0/18:1)*	Lipid	-0.63921	0.0273616	255	0.0833493
1-palmitoyl-2-dihomo-linolenoyl-GPC (16:0/20:3n3 or 6)*	Lipid	0.42791	0.0273616	97	0.0833493
10-heptadecenoate (17:1n7)	Lipid	0.59206	0.0273616	97	0.0833493
diacetylspermidine*	Amino Acid	-0.227306	0.0285992	247	0.086755
1-palmitoyl-2-oleoyl-GPE (16:0/18:1)	Lipid	-0.84496	0.0295006	254	0.08838
beta-hydroxyisovalerate	Amino Acid	0.610708	0.0295006	98	0.08838
palmitoyl-arachidonoyl-glycerol (16:0/20:4) [2]*	Lipid	0.50364	0.0295006	98	0.08838
flavin mononucleotide (FMN)	Cofactors and Vitamins	1.41587	0.0298588	97.5	0.0890848
valylleucine	Peptide	0.986588	0.0324277	253	0.0963527
homocitrulline	Amino Acid	-0.356609	0.0331559	253	0.0971413
1-palmitoleoyl-2-linolenoyl-GPC (16:1/18:3)*	Lipid	0.790685	0.0331958	99	0.0971413
fructose 1,6-diphosphate/glucose 1,6-diphosphate/myo-inositol diphosphates	Carbohydrate	-0.776011	0.0332157	253	0.0971413
4-methyl-2-oxopentanoate	Amino Acid	0.485419	0.033229	237	0.0971413
3-ureidoisobutyrate	Nucleotide	1.85054	0.0337242	247.5	0.098193
pyridoxal	Cofactors and Vitamins	0.609357	0.0341966	100	0.0991702
3-hydroxyindolin-2-one	Xenobiotics	-0.606418	0.0349963	247	0.101085
adipoylcarnitine (C6-DC)	Lipid	-0.66847	0.0362502	236	0.104124
creatinine	Amino Acid	-0.280445	0.0367666	251	0.104124
dihomo-linolenate (20:3n3 or n6)	Lipid	0.735975	0.0367666	101	0.104124
glycine	Amino Acid	-0.253564	0.0367666	251	0.104124
sphingosine	Lipid	-0.736121	0.0367666	251	0.104124
docosahexaenoyl ethanolamide	Lipid	0.277075	0.0396239	103.5	0.11178
N1-methylinosine	Nucleotide	-0.918347	0.0407605	250	0.11454
5-methylthioribose**	Amino Acid	-0.674809	0.0410169	248	0.114816
N-acetylthreonine	Amino Acid	-0.703744	0.0423842	249	0.117285
pyroglutamine*	Amino Acid	-0.620991	0.0423842	249	0.117285
urate	Nucleotide	-0.466185	0.0423842	249	0.117285
N1,N12-diacetylspermine	Amino Acid	-3.13855	0.0425522	238.5	0.117302
3-methyl-2-oxovalerate	Amino Acid	0.687121	0.0467537	233	0.128396
gamma-glutamyltyrosine	Peptide	0.736239	0.0474132	104.5	0.129715
dihomo-linoleate (20:2n6)	Lipid	0.566326	0.0486849	105	0.131214
palmitoyl-arachidonoyl-glycerol (16:0/20:4) [1]*	Lipid	0.58724	0.0486849	105	0.131214
palmitoyl-docosahexaenoyl-glycerol (16:0/22:6) [1]*	Lipid	0.434594	0.0486849	105	0.131214
pantothenate	Cofactors and Vitamins	0.584966	0.0486849	105	0.131214
erucoylcarnitine (C22:1)*	Lipid	-0.415523	0.0496326	247	0.133273
perfluorooctanesulfonate (PFOS)	Xenobiotics	0.800751	0.0511059	111	0.136723
1-linoleoyl-GPS (18:2)*	Lipid	1.124	0.0519722	106	0.137379
4-guanidinobutanoate	Amino Acid	-0.818965	0.0521091	246	0.137379
4-imidazoleacetate	Amino Acid	-0.599629	0.0521091	246	0.137379
sulfate*	Xenobiotics	-0.21472	0.0521091	246	0.137379
1-methylhistidine	Amino Acid	-1.12338	0.0530378	246	0.13932
cerotoylcarnitine (C26)*	Lipid	0.0169155	0.0545125	245	0.142677
1,2-dilinoleoyl-GPC (18:2/18:2)	Lipid	0.677472	0.0557255	107	0.14276
1-linoleoyl-2-arachidonoyl-GPC (18:2/20:4n6)*	Lipid	0.488211	0.0557255	107	0.14276
1-palmitoyl-GPC (16:0)	Lipid	1.19557	0.0557255	107	0.14276
diacylglycerol (16:1/18:2 [2], 16:0/18:3 [1])*	Lipid	0.664157	0.0557255	107	0.14276
guanine	Nucleotide	-0.300869	0.0557255	245	0.14276
N,N,N-trimethyl-5-aminovalerate	Amino Acid	-0.800903	0.0557255	245	0.14276
4-acetamidophenylglucuronide	Xenobiotics	-1.8249	0.0576216	227	0.147097
3-hydroxyglutarate	Amino Acid	2.14364	0.0595415	108	0.150337
arachidoylcarnitine (C20)*	Lipid	-0.507776	0.0595415	244	0.150337
behenoyl dihydrosphingomyelin (d18:0/22:0)*	Lipid	1.32445	0.0595415	108	0.150337
methyl-4-hydroxybenzoate sulfate	Xenobiotics	-0.718441	0.05972	244	0.150337
lactosyl-N-nervonoyl-sphingosine (d18:1/24:1)*	Lipid	-1.32184	0.063226	241.5	0.158365
alpha-tocopherol	Cofactors and Vitamins	0.523873	0.0635644	109	0.158365
N-acetylalanine	Amino Acid	-0.357394	0.0635644	243	0.158365
methyl glucopyranoside (alpha + beta)	Xenobiotics	-0.207591	0.0641545	243	0.159288
dodecadienoate (12:2)*	Lipid	0.675755	0.0670236	110	0.165843
(14 or 15)-methylpalmitate (a17:0 or i17:0)	Lipid	0.370158	0.0678017	110	0.166068
1-oleoyl-2-linoleoyl-GPE (18:1/18:2)*	Lipid	0.485007	0.0678017	110	0.166068
sphingomyelin (d18:0/20:0, d16:0/22:0)*	Lipid	1.57345	0.0678017	110	0.166068
beta-citrylglutamate	Amino Acid	-0.352921	0.0722606	241	0.175802
phenol sulfate	Amino Acid	0.132717	0.0722606	241	0.175802
linoleoyl-linoleoyl-glycerol (18:2/18:2) [1]*	Lipid	0.47801	0.0725848	111	0.176
maltotriose	Carbohydrate	-1.15853	0.0768707	235	0.181552
1-palmitoleoyl-GPC (16:1)*	Lipid	0.866289	0.0769489	112	0.181552
1-stearoyl-2-arachidonoyl-GPI (18:0/20:4)	Lipid	0.295837	0.0769489	112	0.181552
carnitine	Lipid	-0.380538	0.0769489	240	0.181552
eicosenoylcarnitine (C20:1)*	Lipid	-0.522567	0.0769489	240	0.181552
malate	Energy	0.52651	0.0769489	112	0.181552
nicotinamide ribonucleotide (NMN)	Cofactors and Vitamins	1.65674	0.0769489	112	0.181552
thioproline	Xenobiotics	-0.51858	0.0769489	240	0.181552
nervonoylcarnitine (C24:1)*	Lipid	-0.0131594	0.0771284	240	0.181552
sphingomyelin (d18:2/18:1)*	Lipid	1.51235	0.078106	116	0.183258
1-(1-enyl-palmitoyl)-2-linoleoyl-GPC (P-16:0/18:2)*	Lipid	0.759544	0.0794857	112.5	0.185894
ribonate	Carbohydrate	0.46246	0.0818737	113	0.190251
sedoheptulose-7-phosphate	Carbohydrate	0.750284	0.0818737	113	0.190251
gulonate*	Cofactors and Vitamins	-0.735412	0.0869107	238	0.199702
N-palmitoyl-heptadecasphingosine (d17:1/16:0)*	Lipid	-0.543338	0.0870427	238	0.199702
oleoyl-linoleoyl-glycerol (18:1/18:2) [1]	Lipid	0.579292	0.0870427	114	0.199702
stearoyl-docosahexaenoyl-glycerol (18:0/22:6) [2]*	Lipid	0.488832	0.0870427	114	0.199702
palmitoleoyl ethanolamide*	Lipid	1.05681	0.0886499	118	0.202748
1-oleoyl-2-arachidonoyl-GPI (18:1/20:4)*	Lipid	-0.174056	0.0924631	237	0.208185
1-stearoyl-GPS (18:0)*	Lipid	-0.504221	0.0924631	237	0.208185
10-nonadecenoate (19:1n9)	Lipid	0.444561	0.0924631	115	0.208185
deoxycarnitine	Lipid	-0.465187	0.0924631	237	0.208185
stearoylcarnitine (C18)	Lipid	-0.55936	0.0924631	237	0.208185
ceramide (d16:1/24:1, d18:1/22:1)*	Lipid	-0.756605	0.0961637	236	0.215847
tetracosadienoylcarnitine (C24:2)*	Lipid	-0.387268	0.0972404	236	0.21759
1-oleoyl-2-linoleoyl-GPC (18:1/18:2)*	Lipid	0.313329	0.0981423	116	0.217594
ceramide (d18:1/20:0, d16:1/22:0, d20:1/18:0)*	Lipid	0.734188	0.0981423	116	0.217594
propionylcarnitine (C3)	Lipid	-0.753462	0.0981423	236	0.217594
1-methylhistamine	Amino Acid	-0.83342	0.0984882	234	0.217695
salicylate	Xenobiotics	3.07471	0.100329	234	0.22109
1-palmitoyl-2-arachidonoyl-GPC (16:0/20:4n6)	Lipid	0.318078	0.104088	117	0.227986
alpha-hydroxyisovalerate	Amino Acid	-0.357903	0.104088	235	0.227986
sphingomyelin (d18:2/24:2)*	Lipid	-0.468044	0.105322	234.5	0.229996
thymidine	Nucleotide	-0.613038	0.108711	233.5	0.235211
docosadienoylcarnitine (C22:2)*	Lipid	-0.573397	0.109015	234	0.235211
N6-methyladenosine	Nucleotide	0.577292	0.109216	118	0.235211
gamma-glutamylthreonine	Peptide	0.697879	0.10947	118	0.235211
ximenoylcarnitine (C26:1)*	Lipid	0.875364	0.109511	232.5	0.235211
1-palmitoyl-2-oleoyl-GPC (16:0/18:1)	Lipid	-0.205225	0.110306	234	0.235211
cysteine-glutathione disulfide	Amino Acid	-0.581458	0.110306	234	0.235211
oleoyl-arachidonoyl-glycerol (18:1/20:4) [2]*	Lipid	0.368145	0.110306	118	0.235211
gamma-glutamylleucine	Peptide	0.56375	0.116805	119	0.24689
inosine	Nucleotide	0.435646	0.116805	119	0.24689
palmitoyl-oleoyl-glycerol (16:0/18:1) [2]*	Lipid	0.303268	0.116805	119	0.24689
7-alpha-hydroxy-3-oxo-4-cholestenoate (7-Hoca)	Lipid	-1.07766	0.120062	229	0.253037
gamma-glutamylhistidine	Peptide	0.865802	0.120687	120	0.253478
glycosyl ceramide (d18:2/24:1, d18:1/24:2)*	Lipid	0.750235	0.121889	232	0.253478
isobutyrylcarnitine (C4)	Amino Acid	0.307357	0.121889	120	0.253478
gamma-glutamylcysteine	Peptide	2.86559	0.122022	125	0.253478
1-(1-enyl-palmitoyl)-GPC (P-16:0)*	Lipid	1.51664	0.122326	120	0.253478
N6-carbamoylthreonyladenosine	Nucleotide	-0.301289	0.122369	232	0.253478
metoclopramide	Xenobiotics	2.33557	0.122906	133	0.253833
1-palmitoyl-2-arachidonoyl-GPE (16:0/20:4)*	Lipid	0.445546	0.12359	120	0.253833
oleoyl-arachidonoyl-glycerol (18:1/20:4) [1]*	Lipid	0.600829	0.12359	120	0.253833
linoleoyl-linolenoyl-glycerol (18:2/18:3) [2]*	Lipid	0.747542	0.125772	120.5	0.257584
glycosyl-N-behenoyl-sphingadienine (d18:2/22:0)*	Lipid	1.90573	0.128974	121	0.262041
phenylalanylalanine	Peptide	0.587197	0.128974	231	0.262041
maltose	Carbohydrate	-2.74372	0.129033	229	0.262041
1-palmitoyl-2-stearoyl-GPC (16:0/18:0)	Lipid	0.142861	0.13067	121	0.262426
3-hydroxypalmitoylcarnitine	Lipid	0.530552	0.13067	121	0.262426
glutamate	Amino Acid	0.265651	0.13067	121	0.262426
oleoylcarnitine (C18:1)	Lipid	0.49821	0.13067	121	0.262426
glycerol 3-phosphate	Lipid	0.706868	0.1328	121.5	0.265966
ondansetron	Xenobiotics	3.43515	0.133246	143	0.266124
metoprolol	Xenobiotics	0.160145	0.134513	213	0.267918
gamma-glutamyl-alpha-lysine	Peptide	0.638631	0.136292	122	0.270504
1-palmitoyl-2-linoleoyl-GPE (16:0/18:2)	Lipid	0.264502	0.13805	122	0.270504
1-palmitoyl-2-oleoyl-GPI (16:0/18:1)*	Lipid	-0.390372	0.13805	230	0.270504
2-oleoylglycerol (18:1)	Lipid	-0.420599	0.13805	230	0.270504
N1-Methyl-2-pyridone-5-carboxamide	Cofactors and Vitamins	0.112956	0.13805	230	0.270504
palmitoyl-docosahexaenoyl-glycerol (16:0/22:6) [2]*	Lipid	0.278621	0.13805	122	0.270504
3-carboxy-4-methyl-5-pentyl-2-furanpropionate (3-CMPFP)**	Lipid	0.814548	0.139993	122.5	0.273571
cysteine s-sulfate	Amino Acid	1.10637	0.142452	127	0.277628
1-stearoyl-GPI (18:0)	Lipid	0.298262	0.145737	123	0.280263
6-phosphogluconate	Carbohydrate	-0.458394	0.145737	229	0.280263
hexadecasphingosine (d16:1)*	Lipid	-0.296158	0.145737	229	0.280263
palmitoleoylcarnitine (C16:1)*	Lipid	0.774389	0.145737	123	0.280263
sphingomyelin (d18:1/19:0, d19:1/18:0)*	Lipid	-0.591293	0.145737	229	0.280263
ribose	Carbohydrate	0.705487	0.146491	123.5	0.280733
decanoylcarnitine (C10)	Lipid	-0.723923	0.146756	227	0.280733
argininate*	Amino Acid	-0.633804	0.148299	228	0.282939
methylsuccinate	Amino Acid	-0.898254	0.150413	228	0.286218
N-palmitoyltaurine	Lipid	0.651541	0.153358	131	0.288754
1-(1-enyl-stearoyl)-2-arachidonoyl-GPE (P-18:0/20:4)*	Lipid	0.415626	0.153737	124	0.288754
2S,3R-dihydroxybutyrate	Lipid	-0.244772	0.153737	228	0.288754
behenoylcarnitine (C22)*	Lipid	-0.385623	0.153737	228	0.288754
N-acetylglutamate	Amino Acid	-0.750847	0.153737	228	0.288754
allantoin	Nucleotide	-0.544029	0.159269	227	0.298372
cysteinylglycine	Amino Acid	1.41267	0.159758	125	0.298517
1-stearoyl-2-docosahexaenoyl-GPC (18:0/22:6)	Lipid	0.413649	0.162055	125	0.298956
2-hydroxypalmitate	Lipid	-0.291052	0.162055	227	0.298956
ascorbate (Vitamin C)	Cofactors and Vitamins	-0.348066	0.162055	227	0.298956
dihomo-linoleoylcarnitine (C20:2)*	Lipid	-0.259925	0.162055	227	0.298956
sphingomyelin (d18:1/14:0, d16:1/16:0)*	Lipid	-0.226525	0.162055	227	0.298956
2'-O-methylcytidine	Nucleotide	0.496664	0.163439	125.5	0.300744
3,4-dihydroxybutyrate	Lipid	-0.170016	0.168189	226	0.307851
1,2-dipalmitoyl-GPC (16:0/16:0)	Lipid	-0.170584	0.170698	226	0.307851
adenosine 5'-monophosphate (AMP)	Nucleotide	0.0267733	0.170698	226	0.307851
ceramide (d18:2/24:1, d18:1/24:2)*	Lipid	-0.291795	0.170698	226	0.307851
glycosyl-N-palmitoyl-sphingosine (d18:1/16:0)	Lipid	-0.104095	0.170698	226	0.307851
linoleoyl-linoleoyl-glycerol (18:2/18:2) [2]*	Lipid	0.198427	0.170698	126	0.307851
methionine sulfoxide	Amino Acid	-0.346986	0.170698	226	0.307851
S-methylcysteine	Amino Acid	-0.285254	0.170698	226	0.307851
glycochenodeoxycholate	Lipid	-1.87441	0.175813	217	0.316289
erythritol	Xenobiotics	-1.61638	0.176999	225	0.317634
S-methylglutathione	Amino Acid	-0.508598	0.179211	223.5	0.318487
1-stearoyl-2-oleoyl-GPG (18:0/18:1)	Lipid	0.206477	0.17967	127	0.318487
N1-Methyl-4-pyridone-3-carboxamide	Cofactors and Vitamins	0.36486	0.17967	225	0.318487
trimethylamine N-oxide	Lipid	0.915048	0.17967	225	0.318487
xanthine	Nucleotide	-0.506213	0.17967	225	0.318487
piperine	Xenobiotics	1.19401	0.184714	128	0.326628
4-acetaminophen sulfate	Xenobiotics	-1.42441	0.187332	215	0.329348
orotidine	Nucleotide	-0.146498	0.188014	223.5	0.329348
1,2-dilinoleoyl-GPE (18:2/18:2)*	Lipid	0.486157	0.188978	128	0.329348
caprate (10:0)	Lipid	0.336693	0.188978	128	0.329348
glycosyl-N-stearoyl-sphingosine (d18:1/18:0)	Lipid	0.528261	0.188978	224	0.329348
uracil	Nucleotide	0.26274	0.188978	128	0.329348
gamma-glutamylisoleucine*	Peptide	0.503598	0.19413	129	0.337517
1-arachidonylglycerol (20:4)	Lipid	0.616554	0.195534	129	0.339143
histamine	Amino Acid	-0.0862483	0.1966	220.5	0.34018
1-(1-enyl-palmitoyl)-2-arachidonoyl-GPC (P-16:0/20:4)*	Lipid	0.570942	0.198624	129	0.341239
2-hydroxybutyrate/2-hydroxyisobutyrate	Amino Acid	-0.163142	0.198624	223	0.341239
3-ureidopropionate	Nucleotide	1.98056	0.198624	223	0.341239
leucylglycine	Peptide	1.07794	0.205267	222	0.351816
1-palmitoyl-2-docosahexaenoyl-GPC (16:0/22:6)	Lipid	0.32499	0.208615	130	0.354206
3-methylcytidine	Nucleotide	-0.364009	0.208615	222	0.354206
citrulline	Amino Acid	0.196645	0.208615	130	0.354206
orotate	Nucleotide	-0.590725	0.208615	222	0.354206
dihomo-linolenoylcarnitine (C20:3n3 or 6)*	Lipid	0.924425	0.210186	130.5	0.35604
metoprolol acid metabolite*	Xenobiotics	-1.74472	0.213988	199	0.361635
2'-deoxycytidine	Nucleotide	-1.14437	0.215921	219	0.364052
1-(1-enyl-stearoyl)-2-linoleoyl-GPE (P-18:0/18:2)*	Lipid	0.341531	0.218953	131	0.368309
pseudoephedrine	Xenobiotics	-1.87994	0.222444	213	0.373315
gamma-glutamylphenylalanine	Peptide	0.610496	0.223056	132	0.373478
octanoylcarnitine (C8)	Lipid	-0.409181	0.225611	220	0.376573
ascorbic acid 2-sulfate	Cofactors and Vitamins	-0.396328	0.225944	220	0.376573
ceramide (d18:1/17:0, d17:1/18:0)*	Lipid	-0.159032	0.229643	220	0.380986
gamma-glutamylserine	Peptide	0.620726	0.229643	132	0.380986
quinolinate	Cofactors and Vitamins	-0.972743	0.23468	219	0.388185
glutaminylleucine	Peptide	0.258089	0.235053	154	0.388185
arachidonoylcarnitine (C20:4)	Lipid	0.662921	0.236795	133	0.390173
malonate	Lipid	0.270908	0.240687	133	0.3939
N1-methylguanosine	Nucleotide	-0.287	0.240687	219	0.3939
nicotinamide adenine dinucleotide (NAD+)	Cofactors and Vitamins	-1.32029	0.240687	219	0.3939
docosatrienoylcarnitine (C22:3)*	Lipid	-0.167476	0.247024	218	0.402575
CoA-glutathione*	Amino Acid	-0.315402	0.247098	217	0.402575
N-acetyl-1-methylhistidine*	Amino Acid	0.378106	0.248827	211	0.404484
3-hydroxyhexanoylcarnitine (1)	Lipid	1.16612	0.252088	134	0.407046
N-palmitoyl-sphingosine (d18:1/16:0)	Lipid	-0.0898098	0.252088	218	0.407046
pseudouridine	Nucleotide	-0.275622	0.252088	218	0.407046
mannose-6-phosphate	Carbohydrate	-0.361827	0.256372	216	0.413044
3-hydroxyadipate*	Lipid	-0.839548	0.262541	216.5	0.422045
spermidine	Amino Acid	0.388253	0.263849	217	0.423209
phytosphingosine	Lipid	-1.18683	0.265354	216.5	0.424684
(3'-5')-uridylyluridine	Nucleotide	0.244062	0.26967	139	0.430641
betaine aldehyde	Amino Acid	1.28841	0.271483	136	0.431721
N-ethylglycinexylidide	Xenobiotics	-0.605729	0.271538	216	0.431721
nicotinate ribonucleoside	Cofactors and Vitamins	0.684059	0.27312	143.5	0.432136
5,6-dihydrouridine	Nucleotide	-0.26887	0.275971	216	0.432136
biliverdin	Cofactors and Vitamins	-0.558212	0.275971	216	0.432136
kynurenine	Amino Acid	0.21229	0.275971	216	0.432136
myo-inositol	Lipid	-0.187424	0.275971	216	0.432136
N-palmitoyl-sphingadienine (d18:2/16:0)*	Lipid	0.440811	0.275971	136	0.432136
palmitoyl dihydrosphingomyelin (d18:0/16:0)*	Lipid	-0.203136	0.275971	216	0.432136
fluoxetine	Xenobiotics	5.279	0.281488	196	0.439824
3-hydroxystachydrine*	Xenobiotics	-2.10151	0.282345	215	0.440215
cefazolin	Xenobiotics	-0.287257	0.284081	211	0.441972
1-stearoyl-2-docosahexaenoyl-GPE (18:0/22:6)*	Lipid	0.324116	0.288455	137	0.445906
N-stearoyl-sphingosine (d18:1/18:0)*	Lipid	0.218906	0.288455	215	0.445906
oleoyl-linoleoyl-glycerol (18:1/18:2) [2]	Lipid	0.271306	0.288455	137	0.445906
2-phosphoglycerate	Carbohydrate	0.706488	0.296497	138	0.457363
succinylcarnitine (C4-DC)	Energy	-0.982622	0.301185	213	0.460854
heme	Cofactors and Vitamins	-0.385354	0.301303	214	0.460854
isocitrate	Energy	0.411007	0.301303	138	0.460854
S-methylcysteine sulfoxide	Amino Acid	-0.523102	0.301303	214	0.460854
thymine	Nucleotide	-0.357056	0.30962	213	0.472578
clindamycin	Xenobiotics	4.4563	0.313326	159.5	0.473078
escitalopram	Xenobiotics	0.453788	0.313326	159.5	0.473078
N-acetyltryptophan	Amino Acid	1.70651	0.313326	159.5	0.473078
1-stearoyl-2-oleoyl-GPI (18:0/18:1)*	Lipid	0.439776	0.314515	139	0.473078
adenosine 2'-monophosphate (2'-AMP)	Nucleotide	-0.675542	0.314515	213	0.473078
glycerate	Carbohydrate	-0.174372	0.314515	213	0.473078
sphingomyelin (d17:1/14:0, d16:1/15:0)*	Lipid	-0.354267	0.314515	213	0.473078
indolepropionate	Amino Acid	-2.22459	0.325588	210.5	0.487845
tiglylcarnitine (C5:1-DC)	Amino Acid	0.441593	0.325679	143	0.487845
pyruvate	Carbohydrate	-0.194534	0.328091	212	0.490445
5-dodecenoylcarnitine (C12:1)	Lipid	-0.461054	0.330163	211	0.492527
adrenoylcarnitine (C22:4)*	Lipid	0.175105	0.336259	211	0.500591
1-methyl-4-imidazoleacetate	Amino Acid	0.927064	0.342029	211	0.506063
3-hydroxy-3-methylglutarate	Lipid	-0.211676	0.342029	211	0.506063
sphinganine	Lipid	0.287759	0.342029	211	0.506063
N-acetylvaline	Amino Acid	0.12666	0.343766	141.5	0.507597
glucuronate	Carbohydrate	-0.250567	0.350909	210	0.515158
1-docosahexaenoylglycerol (22:6)	Lipid	0.227123	0.351018	142	0.515158
indoleacetate	Amino Acid	0.694232	0.351018	142	0.515158
N-acetylmethionine sulfoxide	Amino Acid	-0.107401	0.356328	142	0.519795
p-cresol sulfate	Xenobiotics	0.45984	0.356328	142	0.519795
sphingomyelin (d18:1/18:1, d18:2/18:0)	Lipid	-0.0161519	0.356328	210	0.519795
cytidine 5'-monophospho-N-acetylneuraminic acid	Carbohydrate	0.486929	0.360449	143.5	0.52475
N-acetylphenylalanine	Amino Acid	-0.364372	0.364708	208.5	0.529037
desmosterol	Lipid	0.593561	0.365583	143	0.529037
imidazole propionate	Amino Acid	-0.347152	0.365583	209	0.529037
hippurate	Xenobiotics	0.314523	0.370988	143	0.535789
lignoceroylcarnitine (C24)*	Lipid	0.421835	0.380574	208	0.547657
4-acetamidophenol	Xenobiotics	-0.378003	0.383664	200.5	0.547657
(S)-3-hydroxybutyrylcarnitine	Lipid	-0.0261167	0.386004	208	0.547657
alpha-ketoglutarate	Energy	1.44261	0.386004	144	0.547657
cytidine	Nucleotide	0.598005	0.386004	208	0.547657
glucose 6-phosphate	Carbohydrate	-0.232101	0.386004	208	0.547657
linoleoyl-arachidonoyl-glycerol (18:2/20:4) [1]*	Lipid	0.146602	0.386004	144	0.547657
N-acetylserine	Amino Acid	-0.198529	0.386004	208	0.547657
riboflavin (Vitamin B2)	Cofactors and Vitamins	0.26497	0.386004	144	0.547657
N-acetylasparagine	Amino Acid	-0.260284	0.38762	207	0.548599
spermine	Amino Acid	0.681092	0.388181	207.5	0.548599
homostachydrine*	Xenobiotics	-0.0988656	0.39588	207	0.557465
sphingomyelin (d18:2/14:0, d18:1/14:1)*	Lipid	0.34723	0.399193	146	0.557465
gamma-glutamylalanine	Peptide	0.767116	0.400738	145.5	0.557465
1-(1-enyl-palmitoyl)-2-arachidonoyl-GPE (P-16:0/20:4)*	Lipid	0.114297	0.401375	145	0.557465
1-(1-enyl-palmitoyl)-GPE (P-16:0)*	Lipid	0.643952	0.401375	145	0.557465
choline	Lipid	0.112838	0.401375	145	0.557465
dehydroascorbate	Cofactors and Vitamins	-0.0527249	0.401375	207	0.557465
gluconate	Xenobiotics	0.470481	0.401375	145	0.557465
sphingomyelin (d18:1/22:1, d18:2/22:0, d16:1/24:1)*	Lipid	-0.158953	0.401375	207	0.557465
3-indoxyl sulfate	Amino Acid	0.317372	0.409439	146	0.567578
maleate	Lipid	-0.218053	0.417096	206	0.577088
3-methoxytyrosine	Amino Acid	-0.681908	0.421147	205	0.581584
1-linoleoylglycerol (18:2)	Lipid	0.525414	0.433163	147	0.590307
1-oleoylglycerol (18:1)	Lipid	-0.0569719	0.433163	205	0.590307
3-methylhistidine	Amino Acid	-0.403472	0.433163	205	0.590307
adenosine	Nucleotide	0.505601	0.433163	147	0.590307
beta-alanine	Nucleotide	-0.0379949	0.433163	205	0.590307
methylphosphate	Nucleotide	0.310932	0.433163	147	0.590307
N2,N2-dimethylguanosine	Nucleotide	-0.43865	0.433163	205	0.590307
2,6-dihydroxybenzoic acid	Xenobiotics	-0.544283	0.441135	204	0.600042
phenyllactate (PLA)	Amino Acid	-0.254736	0.443029	204	0.601441
cystathionine	Amino Acid	-0.580264	0.443822	148	0.601441
1-palmitoylglycerol (16:0)	Lipid	0.166088	0.449572	148	0.604712
myristoyl dihydrosphingomyelin (d18:0/14:0)*	Lipid	0.233125	0.449572	148	0.604712
retinol (Vitamin A)	Cofactors and Vitamins	0.588861	0.449572	204	0.604712
xanthosine	Nucleotide	0.414575	0.449572	148	0.604712
anserine	Amino Acid	-0.59284	0.452152	203.5	0.607056
N-stearoyltaurine	Lipid	0.725314	0.456977	149	0.612399
aconitate [cis or trans]	Energy	1.51497	0.458696	149	0.61357
formiminoglutamate	Amino Acid	-0.203887	0.4604	203	0.614321
pyridoxate	Cofactors and Vitamins	-0.425373	0.460953	202	0.614321
betonicine	Xenobiotics	-1.32804	0.463137	201.5	0.61581
betaine	Amino Acid	0.147791	0.466317	149	0.61581
gamma-tocopherol/beta-tocopherol	Cofactors and Vitamins	0.620908	0.466317	149	0.61581
laurylcarnitine (C12)	Lipid	0.136496	0.466317	203	0.61581
N-palmitoyl-sphinganine (d18:0/16:0)	Lipid	0.337042	0.466317	149	0.61581
1-oleoyl-2-docosahexaenoyl-GPC (18:1/22:6)*	Lipid	0.235317	0.483392	150	0.633742
1-palmitoyl-2-palmitoleoyl-GPC (16:0/16:1)*	Lipid	-0.0558611	0.483392	202	0.633742
N-stearoyl-sphingadienine (d18:2/18:0)*	Lipid	0.62232	0.483392	150	0.633742
oxalate (ethanedioate)	Cofactors and Vitamins	0.136041	0.483392	150	0.633742
catechol sulfate	Xenobiotics	-0.637469	0.491549	199.5	0.643273
cytidine 2',3'-cyclic monophosphate	Nucleotide	0.252015	0.493195	197	0.644263
arabitol/xylitol	Carbohydrate	0.0123802	0.500791	201	0.650669
creatine	Amino Acid	0.373017	0.500791	151	0.650669
gamma-glutamylglutamine	Peptide	0.460061	0.500791	151	0.650669
N-carboxymethylalanine	Xenobiotics	-2.92205	0.504416	154	0.654207
2-arachidonoylglycerol (20:4)	Lipid	0.507245	0.512713	152	0.662993
UDP-N-acetylglucosamine/galactosamine	Carbohydrate	-0.660273	0.517985	155	0.662993
1-palmitoyl-GPI (16:0)	Lipid	-0.37327	0.518506	200	0.662993
3-aminoisobutyrate	Nucleotide	-0.185362	0.518506	200	0.662993
ergothioneine	Xenobiotics	0.319457	0.518506	200	0.662993
glycerol	Lipid	-0.0294851	0.518506	200	0.662993
guanidinoacetate	Amino Acid	-0.234337	0.518506	152	0.662993
N-methyl-GABA	Amino Acid	0.0169863	0.518506	200	0.662993
ophthalmate	Amino Acid	1.00901	0.520712	152.5	0.664642
N-delta-acetylornithine	Amino Acid	-0.323778	0.52188	199.5	0.664962
kynurenate	Amino Acid	-0.110448	0.529253	153	0.673173
1-oleoyl-2-docosahexaenoyl-GPE (18:1/22:6)*	Lipid	0.185276	0.53653	153	0.67415
2-hydroxystearate	Lipid	0.188268	0.53653	153	0.67415
2R,3R-dihydroxybutyrate	Lipid	0.409689	0.53653	153	0.67415
3-amino-2-piperidone	Amino Acid	0.0327095	0.53653	153	0.67415
aspartate	Amino Acid	-0.104495	0.53653	199	0.67415
carboxyethyl-GABA	Amino Acid	-0.14323	0.53653	199	0.67415
glycerophosphoglycerol	Lipid	-0.116136	0.53653	199	0.67415
androsterone sulfate	Lipid	0.221221	0.546184	154	0.685092
3-hydroxyoleoylcarnitine	Lipid	0.347138	0.547717	154	0.685829
1-myristoyl-2-palmitoyl-GPC (14:0/16:0)	Lipid	0.056073	0.554855	198	0.691185
N6-carboxymethyllysine	Carbohydrate	0.237831	0.554855	154	0.691185
S-adenosylhomocysteine (SAH)	Amino Acid	-0.192856	0.554855	198	0.691185
quinate	Xenobiotics	0.301857	0.562841	155	0.699931
N-(2-hydroxypalmitoyl)-sphingosine (d18:1/16:0(2OH))	Lipid	-0.280528	0.565008	197	0.701423
adrenate (22:4n6)	Lipid	-0.192805	0.573471	155	0.705885
behenoyl sphingomyelin (d18:1/22:0)*	Lipid	-0.125292	0.573471	197	0.705885
sphingomyelin (d18:1/21:0, d17:1/22:0, d16:1/23:0)*	Lipid	-0.32279	0.573471	197	0.705885
stachydrine	Xenobiotics	-1.37138	0.573471	197	0.705885
taurine	Amino Acid	-0.12686	0.573471	197	0.705885
cystine	Amino Acid	0.604823	0.587264	156	0.721638
carotene diol (3)	Cofactors and Vitamins	0.0489812	0.590126	195	0.723821
3,5-diiodo-L-tyrosine	Amino Acid	0.00831665	0.594032	170.5	0.723821
azithromycin	Xenobiotics	0.0968096	0.594032	170.5	0.723821
diphenhydramine	Xenobiotics	1.18038	0.594032	170.5	0.723821
paroxetine	Xenobiotics	2.1018	0.594032	170.5	0.723821
glycodeoxycholate	Lipid	-0.371978	0.595229	188	0.724062
2-piperidinone	Xenobiotics	-0.741242	0.611778	190	0.742946
carotene diol (2)	Cofactors and Vitamins	0.315392	0.615069	194	0.745433
N-acetylcysteine	Amino Acid	0.107337	0.615882	194.5	0.745433
2-aminoheptanoate	Lipid	0.0665778	0.625078	194	0.755215
3-carboxy-4-methyl-5-propyl-2-furanpropanoate (CMPF)	Lipid	-0.417204	0.626047	194	0.755215
1,2-dioleoyl-GPC (18:1/18:1)	Lipid	-0.0749003	0.630972	194	0.756123
bilirubin (Z,Z)	Cofactors and Vitamins	0.600883	0.630972	158	0.756123
margaroylcarnitine (C17)*	Lipid	-0.0840642	0.630972	194	0.756123
phenylacetylglutamine	Peptide	-0.221577	0.630972	194	0.756123
histidine betaine (hercynine)*	Xenobiotics	0.205232	0.641768	191	0.767791
4-hydroxyglutamate	Amino Acid	-1.14321	0.645334	193	0.768939
N-stearoyl-sphinganine (d18:0/18:0)*	Lipid	0.332905	0.645784	193	0.768939
myristoleoylcarnitine (C14:1)*	Lipid	0.435912	0.645909	159	0.768939
dihydroxyacetone phosphate (DHAP)	Carbohydrate	0.23172	0.650654	159	0.769534
glutamate, gamma-methyl ester	Amino Acid	0.366113	0.650654	159	0.769534
N-acetylmethionine	Amino Acid	0.115751	0.650654	159	0.769534
succinate	Energy	0.249926	0.650654	193	0.769534
uridine 5'-monophosphate (UMP)	Nucleotide	-0.119009	0.66075	166	0.780201
cysteinylglycine disulfide*	Amino Acid	0.454777	0.664174	160	0.78297
tryptophan betaine	Amino Acid	-1.07125	0.666134	192	0.784005
lactosyl-N-palmitoyl-sphingosine (d18:1/16:0)	Lipid	-0.115119	0.670577	192	0.78668
sphingadienine	Lipid	0.532592	0.670577	160	0.78668
gamma-glutamylmethionine	Peptide	0.439672	0.676282	160.5	0.792091
N-formylphenylalanine	Amino Acid	0.180138	0.684005	161	0.799845
2'-deoxyadenosine	Nucleotide	-0.287055	0.689084	190.5	0.804486
3-formylindole	Xenobiotics	-0.273098	0.707043	190	0.820925
trans-urocanate	Amino Acid	0.778316	0.707074	162	0.820925
leucylalanine	Peptide	2.24551	0.708531	163	0.820925
(R)-3-hydroxybutyrylcarnitine	Lipid	-0.104067	0.711091	190	0.820925
citrate	Energy	1.93354	0.711091	162	0.820925
N1-methyladenosine	Nucleotide	-0.0654087	0.711091	162	0.820925
sphingomyelin (d18:1/20:0, d16:1/22:0)*	Lipid	-0.117217	0.711091	190	0.820925
3-hydroxyhexanoylcarnitine (2)	Lipid	1.62942	0.721043	164	0.831091
2-palmitoleoylglycerol (16:1)*	Lipid	0.113564	0.724709	188.5	0.833991
androstenediol (3beta,17beta) disulfate (1)	Lipid	-0.581873	0.727332	189	0.835356
caffeine	Xenobiotics	-0.368283	0.728683	164.5	0.835356
uridine-2',3'-cyclic monophosphate	Nucleotide	0.568239	0.731249	187	0.835356
1-stearoyl-2-oleoyl-GPE (18:0/18:1)	Lipid	-0.0293718	0.731657	189	0.835356
mannonate*	Xenobiotics	0.635948	0.731657	163	0.835356
threonylphenylalanine	Peptide	0.783164	0.739382	185	0.842849
1-palmitoleoylglycerol (16:1)*	Lipid	0.271097	0.748375	164	0.851012
1-(1-enyl-palmitoyl)-2-palmitoleoyl-GPC (P-16:0/16:1)*	Lipid	-0.285739	0.752412	188	0.851012
1-oleoyl-GPS (18:1)	Lipid	0.165735	0.752412	188	0.851012
N-acetylglutamine	Amino Acid	-0.885904	0.752412	188	0.851012
palmitoylcarnitine (C16)	Lipid	-0.188829	0.752412	164	0.851012
1-methyl-5-imidazoleacetate	Amino Acid	-0.539858	0.759454	187.5	0.856305
N-methylproline	Amino Acid	-1.10651	0.759454	164.5	0.856305
nisinate (24:6n3)	Lipid	0.5486	0.768677	165	0.865358
acetylphosphate	Energy	0.0300269	0.773343	187	0.866574
carotene diol (1)	Cofactors and Vitamins	0.429959	0.773343	165	0.866574
imidazole lactate	Amino Acid	0.211306	0.773343	165	0.866574
4-methylcatechol sulfate	Xenobiotics	-0.124867	0.776317	167	0.868564
1-stearoyl-GPG (18:0)	Lipid	-0.128853	0.7794	186.5	0.870069
1-myristoylglycerol (14:0)	Lipid	0.212755	0.780062	165.5	0.870069
N-acetyl-3-methylhistidine*	Amino Acid	1.26384	0.784111	168.5	0.873242
S-carboxymethyl-L-cysteine	Xenobiotics	0.152226	0.794434	166	0.882029
sphingomyelin (d18:2/16:0, d18:1/16:1)*	Lipid	0.0128041	0.794434	186	0.882029
glutathione, oxidized (GSSG)	Amino Acid	-0.113504	0.800971	185.5	0.887926
N2-methylguanosine	Nucleotide	0.372473	0.81283	167	0.898727
1-palmitoyl-2-stearoyl-GPE (16:0/18:0)*	Lipid	0.0945535	0.815673	185	0.898727
gamma-glutamyl-epsilon-lysine	Peptide	-0.339007	0.815673	185	0.898727
sphingomyelin (d18:1/20:1, d18:2/20:0)*	Lipid	0.159822	0.815673	167	0.898727
(3'-5')-adenylyladenosine*	Nucleotide	0.779328	0.827998	169	0.909905
theophylline	Xenobiotics	1.20075	0.828328	184	0.909905
5-methyluridine (ribothymidine)	Nucleotide	0.225724	0.833263	168	0.912566
4-hydroxyphenylpyruvate	Amino Acid	-0.298521	0.834114	184	0.912566
3-(4-hydroxyphenyl)lactate	Amino Acid	0.499583	0.837043	168	0.912566
indolelactate	Amino Acid	0.321565	0.837043	184	0.912566
phosphoenolpyruvate (PEP)	Carbohydrate	0.102551	0.837043	168	0.912566
2-palmitoylglycerol (16:0)	Lipid	0.144266	0.845508	168.5	0.92041
pregnenediol disulfate (C21H34O8S2)*	Lipid	-0.00615735	0.851838	183	0.923494
1-dihomo-linolenylglycerol (20:3)	Lipid	-0.226528	0.856402	183	0.923494
prolylglycine	Peptide	0.046304	0.856402	183	0.923494
1-stearoyl-2-oleoyl-GPC (18:0/18:1)	Lipid	0.0263291	0.858531	169	0.923494
docosadienoate (22:2n6)	Lipid	-0.000100234	0.858531	169	0.923494
pipecolate	Amino Acid	-0.225783	0.858531	169	0.923494
ribitol	Carbohydrate	0.249764	0.858531	169	0.923494
trigonelline (N'-methylnicotinate)	Cofactors and Vitamins	0.574196	0.858531	169	0.923494
N-acetylleucine	Amino Acid	-0.284389	0.862276	182.5	0.926148
succinimide	Xenobiotics	0.78773	0.876196	182	0.934243
1-dihomo-linoleoylglycerol (20:2)	Lipid	-0.129469	0.878165	182	0.934243
glycosyl-N-(2-hydroxynervonoyl)-sphingosine (d18:1/24:1(2OH))*	Lipid	0.521605	0.878307	170	0.934243
cysteine sulfinic acid	Amino Acid	0.186385	0.880122	182	0.934243
glutathione, reduced (GSH)	Amino Acid	1.20044	0.880122	182	0.934243
malonylcarnitine	Lipid	0.560921	0.880122	170	0.934243
N-acetylglycine	Amino Acid	0.19383	0.880122	170	0.934243
tartronate (hydroxymalonate)	Xenobiotics	0.0434958	0.880122	170	0.934243
ethyl alpha-glucopyranoside	Xenobiotics	-1.4599	0.895314	172	0.944803
ciliatine (2-aminoethylphosphonate)	Xenobiotics	0.578008	0.898905	180	0.944803
1-(1-enyl-palmitoyl)-2-linoleoyl-GPE (P-16:0/18:2)*	Lipid	0.0559143	0.901799	171	0.944803
1-palmitoyl-2-docosahexaenoyl-GPE (16:0/22:6)*	Lipid	0.000546831	0.901799	181	0.944803
ceramide (d18:1/14:0, d16:1/16:0)*	Lipid	0.082306	0.901799	171	0.944803
erucate (22:1n9)	Lipid	0.0881452	0.901799	171	0.944803
hypoxanthine	Nucleotide	-0.0447165	0.901799	171	0.944803
myristoylcarnitine (C14)	Lipid	0.0522594	0.901799	181	0.944803
sphingomyelin (d18:0/18:0, d19:0/17:0)*	Lipid	0.333277	0.901799	181	0.944803
3-hydroxyisobutyrate	Amino Acid	0.181495	0.90979	180.5	0.949894
rocuronium	Xenobiotics	-0.329593	0.90979	171.5	0.949894
1-methylguanidine	Amino Acid	0.414544	0.910588	180	0.949894
N-acetyltaurine	Amino Acid	0.179025	0.922332	172	0.952449
2'-deoxyuridine	Nucleotide	0.0202133	0.922379	180	0.952449
2-linoleoylglycerol (18:2)	Lipid	0.433814	0.923547	172	0.952449
cysteine	Amino Acid	0.0529933	0.923547	172	0.952449
guanosine	Nucleotide	0.106116	0.923547	172	0.952449
lidocaine	Xenobiotics	0.397508	0.923547	172	0.952449
oleoyl-oleoyl-glycerol (18:1/18:1) [2]*	Lipid	0.0817962	0.923547	172	0.952449
phosphate	Energy	0.0220559	0.923547	172	0.952449
(3'-5')-adenylyluridine	Nucleotide	-0.107678	0.93898	179	0.96699
1-myristoyl-2-arachidonoyl-GPC (14:0/20:4)*	Lipid	0.220852	0.945351	173	0.96805
glycosyl-N-arachidoyl-sphingosine (d18:1/20:0)*	Lipid	0.628745	0.945351	179	0.96805
hypotaurine	Amino Acid	-0.100238	0.945351	179	0.96805
N-acetylneuraminate	Carbohydrate	0.153159	0.945351	173	0.96805
dehydroepiandrosterone sulfate (DHEA-S)	Lipid	0.00971554	0.96659	174	0.980722
hydroxy-CMPF*	Lipid	0.182645	0.966625	174	0.980722
beta-guanidinopropanoate	Xenobiotics	0.492862	0.966695	178	0.980722
1,5-anhydroglucitol (1,5-AG)	Carbohydrate	0.0146024	0.967195	178	0.980722
3-phosphoglycerate	Carbohydrate	0.0864439	0.967195	174	0.980722
homoarginine	Amino Acid	-0.0119915	0.967195	178	0.980722
linoleoyl-arachidonoyl-glycerol (18:2/20:4) [2]*	Lipid	-0.248532	0.967195	174	0.980722
eicosanoylsphingosine (d20:1)*	Lipid	0.0257825	0.977793	177.5	0.988881
acesulfame	Xenobiotics	-1.59708	0.977969	177	0.988881
sarcosine	Amino Acid	0.248872	0.987201	175	0.990428
theobromine	Xenobiotics	-0.172506	0.988537	175	0.990428
1-(1-enyl-palmitoyl)-2-palmitoyl-GPC (P-16:0/16:0)*	Lipid	-0.159034	0.989062	177	0.990428
5-methylthioadenosine (MTA)	Amino Acid	-0.177266	0.989062	177	0.990428
mannitol/sorbitol	Carbohydrate	0.386872	0.989062	177	0.990428
urea	Amino Acid	0.018743	0.989062	177	0.990428
3-hydroxybutyrate (BHBA)	Lipid	0.398174	0.989062	175	0.990428
sphingomyelin (d18:2/21:0, d16:2/23:0)*	Lipid	-0.180029	1	176	1
