# Supplementary material for: Mitonuclear genotype remodels the metabolic and microenvironmental landscape of Hürthle cell carcinoma
Source: Sci Adv. 2022 Jun 22;8(25):eabn9699. doi: 10.1126/sciadv.abn9699 (PMC9216518; doi:10.1126/sciadv.abn9699)
Supplement: Supplementary file 2 — Tables S1 to S6 [file sciadv.abn9699_tables_s1_to_s6.zip › sciadv.abn9699_table_s3.xlsx]

## Sheet: supp table 3A
tme_signature	mean_Z_score_group1	mean_Z_score_group2	mean_Z_score_group2_minus_group1	pvalue_wilcox	group
T.helper.cells	1.55514	-0.110522	-1.66566	0.0211594	tumor_vs_normal
Th17.cells	0.888171	-0.30046	-1.18863	0.0252007	tumor_vs_normal
aDC	-0.996453	0.352811	1.34926	0.0298936	tumor_vs_normal
PDL1	-1.0346	0.172277	1.20687	0.0298936	tumor_vs_normal
CD8.T.cells	1.41924	-0.036754	-1.456	0.035319	tumor_vs_normal
NK.cells	1.07772	-0.163569	-1.24129	0.0415632	tumor_vs_normal
TIS	1.34227	-0.0377425	-1.38001	0.0661478	tumor_vs_normal
Th1.cells	1.20879	0.0408895	-1.1679	0.0661478	tumor_vs_normal
Tcm.cells	0.99687	-0.178122	-1.17499	0.101636	tumor_vs_normal
pDC	-0.922194	0.0509232	0.973117	0.116378	tumor_vs_normal
NK.CD56bright.cells	1.06952	-0.0717971	-1.14131	0.150852	tumor_vs_normal
APM1	-0.629319	0.146571	0.77589	0.192609	tumor_vs_normal
Eosinophils	0.600566	-0.100304	-0.70087	0.242296	tumor_vs_normal
T.cells	0.722094	0.157583	-0.564511	0.270265	tumor_vs_normal
NK.CD56dim.cells	-0.394304	0.114432	0.508736	0.300371	tumor_vs_normal
PD1	0.683767	0.209849	-0.473918	0.300371	tumor_vs_normal
Th2.cells	-0.430776	0.271735	0.702511	0.300371	tumor_vs_normal
APM2	-0.337126	0.292663	0.629789	0.332634	tumor_vs_normal
IIS	0.687439	0.0419145	-0.645525	0.367053	tumor_vs_normal
B.cells	0.798573	0.098587	-0.699986	0.367053	tumor_vs_normal
Cytotoxic.cells	0.346416	0.151744	-0.194672	0.40361	tumor_vs_normal
DC	0.396326	0.0171926	-0.379133	0.40361	tumor_vs_normal
StromalScore	0.509979	0.0275578	-0.482421	0.482953	tumor_vs_normal
Tem.cells	0.317187	-0.186153	-0.50334	0.482953	tumor_vs_normal
Treg.cells	0.417393	0.183783	-0.233609	0.482953	tumor_vs_normal
Angiogenesis	0.326875	-0.123911	-0.450786	0.525594	tumor_vs_normal
Macrophages	-0.172078	0.177016	0.349093	0.61629	tumor_vs_normal
Mast.cells	-0.279585	0.0581081	0.337693	0.61629	tumor_vs_normal
CYT	0.226719	0.0797777	-0.146942	0.664071	tumor_vs_normal
Tgd.cells	0.433246	0.137977	-0.29527	0.664071	tumor_vs_normal
ImmuneScore	0.0708218	0.18689	0.116068	0.713258	tumor_vs_normal
CTLA4	0.479959	0.167752	-0.312207	0.763667	tumor_vs_normal
ESTIMATEScore	0.26943	0.128769	-0.140661	0.815099	tumor_vs_normal
Neutrophils	-0.0176494	-0.0223502	-0.00470077	0.920167	tumor_vs_normal
Tfh.cells	0.119349	0.195615	0.0762664	0.920167	tumor_vs_normal
iDC	-0.0477839	0.0877579	0.135542	0.97335	tumor_vs_normal
T.helper.cells	0.399826	-0.552823	-0.952649	0.0113	HWIDE_vs_HMIN
Angiogenesis	0.25593	-0.453107	-0.709037	0.053	HWIDE_vs_HMIN
Tcm.cells	0.237045	-0.537934	-0.774979	0.0589	HWIDE_vs_HMIN
TIS	0.249152	-0.286385	-0.535537	0.107	HWIDE_vs_HMIN
CD8.T.cells	0.205514	-0.246719	-0.452233	0.14	HWIDE_vs_HMIN
Tem.cells	0.122423	-0.453586	-0.576009	0.249	HWIDE_vs_HMIN
Neutrophils	0.129366	-0.153838	-0.283204	0.269	HWIDE_vs_HMIN
APM1	-0.0218649	0.292548	0.314413	0.311	HWIDE_vs_HMIN
iDC	0.335514	-0.126964	-0.462479	0.311	HWIDE_vs_HMIN
Mast.cells	0.287841	-0.140994	-0.428834	0.357	HWIDE_vs_HMIN
CYT	0.3529	-0.156928	-0.509828	0.381	HWIDE_vs_HMIN
Th2.cells	0.0428119	0.470135	0.427323	0.461	HWIDE_vs_HMIN
IIS	0.238586	-0.128534	-0.367119	0.49	HWIDE_vs_HMIN
NK.CD56dim.cells	0.214177	0.027987	-0.18619	0.49	HWIDE_vs_HMIN
PD1	0.207476	0.211905	0.00442903	0.49	HWIDE_vs_HMIN
Th1.cells	-0.0865232	0.151314	0.237837	0.519	HWIDE_vs_HMIN
Th17.cells	-0.123304	-0.453996	-0.330692	0.519	HWIDE_vs_HMIN
NK.CD56bright.cells	-0.189934	0.0305878	0.220521	0.549	HWIDE_vs_HMIN
Tgd.cells	0.164667	0.114846	-0.0498213	0.549	HWIDE_vs_HMIN
aDC	0.245184	0.446087	0.200903	0.58	HWIDE_vs_HMIN
Macrophages	0.290083	0.0790242	-0.211058	0.645	HWIDE_vs_HMIN
T.cells	0.37992	-0.0351087	-0.415029	0.678	HWIDE_vs_HMIN
Tfh.cells	0.212578	0.180914	-0.0316645	0.678	HWIDE_vs_HMIN
B.cells	0.180367	0.0277115	-0.152655	0.747	HWIDE_vs_HMIN
ESTIMATEScore	0.257508	0.0171954	-0.240313	0.782	HWIDE_vs_HMIN
APM2	0.27401	0.30883	0.0348203	0.782	HWIDE_vs_HMIN
NK.cells	-0.173794	-0.154707	0.0190865	0.782	HWIDE_vs_HMIN
DC	0.115507	-0.0680133	-0.18352	0.818	HWIDE_vs_HMIN
StromalScore	0.0683451	-0.00779111	-0.0761362	0.854	HWIDE_vs_HMIN
Treg.cells	0.164833	0.200207	0.0353736	0.854	HWIDE_vs_HMIN
ImmuneScore	0.364365	0.0330775	-0.331288	0.89	HWIDE_vs_HMIN
Cytotoxic.cells	0.24315	0.0725264	-0.170623	0.89	HWIDE_vs_HMIN
PDL1	0.214887	0.135347	-0.0795399	0.89	HWIDE_vs_HMIN
CTLA4	0.287063	0.0643496	-0.222713	0.927	HWIDE_vs_HMIN
pDC	0.0972082	0.0108096	-0.0863986	0.927	HWIDE_vs_HMIN
Eosinophils	-0.0373143	-0.154894	-0.11758	0.963	HWIDE_vs_HMIN

## Sheet: supp table 3B
tme_signature	mean_Z_score_group1	mean_Z_score_group2	mean_Z_score_group2_minus_group1	pvalue_wilcox	group
aDC	-1.34327	-0.136169	1.2071	0.0113632	tumor_vs_normal
T.helper.cells	1.1913	-0.244986	-1.43628	0.0113632	tumor_vs_normal
TIS	0.458654	-0.206952	-0.665605	0.0361806	tumor_vs_normal
APM1	-0.872245	0.0190815	0.891326	0.0446853	tumor_vs_normal
CD8.T.cells	0.785724	-0.26599	-1.05171	0.0667981	tumor_vs_normal
APM2	-0.968635	-0.20368	0.764954	0.0808556	tumor_vs_normal
Th2.cells	-0.855139	-0.178611	0.676528	0.0808556	tumor_vs_normal
Mast.cells	-0.681185	0.0597754	0.74096	0.0972255	tumor_vs_normal
Tcm.cells	0.735706	-0.0100148	-0.745721	0.116143	tumor_vs_normal
CTLA4	-0.712676	-0.190424	0.522251	0.137669	tumor_vs_normal
T.cells	0.0446103	-0.31964	-0.364251	0.162536	tumor_vs_normal
NK.CD56dim.cells	-0.480198	-0.0276478	0.45255	0.19043	tumor_vs_normal
PDL1	-1.17052	0.0853153	1.25584	0.19043	tumor_vs_normal
CYT	-0.11038	-0.12299	-0.0126097	0.2217	tumor_vs_normal
NK.CD56bright.cells	0.6008	-0.142887	-0.743687	0.256487	tumor_vs_normal
Macrophages	-0.61699	-0.123297	0.493693	0.294894	tumor_vs_normal
Neutrophils	-0.503903	0.104308	0.60821	0.294894	tumor_vs_normal
Tem.cells	-0.0965204	0.21668	0.313201	0.336975	tumor_vs_normal
NK.cells	0.876404	-0.0610692	-0.937473	0.382733	tumor_vs_normal
PD1	-0.0425679	-0.371399	-0.328831	0.382733	tumor_vs_normal
Tgd.cells	0.239951	-0.28014	-0.520092	0.432111	tumor_vs_normal
Th17.cells	0.674441	0.177383	-0.497058	0.432111	tumor_vs_normal
ImmuneScore	-0.520348	-0.184968	0.335379	0.600471	tumor_vs_normal
IIS	-0.0512007	-0.146777	-0.0955766	0.662521	tumor_vs_normal
Cytotoxic.cells	-0.198132	-0.223509	-0.0253778	0.726978	tumor_vs_normal
pDC	-0.113998	0.0801299	0.194128	0.726978	tumor_vs_normal
Th1.cells	-0.0844535	-0.215139	-0.130685	0.726978	tumor_vs_normal
ESTIMATEScore	-0.421415	-0.14998	0.271435	0.793428	tumor_vs_normal
Eosinophils	0.00902619	0.0466534	0.0376272	0.793428	tumor_vs_normal
iDC	-0.257067	-0.0734604	0.183607	0.793428	tumor_vs_normal
Treg.cells	-0.108441	-0.28918	-0.180739	0.793428	tumor_vs_normal
Tfh.cells	-0.3943	-0.221541	0.172759	0.861414	tumor_vs_normal
StromalScore	-0.219116	-0.0782956	0.14082	1	tumor_vs_normal
Angiogenesis	0.036497	0.113305	0.0768077	1	tumor_vs_normal
B.cells	-0.206668	-0.216007	-0.00933933	1	tumor_vs_normal
DC	-0.21464	-0.0488785	0.165762	1	tumor_vs_normal
T.helper.cells	0.133208	-0.660999	-0.794207	0.0124251	HWIDE_vs_HMIN
pDC	0.565309	-0.453567	-1.01888	0.0221037	HWIDE_vs_HMIN
PDL1	-0.394444	0.61305	1.00749	0.031734	HWIDE_vs_HMIN
Tcm.cells	0.27977	-0.328778	-0.608549	0.097961	HWIDE_vs_HMIN
Eosinophils	0.380548	-0.320631	-0.701179	0.113102	HWIDE_vs_HMIN
Th2.cells	-0.349169	0.00900346	0.358173	0.113102	HWIDE_vs_HMIN
CYT	0.121138	-0.391531	-0.512668	0.13003	HWIDE_vs_HMIN
NK.CD56dim.cells	0.175386	-0.250985	-0.426372	0.169706	HWIDE_vs_HMIN
Angiogenesis	0.455497	-0.263107	-0.718604	0.192667	HWIDE_vs_HMIN
CTLA4	-0.0577877	-0.336325	-0.278537	0.204675	HWIDE_vs_HMIN
Mast.cells	-0.247378	0.397644	0.645022	0.217832	HWIDE_vs_HMIN
T.cells	-0.111542	-0.548549	-0.437008	0.245278	HWIDE_vs_HMIN
Macrophages	-0.316379	0.0890938	0.405473	0.275063	HWIDE_vs_HMIN
Neutrophils	0.0521429	0.161689	0.109546	0.275063	HWIDE_vs_HMIN
Tgd.cells	-0.0408362	-0.543375	-0.502539	0.275063	HWIDE_vs_HMIN
Th1.cells	-0.341905	-0.0756951	0.26621	0.275063	HWIDE_vs_HMIN
TIS	-0.0422268	-0.388149	-0.345922	0.307226	HWIDE_vs_HMIN
Tem.cells	0.385335	0.0311601	-0.354175	0.307226	HWIDE_vs_HMIN
APM1	-0.176921	0.234684	0.411605	0.341786	HWIDE_vs_HMIN
CD8.T.cells	-0.1422	-0.402158	-0.259958	0.378738	HWIDE_vs_HMIN
Cytotoxic.cells	-0.040435	-0.424891	-0.384456	0.378738	HWIDE_vs_HMIN
ImmuneScore	-0.00689895	-0.380844	-0.373945	0.418052	HWIDE_vs_HMIN
Tfh.cells	-0.179639	-0.267633	-0.0879942	0.503515	HWIDE_vs_HMIN
iDC	0.104145	-0.268826	-0.372971	0.647156	HWIDE_vs_HMIN
NK.CD56bright.cells	-0.0935769	-0.197128	-0.103551	0.647156	HWIDE_vs_HMIN
IIS	-0.000858078	-0.307288	-0.30643	0.805324	HWIDE_vs_HMIN
Th17.cells	0.111904	0.249411	0.137507	0.805324	HWIDE_vs_HMIN
B.cells	-0.157439	-0.280432	-0.122993	0.860259	HWIDE_vs_HMIN
DC	-0.00327256	-0.0990451	-0.0957725	0.860259	HWIDE_vs_HMIN
PD1	-0.402889	-0.336759	0.0661301	0.860259	HWIDE_vs_HMIN
StromalScore	-0.100492	-0.0538797	0.0466121	0.915878	HWIDE_vs_HMIN
ESTIMATEScore	-0.048689	-0.2614	-0.212711	0.915878	HWIDE_vs_HMIN
APM2	-0.18761	-0.221358	-0.0337472	0.971913	HWIDE_vs_HMIN
NK.cells	-0.0295166	-0.0957772	-0.0662606	0.971913	HWIDE_vs_HMIN
Treg.cells	-0.250229	-0.332027	-0.0817981	0.971913	HWIDE_vs_HMIN
aDC	-0.137794	-0.134381	0.00341302	1	HWIDE_vs_HMIN
