# Supplementary material for: Mitonuclear genotype remodels the metabolic and microenvironmental landscape of Hürthle cell carcinoma
Source: Sci Adv. 2022 Jun 22;8(25):eabn9699. doi: 10.1126/sciadv.abn9699 (PMC9216518; doi:10.1126/sciadv.abn9699)
Supplement: Supplementary file 2 — Tables S1 to S6 [file sciadv.abn9699_tables_s1_to_s6.zip › sciadv.abn9699_table_s4.xlsx]

## Sheet: supp table 4A
sample_name	class	PFS_1_progress_0_no_	PFS_months	OS_1_dead_0_alive	OS_time_months
YD1	C1	0	2.2	1	188
YD37	C1	0	11.9	0	11.9
YD50	C1	0	7.4	0	7.4
YD43	C1	0	12.2	0	12.2
YD47	C1	0	13.2	0	13.2
YD36	C1	0	20.1	0	20.1
YD26	C2	0	52.2	0	52.2
YD45	C2	0	12.8	0	12.8
YD4	C2	0	40	1	96
YD24	C2	0	67.6	0	67.6
YD33	C2	0	45.4	0	45.4
YD10	C2	0	63.3	0	63.3
YD7	C3	0	106.3	0	106.3
YD16	C3	0	80.3	0	80.3
YD41	C3	0	16.4	0	16.4
YD19	C3	0	60.7	0	60.7
YD20	C3	1	16.3	0	82.1
YD21	C3	0	58.2	0	58.2
YD22	C3	1	42.1	1	169.5
YD14	C4	0	44	0	44
YD28	C4	0	30.4	0	30.4
YD49	C4	0	11.4	0	11.4
YD9	C4	0	38.6	0	38.6
YD18	C4	0	87.6	0	87.6
YD94	C4	1	12.5	0	38.3
YD31	C4	1	20.1	1	49.6
YD2	C4	1	74.4	1	96.7
YD39	C4	1	10.5	0	18.7

## Sheet: supp table 4B
pathway	pval	padj	log2err	ES	NES	size
Propanoate metabolism	9.24244e-08	7.39395e-06	0.704976	0.707195	2.21678	33
Citrate cycle (TCA cycle)	2.36148e-06	9.44591e-05	0.627257	0.703598	2.16918	28
Valine, leucine and isoleucine degradation	7.18776e-06	0.000191674	0.610527	0.610993	2.08173	47
Terpenoid backbone biosynthesis	0.000360438	0.00480584	0.498493	0.646082	1.89396	22
Fatty acid degradation	0.000273584	0.00437734	0.498493	0.563046	1.86684	40
Inositol phosphate metabolism	0.000138202	0.00276404	0.518848	0.501631	1.80777	71
Glyoxylate and dicarboxylate metabolism	0.00352146	0.0313019	0.431708	0.563724	1.7171	27
Pyruvate metabolism	0.00164858	0.0164858	0.45506	0.539933	1.70933	34
Linoleic acid metabolism	0.0100671	0.0732155	0.38073	-0.494048	-1.70885	21
Butanoate metabolism	0.00812299	0.0649839	0.38073	0.557149	1.67017	25
Oxidative phosphorylation	0.00152245	0.0164858	0.45506	0.420533	1.60576	116
One carbon pool by folate	0.0276797	0.147625	0.352488	0.557128	1.58975	19
Phosphonate and phosphinate metabolism	0.0233617	0.133496	0.352488	0.756757	1.58011	6
Fatty acid elongation	0.0146124	0.0906989	0.38073	0.512602	1.56139	27
Arachidonic acid metabolism	0.0147386	0.0906989	0.38073	-0.336003	-1.4922	48
Sphingolipid metabolism	0.036643	0.172438	0.257206	0.44141	1.48505	45
Arginine biosynthesis	0.0569536	0.227815	0.216543	0.51196	1.46087	19
Alanine, aspartate and glutamate metabolism	0.0449871	0.18942	0.24134	0.462047	1.44834	33
N-Glycan biosynthesis	0.0444444	0.18942	0.231127	0.422465	1.44576	49
Synthesis and degradation of ketone bodies	0.0706922	0.257063	0.204295	0.599114	1.44302	10
Purine metabolism	0.0317797	0.158898	0.261664	0.364397	1.39913	120
Biosynthesis of unsaturated fatty acids	0.0815006	0.273504	0.176694	0.458862	1.3977	27
Starch and sucrose metabolism	0.0820513	0.273504	0.175204	0.452674	1.39559	28
Selenocompound metabolism	0.109116	0.319489	0.156312	0.504968	1.36912	16
Pentose and glucuronate interconversions	0.109116	0.319489	0.156312	0.50399	1.36647	16
Metabolism of xenobiotics by cytochrome P450	0.0692967	0.257063	0.287805	-0.315665	-1.35908	42
Glycosylphosphatidylinositol (GPI)-anchor biosynthesis	0.0985545	0.315375	0.160801	0.454972	1.35584	24
Fatty acid biosynthesis	0.124138	0.320356	0.145516	0.485098	1.33644	17
Pantothenate and CoA biosynthesis	0.113941	0.319489	0.15017	0.465492	1.3353	20
Folate biosynthesis	0.116866	0.319489	0.147331	0.45419	1.33144	22
D-Glutamine and D-glutamate metabolism	0.119808	0.319489	0.160801	0.677052	1.30907	5
Porphyrin and chlorophyll metabolism	0.143233	0.358081	0.130777	0.436844	1.30182	24
Retinol metabolism	0.157065	0.380764	0.249247	-0.317544	-1.29405	37
Mannose type O-glycan biosynthesis	0.166003	0.383562	0.120985	0.433835	1.27177	22
Lysine degradation	0.167808	0.383562	0.110122	0.350207	1.23472	60
Thiamine metabolism	0.233524	0.457143	0.103576	0.488404	1.22237	12
Glycolysis / Gluconeogenesis	0.199769	0.431933	0.0999277	0.352286	1.22124	55
Pyrimidine metabolism	0.185615	0.412477	0.104733	0.350954	1.21612	56
Steroid biosynthesis	0.230563	0.457143	0.100279	0.422456	1.21185	20
Taurine and hypotaurine metabolism	0.254658	0.473783	0.153159	-0.441375	-1.19296	9
beta-Alanine metabolism	0.240621	0.458326	0.0956031	0.3915	1.19251	27
Amino sugar and nucleotide sugar metabolism	0.232749	0.457143	0.0916795	0.342735	1.17104	48
Ubiquinone and other terpenoid-quinone biosynthesis	0.307803	0.523921	0.0878313	0.467456	1.15683	11
Other glycan degradation	0.274368	0.498851	0.159647	-0.354103	-1.15117	17
Glycosaminoglycan biosynthesis - heparan sulfate / heparin	0.299078	0.523921	0.0843144	0.384601	1.13923	23
Riboflavin metabolism	0.303892	0.523921	0.0905429	0.500964	1.13594	8
Drug metabolism - cytochrome P450	0.234286	0.457143	0.222056	-0.272727	-1.13403	39
Glycosphingolipid biosynthesis - lacto and neolacto series	0.32672	0.542092	0.0797706	0.37494	1.12396	25
Nitrogen metabolism	0.383448	0.57879	0.0736213	0.392404	1.08107	17
alpha-Linolenic acid metabolism	0.332031	0.542092	0.15017	-0.316801	-1.07673	20
Ascorbate and aldarate metabolism	0.377941	0.57879	0.0776799	0.457632	1.07484	9
Galactose metabolism	0.378906	0.57879	0.0713053	0.354034	1.07316	26
Tryptophan metabolism	0.37886	0.57879	0.0667426	0.321231	1.06508	40
Steroid hormone biosynthesis	0.439252	0.650744	0.142057	-0.249999	-1.01278	34
Cysteine and methionine metabolism	0.48	0.685714	0.0550211	0.297177	1.00669	46
Glycerophospholipid metabolism	0.492865	0.688727	0.0506004	0.268626	0.998209	90
Sulfur metabolism	0.478645	0.685714	0.0658312	0.407986	0.982672	10
Nicotinate and nicotinamide metabolism	0.5	0.688727	0.0566484	0.310234	0.982142	34
Ether lipid metabolism	0.513158	0.688727	0.0526973	0.29381	0.977468	43
Primary bile acid biosynthesis	0.53453	0.688727	0.0574877	0.351937	0.954205	16
Glycosphingolipid biosynthesis - ganglio series	0.542373	0.688727	0.057853	0.358535	0.949718	15
Vitamin B6 metabolism	0.54	0.688727	0.0621124	0.452647	0.945127	6
Pentose phosphate pathway	0.561449	0.701811	0.052163	0.306678	0.934143	27
Other types of O-glycan biosynthesis	0.634615	0.781065	0.138022	-0.209117	-0.920486	45
Neomycin, kanamycin and gentamicin biosynthesis	0.534574	0.688727	0.0911073	-0.421828	-0.916931	5
Glutathione metabolism	0.65731	0.796739	0.0403295	0.257969	0.882823	49
Glycerolipid metabolism	0.763953	0.885743	0.0330163	0.237751	0.822168	53
Phenylalanine, tyrosine and tryptophan biosynthesis	0.741214	0.872017	0.049094	0.422262	0.816434	5
Fructose and mannose metabolism	0.799107	0.913265	0.0978773	-0.202232	-0.803329	32
Glycosphingolipid biosynthesis - globo and isoglobo series	0.738701	0.872017	0.0436251	0.300739	0.796622	15
Drug metabolism - other enzymes	0.824826	0.929381	0.0291396	0.222231	0.76985	54
Arginine and proline metabolism	0.865023	0.939706	0.0273075	0.21252	0.724084	47
Mucin type O-glycan biosynthesis	0.849298	0.939706	0.0324331	0.233199	0.72376	29
Glycosaminoglycan degradation	0.873077	0.939706	0.0843144	-0.213451	-0.700091	18
Tyrosine metabolism	0.89272	0.939706	0.0299907	0.221555	0.687621	29
Histidine metabolism	0.88874	0.939706	0.0325785	0.229754	0.659069	20
Glycosaminoglycan biosynthesis - keratan sulfate	0.952314	0.989417	0.0314209	0.216986	0.570512	14
Glycine, serine and threonine metabolism	0.974328	0.989708	0.0230828	0.174183	0.563119	36
Phenylalanine metabolism	0.977337	0.989708	0.0306323	0.20233	0.518634	13
Glycosaminoglycan biosynthesis - chondroitin sulfate / dermatan sulfate	1	1	0.0266755	0.140717	0.403658	20

## Sheet: supp table 4C
pathway	pval	padj	log2err	ES	NES	size
Citrate cycle (TCA cycle)	0.00353912	0.120076	0.431708	-0.509696	-1.70773	28
Fatty acid degradation	0.0138031	0.276061	0.38073	-0.440027	-1.58954	40
Purine metabolism	0.00227515	0.120076	0.431708	-0.362672	-1.54098	120
Glycosphingolipid biosynthesis - lacto and neolacto series	0.0379605	0.433834	0.321776	-0.466787	-1.52898	25
Pyruvate metabolism	0.0329268	0.433834	0.276501	-0.428418	-1.49821	34
Oxidative phosphorylation	0.00450286	0.120076	0.407018	-0.353641	-1.49717	116
Starch and sucrose metabolism	0.0369914	0.433834	0.261664	-0.446081	-1.49459	28
Fatty acid biosynthesis	0.064257	0.64257	0.204295	-0.477346	-1.39777	17
Ubiquinone and other terpenoid-quinone biosynthesis	0.121379	0.789348	0.147331	-0.51585	-1.34971	11
Propanoate metabolism	0.0979192	0.789348	0.155242	-0.382626	-1.32366	33
beta-Alanine metabolism	0.119701	0.789348	0.140406	-0.396238	-1.31478	27
Galactose metabolism	0.128269	0.789348	0.135002	-0.396078	-1.30633	26
N-Glycan biosynthesis	0.113805	0.789348	0.287805	0.270624	1.26604	49
Phenylalanine metabolism	0.182073	0.910352	0.118288	-0.45989	-1.25112	13
Inositol phosphate metabolism	0.161926	0.910352	0.109684	-0.307919	-1.2301	71
Valine, leucine and isoleucine degradation	0.187793	0.910352	0.104733	-0.324488	-1.20269	47
Tyrosine metabolism	0.206468	0.910352	0.102449	-0.356681	-1.19988	29
Tryptophan metabolism	0.19881	0.910352	0.10208	-0.330896	-1.19532	40
Histidine metabolism	0.246073	0.910352	0.0949752	-0.382949	-1.17685	20
Pantothenate and CoA biosynthesis	0.284031	0.910352	0.086795	-0.373491	-1.14779	20
Glycosaminoglycan biosynthesis - chondroitin sulfate / dermatan sulfate	0.287958	0.910352	0.0860347	-0.372148	-1.14366	20
Glutathione metabolism	0.271562	0.910352	0.0828962	-0.303939	-1.13406	49
Drug metabolism - other enzymes	0.272832	0.910352	0.0822055	-0.29673	-1.12531	54
alpha-Linolenic acid metabolism	0.311518	0.910352	0.0817516	-0.365105	-1.12202	20
Nitrogen metabolism	0.345382	0.910352	0.0774768	-0.380416	-1.11394	17
Alanine, aspartate and glutamate metabolism	0.321909	0.910352	0.0764767	-0.321484	-1.11214	33
Sulfur metabolism	0.345609	0.910352	0.08042	-0.43997	-1.11066	10
Glycolysis / Gluconeogenesis	0.294931	0.910352	0.077884	-0.291781	-1.10905	55
Neomycin, kanamycin and gentamicin biosynthesis	0.33631	0.910352	0.0845557	-0.541353	-1.10598	5
Drug metabolism - cytochrome P450	0.366385	0.910352	0.0692836	-0.301901	-1.0812	39
Glycerolipid metabolism	0.358708	0.910352	0.0679923	-0.283475	-1.07266	53
Ether lipid metabolism	0.367104	0.910352	0.0684715	-0.293523	-1.06819	43
Phosphonate and phosphinate metabolism	0.422222	0.910352	0.0723571	-0.483889	-1.04	6
Amino sugar and nucleotide sugar metabolism	0.416178	0.910352	0.0615707	-0.280205	-1.03985	48
Pyrimidine metabolism	0.426928	0.910352	0.059476	-0.271578	-1.0357	56
Mannose type O-glycan biosynthesis	0.476744	0.910352	0.0597318	-0.324685	-1.02535	22
Glyoxylate and dicarboxylate metabolism	0.405	0.910352	0.154191	0.251437	1.0212	27
Primary bile acid biosynthesis	0.432432	0.910352	0.128789	0.291907	1.01471	16
Glycosaminoglycan degradation	0.458824	0.910352	0.0621124	-0.335152	-1.0063	18
Metabolism of xenobiotics by cytochrome P450	0.496411	0.910352	0.0542316	-0.273808	-0.9925	42
Thiamine metabolism	0.500693	0.910352	0.0607719	-0.371043	-0.992099	12
Glycosylphosphatidylinositol (GPI)-anchor biosynthesis	0.493088	0.910352	0.132147	0.251268	0.991307	24
Cysteine and methionine metabolism	0.463576	0.910352	0.166934	0.212449	0.97977	46
Lysine degradation	0.532731	0.918113	0.0483118	-0.252907	-0.974849	60
Glycine, serine and threonine metabolism	0.477273	0.910352	0.151149	0.224207	0.971336	36
Glycerophospholipid metabolism	0.557127	0.918113	0.0445962	-0.232788	-0.961045	90
Pentose phosphate pathway	0.544888	0.918113	0.0518458	-0.288577	-0.957541	27
Other types of O-glycan biosynthesis	0.586905	0.918244	0.0463228	-0.259073	-0.950738	45
Fatty acid elongation	0.562344	0.918113	0.0503964	-0.285362	-0.946872	27
D-Glutamine and D-glutamate metabolism	0.559524	0.918113	0.0588438	-0.454807	-0.929166	5
One carbon pool by folate	0.581152	0.918244	0.0511148	-0.30592	-0.927836	19
Arginine biosynthesis	0.596859	0.918244	0.0498907	-0.302316	-0.916906	19
Mucin type O-glycan biosynthesis	0.621891	0.938703	0.045679	-0.270623	-0.910375	29
Arginine and proline metabolism	0.673709	0.939426	0.0393562	-0.238492	-0.883951	47
Steroid hormone biosynthesis	0.668293	0.939426	0.041488	-0.249853	-0.873756	34
Butanoate metabolism	0.689055	0.939426	0.0409884	-0.262989	-0.861428	25
Synthesis and degradation of ketone bodies	0.657224	0.939426	0.049094	-0.340439	-0.859403	10
Vitamin B6 metabolism	0.66055	0.939426	0.0870516	0.34578	0.836615	6
Riboflavin metabolism	0.700288	0.939426	0.0469759	-0.359127	-0.834324	8
Pentose and glucuronate interconversions	0.714286	0.939426	0.0959207	0.237009	0.823873	16
Folate biosynthesis	0.737726	0.941176	0.0395979	-0.259268	-0.818765	22
Nicotinate and nicotinamide metabolism	0.78022	0.945721	0.112379	0.188361	0.817252	34
Taurine and hypotaurine metabolism	0.716312	0.939426	0.0452247	-0.33543	-0.815952	9
Glycosphingolipid biosynthesis - globo and isoglobo series	0.757909	0.941176	0.0412376	-0.283852	-0.800557	15
Selenocompound metabolism	0.761777	0.941176	0.0400032	-0.276014	-0.794211	16
Steroid biosynthesis	0.764706	0.941176	0.0968878	0.206015	0.780352	20
Porphyrin and chlorophyll metabolism	0.806452	0.948767	0.0992333	0.193274	0.762508	24
Terpenoid backbone biosynthesis	0.802326	0.948767	0.0356933	-0.241356	-0.762201	22
Ascorbate and aldarate metabolism	0.81844	0.948916	0.0391155	-0.307943	-0.749089	9
Other glycan degradation	0.847059	0.955755	0.0870516	0.205939	0.741914	17
Fructose and mannose metabolism	0.865591	0.955755	0.104344	0.17203	0.73764	32
Glycosaminoglycan biosynthesis - heparan sulfate / heparin	0.868047	0.955755	0.031998	-0.225055	-0.714951	23
Linoleic acid metabolism	0.872881	0.955755	0.0897105	0.183881	0.702542	21
Biosynthesis of unsaturated fatty acids	0.895262	0.955755	0.028645	-0.208618	-0.692225	27
Phenylalanine, tyrosine and tryptophan biosynthesis	0.897321	0.955755	0.0370705	-0.327861	-0.669817	5
Glycosaminoglycan biosynthesis - keratan sulfate	0.907967	0.955755	0.0327242	-0.23711	-0.65852	14
Sphingolipid metabolism	0.957143	0.994434	0.0225843	-0.169778	-0.623047	45
Glycosphingolipid biosynthesis - ganglio series	0.976616	0.99757	0.0292103	-0.193977	-0.54708	15
Arachidonic acid metabolism	0.988277	0.99757	0.0197519	-0.145171	-0.538734	48
Retinol metabolism	0.99757	0.99757	0.021363	-0.130057	-0.462317	37

## Sheet: supp table 4D
pathway	pval	padj	log2err	ES	NES	size
Oxidative phosphorylation	4.64647e-10	3.71718e-08	0.814036	0.490777	2.36685	116
N-Glycan biosynthesis	7.09327e-07	2.83731e-05	0.659444	-0.578927	-2.28491	49
Mucin type O-glycan biosynthesis	0.000400143	0.0106705	0.498493	-0.558101	-1.99429	29
Glycosphingolipid biosynthesis - ganglio series	0.00260526	0.0521052	0.431708	-0.639847	-1.85708	15
Sphingolipid metabolism	0.00358739	0.0573982	0.431708	-0.4413	-1.71929	45
Phosphonate and phosphinate metabolism	0.00985187	0.131358	0.38073	-0.768744	-1.70429	6
Drug metabolism - cytochrome P450	0.0594162	0.487085	0.321776	0.37514	1.45828	39
Pentose and glucuronate interconversions	0.0500963	0.487085	0.282013	-0.490975	-1.45435	16
Other types of O-glycan biosynthesis	0.0608856	0.487085	0.248911	-0.357072	-1.39114	45
Inositol phosphate metabolism	0.0522523	0.487085	0.266351	-0.318565	-1.34948	71
Glycosaminoglycan biosynthesis - keratan sulfate	0.138258	0.760494	0.16318	-0.455036	-1.28962	14
Amino sugar and nucleotide sugar metabolism	0.137432	0.760494	0.159647	-0.324061	-1.2775	48
Metabolism of xenobiotics by cytochrome P450	0.126386	0.760494	0.186433	0.324555	1.27109	42
Biosynthesis of unsaturated fatty acids	0.142593	0.760494	0.158514	-0.365786	-1.267	27
Ether lipid metabolism	0.172794	0.863971	0.142057	-0.319754	-1.2324	43
Arginine and proline metabolism	0.131579	0.760494	0.181383	0.303533	1.23038	47
Terpenoid backbone biosynthesis	0.250467	0.951016	0.116234	-0.360881	-1.17618	22
Glycosylphosphatidylinositol (GPI)-anchor biosynthesis	0.257576	0.951016	0.11524	-0.349305	-1.16356	24
Glycerophospholipid metabolism	0.187063	0.880296	0.132147	-0.256577	-1.15027	90
Fatty acid elongation	0.268519	0.951016	0.111011	-0.329378	-1.14089	27
Drug metabolism - other enzymes	0.221491	0.951016	0.13649	0.268992	1.1365	54
Tyrosine metabolism	0.265033	0.951016	0.124434	0.315723	1.13192	29
Sulfur metabolism	0.31391	0.951016	0.10208	-0.433582	-1.12852	10
Glycosphingolipid biosynthesis - lacto and neolacto series	0.336887	0.951016	0.105521	0.310454	1.08736	25
Glycosphingolipid biosynthesis - globo and isoglobo series	0.333333	0.951016	0.106323	0.360238	1.08569	15
Fatty acid degradation	0.34	0.951016	0.107554	0.276072	1.06578	40
Citrate cycle (TCA cycle)	0.346715	0.951016	0.0943564	-0.301953	-1.0633	28
Steroid biosynthesis	0.364683	0.951016	0.0943564	-0.333402	-1.06322	20
Other glycan degradation	0.34433	0.951016	0.10208	0.337002	1.0591	17
Retinol metabolism	0.348786	0.951016	0.105521	0.275339	1.05385	37
Nicotinate and nicotinamide metabolism	0.38565	0.964126	0.100279	0.277901	1.04767	34
Pentose phosphate pathway	0.368519	0.951016	0.0916795	-0.300283	-1.04011	27
Porphyrin and chlorophyll metabolism	0.402954	0.976857	0.0940503	0.295508	1.02138	24
Arachidonic acid metabolism	0.426763	1	0.0822055	-0.258521	-1.01913	48
Valine, leucine and isoleucine degradation	0.47619	1	0.0770737	-0.250571	-0.982858	47
Fatty acid biosynthesis	0.463918	1	0.0847985	0.30911	0.971443	17
One carbon pool by folate	0.486542	1	0.0824344	0.297555	0.964411	19
Propanoate metabolism	0.543478	1	0.0697793	-0.25618	-0.937508	33
Steroid hormone biosynthesis	0.580717	1	0.0772747	0.24353	0.91809	34
Glutathione metabolism	0.608775	1	0.0646485	-0.231091	-0.912069	49
Pantothenate and CoA biosynthesis	0.621881	1	0.0659816	-0.276125	-0.880559	20
Glycosaminoglycan biosynthesis - chondroitin sulfate / dermatan sulfate	0.664107	1	0.0628004	-0.268343	-0.855743	20
D-Glutamine and D-glutamate metabolism	0.654832	1	0.0647943	-0.403764	-0.844309	5
Glyoxylate and dicarboxylate metabolism	0.766667	1	0.0543434	-0.237551	-0.822823	27
Glycosaminoglycan degradation	0.721992	1	0.0625237	0.256808	0.819219	18
Histidine metabolism	0.74856	1	0.0571259	-0.256182	-0.81696	20
Taurine and hypotaurine metabolism	0.700205	1	0.0635008	0.316141	0.811195	9
Synthesis and degradation of ketone bodies	0.727444	1	0.0574877	-0.310348	-0.807768	10
Nitrogen metabolism	0.738878	1	0.0580984	-0.267015	-0.806739	17
Mannose type O-glycan biosynthesis	0.779443	1	0.0603786	0.238175	0.799722	22
Pyruvate metabolism	0.800448	1	0.0613026	0.208483	0.785966	34
Arginine biosynthesis	0.782274	1	0.0552496	-0.250062	-0.784448	19
Glycine, serine and threonine metabolism	0.84	1	0.0585938	0.204951	0.779168	36
Phenylalanine, tyrosine and tryptophan biosynthesis	0.74359	1	0.0587186	-0.369654	-0.77298	5
Primary bile acid biosynthesis	0.807322	1	0.0537873	-0.256269	-0.759113	16
Cysteine and methionine metabolism	0.855046	1	0.0488971	-0.194584	-0.758856	46
Alanine, aspartate and glutamate metabolism	0.853261	1	0.0484088	-0.2072	-0.758263	33
Lysine degradation	0.886486	1	0.0464155	-0.183077	-0.754076	60
Riboflavin metabolism	0.794626	1	0.0543434	-0.308486	-0.745125	8
alpha-Linolenic acid metabolism	0.850288	1	0.0512184	-0.231445	-0.738074	20
Fructose and mannose metabolism	0.884026	1	0.0554793	0.195508	0.72982	32
Phenylalanine metabolism	0.835821	1	0.0568864	0.252106	0.729681	13
Vitamin B6 metabolism	0.817073	1	0.0557104	0.317455	0.716537	6
Thiamine metabolism	0.85439	1	0.0560596	0.252608	0.711366	12
Glycerolipid metabolism	0.957965	1	0.0522693	0.167739	0.700454	53
Pyrimidine metabolism	0.947368	1	0.0437126	-0.171473	-0.695114	56
Linoleic acid metabolism	0.89916	1	0.052805	0.209977	0.693472	21
beta-Alanine metabolism	0.931481	1	0.0454059	-0.198129	-0.686273	27
Folate biosynthesis	0.897216	1	0.0537873	0.203757	0.684157	22
Neomycin, kanamycin and gentamicin biosynthesis	0.86785	1	0.0515309	-0.322205	-0.673761	5
Purine metabolism	0.989437	1	0.0403295	-0.139999	-0.661599	120
Butanoate metabolism	0.936034	1	0.0516356	0.185811	0.650797	25
Tryptophan metabolism	0.982222	1	0.0513223	0.163657	0.631798	40
Glycosaminoglycan biosynthesis - heparan sulfate / heparin	0.952919	1	0.0451344	-0.188521	-0.623604	23
Ascorbate and aldarate metabolism	0.933981	1	0.0474483	-0.250685	-0.622495	9
Galactose metabolism	0.968577	1	0.0435378	-0.169002	-0.581819	26
Starch and sucrose metabolism	0.987226	1	0.0420772	-0.163017	-0.574048	28
Ubiquinone and other terpenoid-quinone biosynthesis	0.963124	1	0.0511148	0.204929	0.55802	11
Selenocompound metabolism	0.986513	1	0.0445962	-0.183164	-0.542562	16
Glycolysis / Gluconeogenesis	1	1	0.0508054	0.106839	0.451723	55

## Sheet: supp table 4E
pathway	pval	padj	log2err	ES	NES	size
Oxidative phosphorylation	1.52308e-16	1.21847e-14	1.04763	-0.598732	-2.75595	116
Propanoate metabolism	2.566e-07	1.0264e-05	0.674963	-0.666718	-2.38955	33
Valine, leucine and isoleucine degradation	9.66272e-06	0.000257673	0.593325	-0.555993	-2.14064	47
Citrate cycle (TCA cycle)	5.44524e-05	0.00108905	0.557332	-0.618986	-2.1296	28
Fatty acid degradation	0.000134233	0.00178977	0.518848	-0.542694	-2.03518	40
Pyruvate metabolism	0.000109581	0.00175329	0.538434	-0.565496	-2.03393	34
Glyoxylate and dicarboxylate metabolism	0.000936703	0.0107052	0.477271	-0.561411	-1.9079	27
Butanoate metabolism	0.00438664	0.0413788	0.407018	-0.546245	-1.81551	25
Glycosylphosphatidylinositol (GPI)-anchor biosynthesis	0.00537281	0.0413788	0.407018	-0.532716	-1.74734	24
Terpenoid backbone biosynthesis	0.00579532	0.0413788	0.407018	-0.541446	-1.71196	22
Folate biosynthesis	0.00620681	0.0413788	0.407018	-0.536307	-1.69571	22
Arachidonic acid metabolism	0.00605071	0.0413788	0.407018	0.404866	1.62648	48
Synthesis and degradation of ketone bodies	0.0322376	0.184122	0.321776	-0.620469	-1.6037	10
Selenocompound metabolism	0.024332	0.149736	0.352488	-0.528382	-1.56202	16
Glycosaminoglycan biosynthesis - keratan sulfate	0.0364195	0.184122	0.321776	0.533445	1.5569	14
Fatty acid biosynthesis	0.0477245	0.200945	0.321776	-0.506261	-1.53097	17
Fatty acid elongation	0.038878	0.184122	0.321776	-0.445466	-1.51387	27
Biosynthesis of unsaturated fatty acids	0.0399655	0.184122	0.321776	-0.443882	-1.50849	27
Porphyrin and chlorophyll metabolism	0.0414275	0.184122	0.321776	-0.457432	-1.5004	24
Arginine biosynthesis	0.0597826	0.23913	0.248911	-0.482889	-1.48599	19
One carbon pool by folate	0.0851449	0.283816	0.206588	-0.454423	-1.39839	19
Alanine, aspartate and glutamate metabolism	0.0810811	0.283816	0.2114	-0.38854	-1.39255	33
Glycosaminoglycan biosynthesis - chondroitin sulfate / dermatan sulfate	0.0887446	0.283983	0.222056	0.419636	1.37296	20
Vitamin B6 metabolism	0.123772	0.333333	0.176694	-0.639337	-1.37234	6
Ascorbate and aldarate metabolism	0.14313	0.369367	0.160801	-0.534592	-1.35072	9
Arginine and proline metabolism	0.0936937	0.288288	0.195789	-0.345417	-1.3299	47
Ether lipid metabolism	0.0787746	0.283816	0.237794	0.338525	1.32176	43
Mucin type O-glycan biosynthesis	0.125	0.333333	0.184706	0.36636	1.30939	29
Glycolysis / Gluconeogenesis	0.108108	0.30888	0.181383	-0.325858	-1.30102	55
Other types of O-glycan biosynthesis	0.0835165	0.283816	0.231127	0.328756	1.29671	45
Lysine degradation	0.104587	0.30888	0.186433	-0.315579	-1.27687	60
Linoleic acid metabolism	0.162637	0.394272	0.161979	0.384328	1.26644	21
alpha-Linolenic acid metabolism	0.155844	0.38961	0.164406	0.385054	1.25981	20
Sulfur metabolism	0.210526	0.41483	0.137251	0.481781	1.24792	10
Nitrogen metabolism	0.214679	0.41483	0.12564	-0.402935	-1.21851	17
Glycine, serine and threonine metabolism	0.200368	0.41483	0.130777	-0.328663	-1.20765	36
Cysteine and methionine metabolism	0.181159	0.41483	0.137251	-0.314191	-1.20523	46
Glycosaminoglycan degradation	0.202614	0.41483	0.142901	0.377589	1.19664	18
Nicotinate and nicotinamide metabolism	0.216266	0.41483	0.12564	-0.331295	-1.19158	34
Steroid hormone biosynthesis	0.216266	0.41483	0.12564	-0.331215	-1.19129	34
Tryptophan metabolism	0.217786	0.41483	0.123842	-0.317352	-1.19012	40
Primary bile acid biosynthesis	0.234201	0.42582	0.120433	-0.402255	-1.18916	16
Galactose metabolism	0.213823	0.41483	0.138022	0.336849	1.17056	26
Pantothenate and CoA biosynthesis	0.227273	0.422833	0.133555	0.356875	1.16762	20
Glycosphingolipid biosynthesis - ganglio series	0.277662	0.48289	0.116739	0.382826	1.14019	15
D-Glutamine and D-glutamate metabolism	0.359127	0.58633	0.0972151	-0.565564	-1.12483	5
Retinol metabolism	0.284797	0.48476	0.116739	0.293442	1.11542	37
Pentose and glucuronate interconversions	0.332714	0.554523	0.0978773	-0.372616	-1.10154	16
Glycerophospholipid metabolism	0.265487	0.471976	0.123842	0.241289	1.09666	90
Amino sugar and nucleotide sugar metabolism	0.370614	0.592982	0.101351	0.263639	1.05913	48
Phenylalanine metabolism	0.395833	0.608974	0.0943564	0.366305	1.04869	13
Mannose type O-glycan biosynthesis	0.383333	0.601307	0.0894367	-0.329051	-1.0404	22
Tyrosine metabolism	0.415948	0.627846	0.0934449	0.281062	1.00454	29
Glycosphingolipid biosynthesis - lacto and neolacto series	0.483296	0.704573	0.086795	0.28945	0.987988	25
Phenylalanine, tyrosine and tryptophan biosynthesis	0.502008	0.704573	0.0791317	0.458302	0.963269	5
Neomycin, kanamycin and gentamicin biosynthesis	0.502008	0.704573	0.0791317	0.457997	0.962629	5
Sphingolipid metabolism	0.522852	0.72042	0.0721798	-0.251228	-0.959183	45
beta-Alanine metabolism	0.493671	0.704573	0.0745501	-0.282166	-0.958911	27
Histidine metabolism	0.541126	0.72042	0.0791317	0.292074	0.955602	20
Purine metabolism	0.566547	0.72042	0.0673624	-0.204736	-0.946955	120
N-Glycan biosynthesis	0.569873	0.72042	0.0675189	-0.238773	-0.930261	49
Glycosphingolipid biosynthesis - globo and isoglobo series	0.551148	0.72042	0.0762797	0.311941	0.929071	15
Phosphonate and phosphinate metabolism	0.563851	0.72042	0.0720033	-0.428387	-0.919539	6
Other glycan degradation	0.60367	0.742978	0.0652353	-0.299519	-0.90577	17
Taurine and hypotaurine metabolism	0.576336	0.72042	0.0694481	-0.358116	-0.904829	9
Metabolism of xenobiotics by cytochrome P450	0.655914	0.783181	0.0689567	0.229454	0.893744	42
Pyrimidine metabolism	0.653137	0.783181	0.0617054	-0.221168	-0.883189	56
Glycerolipid metabolism	0.804054	0.905976	0.0613026	0.202485	0.826208	53
Starch and sucrose metabolism	0.822222	0.913242	0.0596037	0.221188	0.780775	28
Riboflavin metabolism	0.739212	0.869661	0.0566484	-0.319653	-0.770309	8
Steroid biosynthesis	0.833333	0.913242	0.0577309	0.232807	0.761693	20
Thiamine metabolism	0.785714	0.905976	0.0551352	-0.279678	-0.758616	12
Glutathione metabolism	0.875831	0.946845	0.05653	0.188106	0.756828	49
Ubiquinone and other terpenoid-quinone biosynthesis	0.793893	0.905976	0.0541201	-0.283443	-0.751644	11
Inositol phosphate metabolism	0.948718	0.975015	0.044064	-0.168049	-0.706673	71
Fructose and mannose metabolism	0.930283	0.975015	0.052913	0.190951	0.699641	32
Drug metabolism - other enzymes	0.964349	0.976556	0.0420772	-0.17263	-0.689536	54
Glycosaminoglycan biosynthesis - heparan sulfate / heparin	0.910284	0.97097	0.0541201	0.201969	0.680952	23
Drug metabolism - cytochrome P450	0.95064	0.975015	0.043888	-0.176089	-0.657951	39
Pentose phosphate pathway	0.979955	0.979955	0.0515309	0.175259	0.613054	27

## Sheet: supp table 4F
pathway	pval	padj	log2err	ES	NES	size
Lysine degradation	0.0024601	0.132845	0.431708	0.655007	1.85808	14
Amino sugar and nucleotide sugar metabolism	0.00826337	0.223111	0.38073	0.777059	1.71647	6
Arginine biosynthesis	0.0209862	0.268561	0.352488	0.621588	1.68547	12
Citrate cycle (TCA cycle)	0.0270317	0.268561	0.352488	0.655394	1.58786	8
Valine, leucine and isoleucine biosynthesis	0.0311507	0.268561	0.352488	0.64881	1.5719	8
Tryptophan metabolism	0.0347455	0.268561	0.321776	-0.741358	-1.56505	5
Glyoxylate and dicarboxylate metabolism	0.0492958	0.268561	0.271289	0.551597	1.53474	13
Valine, leucine and isoleucine degradation	0.0530822	0.268561	0.257206	0.630036	1.52642	8
Alanine, aspartate and glutamate metabolism	0.061082	0.268561	0.24134	0.535837	1.52003	14
Butanoate metabolism	0.0486957	0.268561	0.271289	0.611375	1.51473	9
Pentose and glucuronate interconversions	0.0658579	0.268561	0.231127	0.625058	1.4498	7
Ubiquinone and other terpenoid-quinone biosynthesis	0.0461255	0.268561	0.287857	0.826979	1.44448	3
Pyruvate metabolism	0.0839041	0.283176	0.202072	0.594036	1.4392	8
Phenylalanine, tyrosine and tryptophan biosynthesis	0.0745234	0.268561	0.216543	0.619246	1.43632	7
Tyrosine metabolism	0.0746004	0.268561	0.21925	0.644806	1.42434	6
Sphingolipid metabolism	0.145125	0.41246	0.175204	-0.622266	-1.3981	6
D-Glutamine and D-glutamate metabolism	0.0719557	0.268561	0.227987	0.788856	1.37789	3
Thiamine metabolism	0.109185	0.346824	0.176694	0.589186	1.3666	7
Glutathione metabolism	0.140845	0.41246	0.155242	0.476408	1.32554	13
Purine metabolism	0.217687	0.587755	0.119348	0.378847	1.20204	22
Vitamin B6 metabolism	0.261101	0.61302	0.110122	0.539145	1.19094	6
Pentose phosphate pathway	0.257391	0.61302	0.109684	0.479601	1.18825	9
Riboflavin metabolism	0.277064	0.62087	0.108394	0.60649	1.17767	4
Inositol phosphate metabolism	0.299083	0.621171	0.103576	0.594118	1.15365	4
Pyrimidine metabolism	0.257985	0.61302	0.133555	-0.348563	-1.14844	19
Glycine, serine and threonine metabolism	0.28744	0.62087	0.124434	-0.353551	-1.12661	17
Ascorbate and aldarate metabolism	0.360485	0.720971	0.0891647	0.474374	1.1003	7
Primary bile acid biosynthesis	0.422078	0.75974	0.0928481	-0.618985	-1.07831	3
beta-Alanine metabolism	0.37788	0.728769	0.103197	-0.35853	-1.06102	13
Biosynthesis of unsaturated fatty acids	0.393939	0.733542	0.101351	-0.334404	-1.03029	15
Glycerolipid metabolism	0.460036	0.801352	0.0772747	0.451871	0.998154	6
Starch and sucrose metabolism	0.532468	0.861317	0.0799859	-0.560117	-0.975755	3
Nicotinate and nicotinamide metabolism	0.487923	0.82337	0.0908241	-0.303297	-0.966469	17
Fatty acid degradation	0.555351	0.861317	0.0696133	0.54509	0.952104	3
Taurine and hypotaurine metabolism	0.558261	0.861317	0.0664364	0.374942	0.928947	9
Glycolysis / Gluconeogenesis	0.589255	0.868902	0.0636424	0.387427	0.898627	7
Pantothenate and CoA biosynthesis	0.622328	0.868902	0.0766747	-0.307921	-0.88264	12
Galactose metabolism	0.630849	0.868902	0.0603786	0.374595	0.868862	7
Fatty acid biosynthesis	0.644714	0.868902	0.0593488	0.370284	0.858865	7
Histidine metabolism	0.653207	0.868902	0.0741759	-0.267359	-0.841575	16
Phenylalanine metabolism	0.659722	0.868902	0.0583453	0.32299	0.826774	10
Steroid hormone biosynthesis	0.738562	0.947473	0.0637845	-0.405882	-0.781409	4
Cysteine and methionine metabolism	0.784014	0.947473	0.049391	0.259887	0.775195	17
Propanoate metabolism	0.764579	0.947473	0.0617054	-0.355419	-0.75031	5
D-Arginine and D-ornithine metabolism	0.813653	0.947473	0.0514265	0.42832	0.748143	3
Sulfur metabolism	0.802426	0.947473	0.0491928	0.320599	0.743621	7
Glycerophospholipid metabolism	0.824653	0.947473	0.048022	0.274637	0.703003	10
Oxidative phosphorylation	0.887689	0.984127	0.0546808	-0.303215	-0.640104	5
Arginine and proline metabolism	0.951691	0.984127	0.0566484	-0.196441	-0.625968	17
Fructose and mannose metabolism	0.953704	0.984127	0.0443293	0.285542	0.59148	5
Phosphonate and phosphinate metabolism	0.952294	0.984127	0.0439759	0.294869	0.572571	4
Caffeine metabolism	0.97037	0.984127	0.0435378	0.269901	0.559081	5
Linoleic acid metabolism	0.961123	0.984127	0.0510114	-0.257263	-0.543098	5
Porphyrin and chlorophyll metabolism	0.984127	0.984127	0.052163	-0.218935	-0.491901	6

## Sheet: supp table 4G
pathway	pval	padj	log2err	ES	NES	size
Valine, leucine and isoleucine biosynthesis	8.44034e-05	0.00371375	0.538434	-0.869713	-1.9264	8
Biosynthesis of unsaturated fatty acids	0.0125243	0.0825037	0.38073	0.554273	1.76593	15
Valine, leucine and isoleucine degradation	0.00201917	0.0296145	0.431708	-0.784445	-1.73754	8
Phenylalanine, tyrosine and tryptophan biosynthesis	0.00157505	0.0296145	0.45506	-0.815058	-1.72471	7
Histidine metabolism	0.00423189	0.0465508	0.407018	-0.646954	-1.72009	16
Sphingolipid metabolism	0.0219398	0.11676	0.352488	0.726845	1.70893	6
Lysine degradation	0.00696275	0.0612722	0.407018	-0.659202	-1.68272	14
Oxidative phosphorylation	0.0417174	0.169279	0.321776	0.753743	1.66587	5
Tyrosine metabolism	0.0131256	0.0825037	0.38073	-0.774951	-1.55621	6
Galactose metabolism	0.0238827	0.11676	0.352488	-0.723853	-1.53172	7
Amino sugar and nucleotide sugar metabolism	0.0465839	0.170807	0.261664	-0.746744	-1.49957	6
Propanoate metabolism	0.0423197	0.169279	0.276501	-0.766118	-1.4564	5
Phenylalanine metabolism	0.0675105	0.228497	0.204295	-0.619058	-1.44725	10
Glutathione metabolism	0.101504	0.279135	0.276501	0.456162	1.42576	13
Glycolysis / Gluconeogenesis	0.075643	0.237735	0.199915	-0.668277	-1.41411	7
Fructose and mannose metabolism	0.0862069	0.252874	0.190023	-0.728614	-1.38511	5
Pentose and glucuronate interconversions	0.11649	0.301504	0.158514	-0.636029	-1.34588	7
Pyrimidine metabolism	0.13834	0.338164	0.133555	-0.485859	-1.32851	19
Fatty acid biosynthesis	0.181818	0.421053	0.17822	0.527864	1.29931	7
Linoleic acid metabolism	0.214286	0.436873	0.157403	0.572998	1.2664	5
Pantothenate and CoA biosynthesis	0.199457	0.436873	0.110122	-0.505563	-1.24696	12
Alanine, aspartate and glutamate metabolism	0.230148	0.436873	0.100633	-0.48099	-1.2278	14
Thiamine metabolism	0.243402	0.436873	0.152145	0.490771	1.20801	7
Porphyrin and chlorophyll metabolism	0.237578	0.436873	0.107554	-0.600663	-1.20622	6
beta-Alanine metabolism	0.258152	0.436873	0.0943564	-0.47667	-1.19495	13
Arginine and proline metabolism	0.254305	0.436873	0.0937465	-0.444115	-1.19196	17
Cysteine and methionine metabolism	0.280795	0.457591	0.0880945	-0.43147	-1.15802	17
Pentose phosphate pathway	0.355714	0.55898	0.0793435	-0.480296	-1.09731	9
Pyruvate metabolism	0.38897	0.570489	0.0755015	-0.480335	-1.06394	8
Ascorbate and aldarate metabolism	0.387097	0.570489	0.11725	0.425575	1.04753	7
Glycine, serine and threonine metabolism	0.460927	0.600364	0.0625237	-0.376237	-1.00978	17
Taurine and hypotaurine metabolism	0.46	0.600364	0.0662842	-0.439308	-1.00366	9
Citrate cycle (TCA cycle)	0.450479	0.600364	0.112843	0.386905	0.995466	8
Glycerophospholipid metabolism	0.463918	0.600364	0.115734	0.352512	0.987212	10
Arginine biosynthesis	0.526459	0.661834	0.0573667	-0.3941	-0.972041	12
Tryptophan metabolism	0.590909	0.698941	0.0587186	-0.489741	-0.931006	5
Sulfur metabolism	0.603631	0.698941	0.0560596	-0.435846	-0.922277	7
Butanoate metabolism	0.569536	0.6961	0.100279	0.337313	0.903142	9
Nicotinate and nicotinamide metabolism	0.65587	0.739956	0.103958	0.257528	0.870791	17
Caffeine metabolism	0.778997	0.816441	0.0459538	-0.406649	-0.773045	5
Glycerolipid metabolism	0.776398	0.816441	0.045679	-0.382376	-0.767865	6
Vitamin B6 metabolism	0.77933	0.816441	0.0734381	0.316455	0.744037	6
Purine metabolism	0.934272	0.956	0.0916795	0.181112	0.667609	22
Glyoxylate and dicarboxylate metabolism	0.980978	0.980978	0.0283628	-0.209405	-0.524952	13

## Sheet: supp table 4H
pathway	pval	padj	log2err	ES	NES	size
Valine, leucine and isoleucine biosynthesis	0.00169599	0.0677283	0.45506	0.803366	1.85448	8
Biosynthesis of unsaturated fatty acids	0.00615712	0.0677283	0.407018	-0.616216	-1.85398	15
Lysine degradation	0.00397875	0.0677283	0.407018	0.654567	1.78081	14
Vitamin B6 metabolism	0.00465347	0.0677283	0.407018	0.822199	1.71172	6
Valine, leucine and isoleucine degradation	0.0147623	0.1216	0.38073	0.715384	1.65138	8
Pyrimidine metabolism	0.0193455	0.1216	0.352488	-0.501679	-1.61173	19
Phenylalanine, tyrosine and tryptophan biosynthesis	0.0176809	0.1216	0.352488	0.721748	1.60616	7
Amino sugar and nucleotide sugar metabolism	0.0611765	0.308078	0.282013	-0.683087	-1.54359	6
Fatty acid biosynthesis	0.0755668	0.332235	0.261664	-0.65048	-1.53277	7
Ascorbate and aldarate metabolism	0.0881612	0.332235	0.24134	-0.628168	-1.4802	7
Cysteine and methionine metabolism	0.0630159	0.308078	0.287805	0.522398	1.47688	17
Histidine metabolism	0.0906096	0.332235	0.190023	0.491445	1.3664	16
Porphyrin and chlorophyll metabolism	0.124783	0.422344	0.164406	0.650051	1.35333	6
beta-Alanine metabolism	0.141388	0.426667	0.190023	-0.462298	-1.32203	13
Sulfur metabolism	0.145455	0.426667	0.147331	0.590608	1.31432	7
Taurine and hypotaurine metabolism	0.205	0.56375	0.122108	0.524843	1.25234	9
Pyruvate metabolism	0.220564	0.570871	0.116739	0.528821	1.22072	8
Thiamine metabolism	0.241322	0.583624	0.110565	0.540293	1.20236	7
Alanine, aspartate and glutamate metabolism	0.252019	0.583624	0.106323	0.433075	1.17822	14
Glycerophospholipid metabolism	0.293245	0.644156	0.0982123	0.47031	1.16264	10
Arginine biosynthesis	0.307438	0.644156	0.0956031	0.435354	1.13273	12
Glycine, serine and threonine metabolism	0.331691	0.663383	0.0908241	0.389667	1.10163	17
Pentose phosphate pathway	0.375622	0.718581	0.108394	-0.418281	-1.06504	9
Galactose metabolism	0.425693	0.780437	0.101351	-0.435105	-1.02527	7
Propanoate metabolism	0.49236	0.802364	0.0714786	0.493305	0.988682	5
Glycerolipid metabolism	0.461176	0.800362	0.0925529	-0.434338	-0.981487	6
Sphingolipid metabolism	0.472941	0.800362	0.0911073	-0.429889	-0.971433	6
Tyrosine metabolism	0.549393	0.863333	0.0670513	0.453547	0.944233	6
Glycolysis / Gluconeogenesis	0.596694	0.905329	0.0607719	0.405766	0.902983	7
Arginine and proline metabolism	0.678161	0.920366	0.0544556	0.305983	0.86505	17
Fructose and mannose metabolism	0.636804	0.920366	0.0764767	-0.421189	-0.864967	5
Purine metabolism	0.751572	0.920366	0.0477342	0.269696	0.811778	22
Phenylalanine metabolism	0.724876	0.920366	0.0515309	0.321046	0.793651	10
Butanoate metabolism	0.738806	0.920366	0.0702813	-0.304478	-0.775269	9
Linoleic acid metabolism	0.748184	0.920366	0.0683111	-0.372677	-0.765341	5
Tryptophan metabolism	0.753027	0.920366	0.0679923	-0.37088	-0.761651	5
Citrate cycle (TCA cycle)	0.794362	0.930334	0.0476387	0.325431	0.751221	8
Pantothenate and CoA biosynthesis	0.803526	0.930334	0.0667426	-0.263738	-0.74353	12
Glutathione metabolism	0.845758	0.930334	0.0652353	-0.249488	-0.713458	13
Oxidative phosphorylation	0.845036	0.930334	0.0623861	-0.336283	-0.690602	5
Glyoxylate and dicarboxylate metabolism	0.902121	0.96813	0.0410713	0.24251	0.651098	13
Nicotinate and nicotinamide metabolism	0.92775	0.971929	0.0400846	0.227923	0.644364	17
Pentose and glucuronate interconversions	0.965289	0.987738	0.0385579	0.242831	0.540392	7
Caffeine metabolism	0.997579	0.997579	0.0545681	-0.212389	-0.43617	5

## Sheet: supp table 4I
pathway	pval	padj	log2err	ES	NES	size
beta-Alanine metabolism	0.00369664	0.0704129	0.431708	0.698038	1.87825	13
Lysine degradation	0.00480088	0.0704129	0.407018	-0.655983	-1.8541	14
Valine, leucine and isoleucine biosynthesis	0.00791381	0.087052	0.38073	-0.727121	-1.72513	8
Tryptophan metabolism	0.00308284	0.0704129	0.431708	0.858527	1.72167	5
Galactose metabolism	0.0127827	0.112487	0.38073	0.77012	1.71552	7
Butanoate metabolism	0.0341414	0.150222	0.321776	-0.663628	-1.63872	9
Pyrimidine metabolism	0.0333788	0.150222	0.321776	0.539831	1.60713	19
Citrate cycle (TCA cycle)	0.0247246	0.150222	0.352488	-0.674546	-1.60039	8
Vitamin B6 metabolism	0.0255013	0.150222	0.352488	-0.735246	-1.59463	6
Valine, leucine and isoleucine degradation	0.0288191	0.150222	0.352488	-0.666835	-1.5821	8
Thiamine metabolism	0.0433631	0.173452	0.321776	-0.70471	-1.58047	7
Fructose and mannose metabolism	0.0554493	0.203314	0.266351	0.751913	1.50787	5
Glyoxylate and dicarboxylate metabolism	0.0772532	0.242796	0.237794	-0.541732	-1.50075	13
Amino sugar and nucleotide sugar metabolism	0.0694981	0.235224	0.237794	0.705156	1.48503	6
Alanine, aspartate and glutamate metabolism	0.130719	0.356666	0.181383	-0.478685	-1.35298	14
Taurine and hypotaurine metabolism	0.127083	0.356666	0.179782	-0.547805	-1.35271	9
Oxidative phosphorylation	0.1625	0.363414	0.157403	-0.666452	-1.35011	5
Propanoate metabolism	0.152964	0.363414	0.155242	0.664833	1.33324	5
Pantothenate and CoA biosynthesis	0.137803	0.356666	0.161979	0.50386	1.32263	12
Cysteine and methionine metabolism	0.173448	0.363414	0.154191	-0.436187	-1.28735	17
Glycerophospholipid metabolism	0.193277	0.386555	0.143759	-0.502955	-1.27942	10
Biosynthesis of unsaturated fatty acids	0.172542	0.363414	0.142901	0.446918	1.25466	15
Porphyrin and chlorophyll metabolism	0.252066	0.462121	0.122679	-0.563285	-1.22167	6
Glutathione metabolism	0.240343	0.459787	0.128789	-0.431443	-1.19522	13
Arginine and proline metabolism	0.26729	0.47043	0.111918	0.40023	1.16387	17
Arginine biosynthesis	0.309677	0.524069	0.111463	-0.407258	-1.11107	12
Pyruvate metabolism	0.353684	0.555889	0.101714	-0.464511	-1.10207	8
Tyrosine metabolism	0.367769	0.555889	0.0982123	-0.501895	-1.08853	6
Phenylalanine metabolism	0.363118	0.555889	0.0940503	0.437724	1.08637	10
Nicotinate and nicotinamide metabolism	0.379015	0.555889	0.09855	-0.358678	-1.05859	17
Glycolysis / Gluconeogenesis	0.42315	0.6006	0.0852885	0.461585	1.02823	7
Purine metabolism	0.463519	0.637339	0.0870516	-0.3139	-0.99377	22
Phenylalanine, tyrosine and tryptophan biosynthesis	0.564211	0.752281	0.0755015	-0.402479	-0.902652	7
Pentose phosphate pathway	0.683908	0.843823	0.0613026	0.35042	0.837858	9
Sulfur metabolism	0.663158	0.843823	0.0673624	-0.370104	-0.830042	7
Linoleic acid metabolism	0.722917	0.843823	0.0626618	-0.391391	-0.792885	5
Ascorbate and aldarate metabolism	0.724211	0.843823	0.063079	-0.348595	-0.781803	7
Histidine metabolism	0.786792	0.847966	0.0540088	0.274085	0.778104	16
Fatty acid biosynthesis	0.747628	0.843823	0.0566484	0.344214	0.766773	7
Glycine, serine and threonine metabolism	0.79015	0.847966	0.0597318	-0.259297	-0.765281	17
Sphingolipid metabolism	0.747934	0.843823	0.0606404	-0.352137	-0.763726	6
Caffeine metabolism	0.90625	0.949405	0.052057	-0.297125	-0.601919	5
Pentose and glucuronate interconversions	0.934737	0.956475	0.0511148	-0.26334	-0.5906	7
Glycerolipid metabolism	0.995868	0.995868	0.0473534	-0.201483	-0.436982	6
