# Supplementary material for: Mitonuclear genotype remodels the metabolic and microenvironmental landscape of Hürthle cell carcinoma
Source: Sci Adv. 2022 Jun 22;8(25):eabn9699. doi: 10.1126/sciadv.abn9699 (PMC9216518; doi:10.1126/sciadv.abn9699)
Supplement: Supplementary file 2 — Tables S1 to S6 [file sciadv.abn9699_tables_s1_to_s6.zip › sciadv.abn9699_table_s5.xlsx]

## Sheet: supp table 5A
TME_features	mean_class_1	mean_tumor_no_class_1	pvalue_class_1_vs_others
NK.CD56bright.cells	-0.818653	0.0928221	0.0282795
PD1	-0.718419	0.146742	0.0593937
Neutrophils	0.555025	-0.152008	0.0593937
Mast.cells	0.694231	-0.149938	0.0775017
Angiogenesis	0.564418	-0.208178	0.0995488
Eosinophils	-0.521392	0.0544137	0.112173
T.helper.cells	0.302607	-0.269187	0.112173
Tfh.cells	-0.499266	0.14438	0.125981
Tgd.cells	-0.575515	0.122014	0.140962
CD8.T.cells	-0.0536479	-0.151306	0.157228
T.cells	-0.509982	0.0795693	0.258592
CTLA4	-0.520394	0.110932	0.258592
APM1	-0.210967	0.13869	0.258592
NK.cells	-0.471149	-0.0359763	0.283108
Cytotoxic.cells	-0.493265	0.112629	0.309014
Th1.cells	-0.522076	0.0087871	0.336407
ImmuneScore	-0.346908	0.1074	0.36517
B.cells	-0.453836	0.0533891	0.395387
TIS	-0.141201	-0.10396	0.426936
iDC	0.110823	-0.0133912	0.426936
pDC	-0.191347	0.169135	0.459872
APM2	-0.224785	0.129716	0.459872
NK.CD56dim.cells	-0.233362	0.124393	0.494049
ESTIMATEScore	-0.345851	0.0786663	0.529527
Treg.cells	-0.364019	0.0743919	0.566125
Tcm.cells	0.155341	-0.173012	0.566125
CYT	-0.37574	0.0858498	0.603886
Th2.cells	0.204914	0.0173352	0.642629
aDC	-0.164511	0.196282	0.722896
PDL1	0.290485	0.0786649	0.764246
IIS	-0.225068	-0.00858666	0.764246
StromalScore	-0.310789	0.0268191	0.764246
Tem.cells	0.156864	-0.10228	0.806179
Macrophages	-0.0111784	0.040252	0.848707
DC	-0.114108	-0.0173917	0.848707
Th17.cells	-0.121129	-0.107768	0.891607

## Sheet: supp table 5B
TME_features	mean_class_2	mean_tumor_no_class_2	pvalue_class_2_vs_others
Angiogenesis	-1.21439	0.276953	0.000339757
Tem.cells	-1.27276	0.287618	0.00423103
NK.CD56dim.cells	-0.936976	0.316287	0.0118649
Neutrophils	-0.844466	0.229672	0.0203111
StromalScore	-0.848564	0.173485	0.0203111
iDC	-0.718035	0.212661	0.033121
Tcm.cells	-0.954555	0.129687	0.0385783
DC	-0.751167	0.156352	0.0447577
IIS	-0.711678	0.124125	0.0593937
Macrophages	-0.643771	0.212777	0.0679726
PDL1	0.769019	-0.0518444	0.0775017
Eosinophils	-0.816212	0.134819	0.0995488
ESTIMATEScore	-0.591421	0.14564	0.112173
TIS	-0.533327	0.00298341	0.140962
pDC	-0.499471	0.253169	0.157228
Mast.cells	-0.422734	0.154689	0.157228
Th17.cells	0.435191	-0.259491	0.174752
APM1	-0.618305	0.249782	0.213882
PD1	0.255498	-0.118872	0.283108
Tgd.cells	-0.478814	0.0956403	0.283108
NK.CD56bright.cells	-0.544185	0.0179672	0.309014
ImmuneScore	-0.387286	0.118412	0.309014
Th2.cells	-0.200341	0.12786	0.395387
Treg.cells	-0.296179	0.0558901	0.459872
Tfh.cells	-0.39095	0.114839	0.459872
B.cells	-0.251549	-0.00178005	0.494049
T.cells	-0.00168555	-0.059057	0.566125
CYT	-0.210636	0.0408214	0.682364
Cytotoxic.cells	-0.226173	0.0397853	0.682364
aDC	0.00767324	0.149323	0.722896
T.helper.cells	-0.387829	-0.0808862	0.764246
NK.cells	-0.0550652	-0.149454	0.806179
APM2	-0.0662503	0.0864789	0.848707
CD8.T.cells	-0.294333	-0.0856651	0.891607
CTLA4	-0.021719	-0.02507	0.891607
Th1.cells	-0.16699	-0.0880545	0.934862

## Sheet: supp table 5C
TME_features	mean_class_3	mean_tumor_no_class_3	pvalue_class_3_vs_others
pDC	0.951007	-0.194484	0.0057667
Angiogenesis	0.647357	-0.272615	0.0271258
aDC	-0.52802	0.334633	0.0314652
PD1	-0.709159	0.184853	0.0363518
CD8.T.cells	-0.60842	0.0289671	0.0622969
T.cells	-0.586701	0.133216	0.0622969
PDL1	-0.396063	0.297427	0.112885
APM2	-0.456364	0.22379	0.140036
CYT	-0.453514	0.133755	0.140036
Th2.cells	-0.58159	0.270571	0.155275
Eosinophils	0.283834	-0.186575	0.189266
CTLA4	-0.426619	0.109737	0.189266
Th1.cells	-0.507865	0.0293293	0.189266
TIS	-0.528685	0.0269749	0.189266
B.cells	-0.555097	0.111296	0.228151
Treg.cells	-0.51749	0.146426	0.228151
Cytotoxic.cells	-0.454616	0.128598	0.296036
NK.CD56bright.cells	0.211683	-0.20722	0.404628
T.helper.cells	-0.441168	-0.0484902	0.434931
Neutrophils	-0.247591	0.081863	0.466439
Tfh.cells	-0.306692	0.110838	0.466439
APM1	-0.132414	0.129156	0.466439
Tem.cells	0.239884	-0.142294	0.466439
Mast.cells	0.292769	-0.0563163	0.49912
NK.cells	-0.350628	-0.0554276	0.567785
ImmuneScore	-0.306511	0.115568	0.567785
Macrophages	-0.194377	0.103767	0.567785
Tgd.cells	-0.239603	0.0432584	0.603657
iDC	0.00786392	0.0150134	0.716596
ESTIMATEScore	-0.234354	0.0617157	0.716596
IIS	-0.292073	0.0240569	0.716596
Th17.cells	-0.123376	-0.106382	0.795509
Tcm.cells	0.0161196	-0.142241	0.87647
NK.CD56dim.cells	-0.051972	0.0809654	0.917471
StromalScore	-0.100596	-0.0271688	0.917471
DC	-0.0100871	-0.0474599	0.917471

## Sheet: supp table 5D
TME_features	mean_class_4	mean_tumor_no_class_4	pvalue_class_4_vs_others
NK.CD56dim.cells	0.969144	-0.388728	0.00241758
APM1	0.854211	-0.310659	0.0029388
Tgd.cells	0.803822	-0.421221	0.00355471
Tfh.cells	0.8521	-0.394113	0.00427746
aDC	0.885368	-0.244061	0.00610896
PD1	0.739937	-0.407454	0.00725217
B.cells	0.729948	-0.427263	0.00857172
StromalScore	0.709508	-0.403173	0.0138166
Treg.cells	0.781792	-0.399138	0.0160749
Macrophages	0.678757	-0.278439	0.0160749
ESTIMATEScore	0.768851	-0.382321	0.0160749
Cytotoxic.cells	0.779687	-0.394681	0.0186356
ImmuneScore	0.759122	-0.344776	0.0186356
IIS	0.68063	-0.403421	0.0186356
APM2	0.7162	-0.26004	0.0215263
CYT	0.703012	-0.352255	0.0215263
T.cells	0.651949	-0.377732	0.0247807
Th1.cells	0.527812	-0.404708	0.0247807
CTLA4	0.617461	-0.328369	0.0325107
NK.CD56bright.cells	0.425046	-0.352381	0.0421077
TIS	0.512626	-0.407787	0.0681293
Th2.cells	0.628284	-0.212826	0.0948819
DC	0.46611	-0.276961	0.0948819
Eosinophils	0.456393	-0.317831	0.105394
iDC	0.43984	-0.188854	0.142251
Tem.cells	0.411913	-0.26401	0.15643
NK.cells	0.221479	-0.295352	0.20508
Tcm.cells	0.200914	-0.246445	0.285065
Neutrophils	0.383974	-0.18262	0.307855
Mast.cells	-0.312403	0.193598	0.356803
Th17.cells	-0.4576	0.0537231	0.4385
Angiogenesis	-0.202783	0.0332442	0.529588
CD8.T.cells	0.299577	-0.334043	0.561874
pDC	0.00675019	0.132218	0.629051
PDL1	-0.0123381	0.188662	0.73545
T.helper.cells	-0.056329	-0.189448	0.73545
