# Supplementary material for: Mitonuclear genotype remodels the metabolic and microenvironmental landscape of Hürthle cell carcinoma
Source: Sci Adv. 2022 Jun 22;8(25):eabn9699. doi: 10.1126/sciadv.abn9699 (PMC9216518; doi:10.1126/sciadv.abn9699)
Supplement: Supplementary file 2 — Tables S1 to S6 [file sciadv.abn9699_tables_s1_to_s6.zip › sciadv.abn9699_table_s6.xlsx]

## Sheet: supp table 6A
metabolite	YD1	YD2	YD4	YD5	YD6	YD7	YD8	YD9	YD10	YD12	YD13	YD14	YD15	YD16	YD17	YD18	YD19	YD20	YD21	YD22	YD23	YD24	YD25	YD26	YD27	YD28	YD30	YD31	YD33	YD34	YD35	YD36	YD37	YD38	YD39	YD40	YD41	YD42	YD43	YD44	YD45	YD47	YD49	YD50	YD51	YD52	YD53	YD54	YD55
(14 or 15)-methylpalmitate (a17:0 or i17:0)	21.4253	22.2476	21.5076	20.3804	22.1486	21.1911	20.2016	21.5496	22.4474	21.434	20.08	21.7931	21.2162	21.3838	20.8805	21.7126	20.8203	21.5124	21.8882	21.1952	20.2396	22.0958	20.7533	21.312	20.756	20.1043	21.1161	21.4517	21.3262	20.9329	19.9284	21.279	21.6798	21.3617	20.8775	21.303	20.4053	19.8213	21.1902	21.4107	19.8213	20.6408	20.691	20.9421	20.8481	20.3372	21.1183	20.5358	20.9618
(16 or 17)-methylstearate (a19:0 or i19:0)	18.1738	18.7458	17.9518	16.6403	18.8715	17.6949	17.534	18.6265	18.9395	17.6739	16.6403	18.7379	17.4218	18.3043	17.9064	18.6537	18.5059	18.0775	19.2766	20.0827	17.3165	18.5598	17.735	17.5459	17.6194	17.6995	17.4676	18.0363	18.9593	18.2434	17.3545	19.0379	17.697	17.7034	18.1315	17.6709	17.6708	16.8399	18.159	17.446	16.8668	17.3399	17.7877	18.6611	17.6395	17.9296	17.6827	17.3548	17.6182
(3'-5')-adenylyladenosine*	15.8347	12.9787	13.9271	15.7338	12.9787	14.9523	14.0117	12.9787	12.9787	12.9787	14.8966	14.8422	12.9787	14.2187	16.3081	12.9787	12.9787	13.8755	16.5681	12.9787	15.0935	12.9787	15.0049	12.9787	16.1466	12.9787	12.9787	12.9787	12.9787	12.9787	12.9787	14.0567	15.3322	12.9787	12.9787	12.9787	13.8828	12.9787	12.9787	12.9787	12.9787	12.9787	12.9787	12.9787	12.9787	12.9787	12.9787	12.9787	12.9787
(3'-5')-adenylyluridine	16.0568	13.0419	15.8361	16.217	14.7969	16.1826	16.131	12.9006	12.9006	12.9006	18.8347	15.23	15.8702	14.2722	17.9036	12.9006	12.9006	14.4553	17.0964	12.9006	17.618	13.4828	17.136	12.9006	17.9694	12.9006	15.3767	12.9006	12.9006	12.9006	12.9006	12.9006	14.5229	12.9006	12.9006	12.9006	14.7569	12.9006	14.1002	12.9006	12.9006	12.9006	13.545	12.9006	12.9006	12.9006	12.9006	12.9006	12.9006
(3'-5')-cytidylyluridine*	12.6106	12.6106	14.8873	16.1867	12.6106	12.6106	12.6106	13.7683	12.6106	12.6106	17.9862	12.6106	14.2571	12.6106	15.5366	12.6106	12.6106	12.8531	13.0636	12.6106	15.4114	12.6106	15.4974	12.6106	16.5366	12.6106	12.6106	12.6106	12.6106	12.6106	15.9089	12.6106	12.6106	12.6106	12.6106	12.6106	12.6106	12.6106	12.6106	14.4141	12.6106	12.6106	12.6106	12.6106	12.6106	12.6106	12.6106	14.6512	12.6106
(3'-5')-uridylylcytidine*	13.3419	12.9819	12.9819	14.9326	12.9819	14.7016	12.9819	12.9819	12.9819	12.9819	12.9819	12.9819	12.9819	13.7544	12.9819	12.9819	12.9819	13.6452	12.9819	13.7968	12.9819	12.9819	14.561	14.6378	12.9819	12.9819	12.9819	13.7904	12.9819	12.9819	12.9819	12.9819	12.9819	12.9819	12.9819	12.9819	12.9819	12.9819	14.2478	12.9819	12.9819	12.9819	12.9819	12.9819	12.9819	12.9819	12.9819	15.1254	12.9819
(3'-5')-uridylyluridine	14.7468	12.9135	13.3524	14.9244	13.57	15.2347	12.9135	12.9135	12.9135	12.9135	16.0193	13.8609	12.9135	14.9202	15.3634	12.9135	14.2134	15.215	14.8786	13.4547	12.9135	12.9135	14.1326	13.7597	14.4156	12.9135	12.9135	13.8808	14.1331	12.9135	12.9135	13.6763	15.0367	12.9135	12.9135	12.9135	12.9135	12.9135	15.3104	12.9135	12.9135	14.5252	12.9135	12.9135	12.9135	12.9135	12.9135	12.9135	12.9135
(N(1) + N(8))-acetylspermidine	19.0972	21.6735	21.6473	22.2234	19.7788	17.9203	19.703	20.3763	18.0119	25.2299	23.0873	22.5227	20.3917	21.0262	22.055	19.37	19.6587	21.527	20.1036	17.2368	21.6748	21.121	19.9267	19.5748	20.8107	20.8421	21.3989	20.8728	19.2637	21.9369	21.7033	20.7362	21.6359	21.6497	21.3451	21.3715	19.9144	20.8149	20.2855	22.8439	22.0722	19.1749	19.7388	19.7735	20.6559	21.5526	22.6498	22.0163	22.4134
(R)-3-hydroxybutyrylcarnitine	23.679	25.2259	25.5895	25.6606	24.0435	22.9098	21.3797	25.7593	24.8504	24.8256	21.6217	22.3517	21.5827	23.6215	23.8342	23.0708	26.7349	25.7367	25.058	25.6464	21.1359	22.8441	21.7964	23.3293	20.7835	26.0133	22.8921	24.8694	25.1195	21.5395	21.4362	24.0652	22.5982	21.6675	24.7642	21.0929	23.1695	20.6346	22.4774	21.3329	23.7389	24.0537	23.4075	24.5842	22.3036	24.4089	25.31	20.9919	21.2375
(S)-3-hydroxybutyrylcarnitine	24.5063	26.746	24.4654	25.5692	21.7338	22.4109	21.8086	24.5219	23.4801	22.0703	22.4403	21.9675	22.5081	22.966	23.3471	21.4965	26.6139	26.0233	23.2824	22.3731	21.4846	23.1439	23.7587	22.4043	22.355	26.5347	22.6815	25.3446	23.1885	21.2828	22.1694	24.3494	22.9408	22.3244	24.467	22.6577	22.7068	21.0407	22.2365	21.7482	23.7546	24.7109	23.0859	24.7779	22.6833	25.1958	23.7408	22.3419	23.0299
1,2-dilinoleoyl-GPC (18:2/18:2)	24.9703	24.5045	25.1117	24.2948	25.4008	26.1543	23.0261	23.7336	25.8191	23.5914	22.4425	24.7744	22.6047	25.8627	25.7058	25.7984	25.1002	24.4544	25.2744	24.3437	23.9523	25.2832	22.6834	26.0162	23.8473	25.6503	24.4147	24.8286	26.0838	23.888	24.928	26.6073	25.325	23.7671	24.7338	23.3365	25.3908	23.7603	26.563	25.0631	26.3378	26.7419	25.2709	25.3642	23.7483	23.2344	25.2833	25.8186	23.8665
1,2-dilinoleoyl-GPE (18:2/18:2)*	22.1915	21.3386	21.935	21.3595	22.1713	23.051	20.3983	18.7013	21.8376	19.7249	19.5306	21.182	19.6866	22.2189	22.5403	22.2917	21.5434	20.8379	21.1653	21.5655	21.0904	21.4278	18.9903	22.0414	20.7593	22.1494	20.9079	21.6705	22.436	21.4556	21.9966	23.0589	22.5845	20.6766	21.2034	20.2601	20.8558	20.4617	22.8646	21.3397	22.4259	23.4448	21.6975	21.6777	21.1234	20.3964	21.6171	22.0981	21.0811
1,2-dioleoyl-GPC (18:1/18:1)	25.4842	24.9668	25.742	25.658	25.2671	24.6809	23.7714	25.0723	26.1353	26.546	25.1196	25.9507	24.9466	25.5391	25.7684	25.3517	26.0015	25.7287	25.8081	24.9906	26.134	26.0016	25.324	25.0762	24.4997	26.202	25.4971	24.8369	25.6399	25.3621	25.6657	25.8786	25.4123	25.1128	24.6007	24.1501	24.8923	25.3384	25.2158	24.9171	25.6445	25.4647	25.1866	25.9388	25.9797	26.0912	25.3895	25.7897	24.6668
1,2-dipalmitoyl-GPC (16:0/16:0)	25.5873	26.7015	26.6804	26.3899	26.6936	26.8436	25.8589	27.9365	25.8475	26.1957	26.361	25.8884	26.2401	25.9868	26.5272	27.0887	25.7508	27.0688	26.8678	26.6914	26.2774	25.7782	26.6636	26.7277	26.5255	27.102	25.848	25.9278	26.3358	26.2529	26.6097	26.1084	26.7257	26.5303	27.5761	25.7502	27.1592	26.6506	26.4855	26.7793	26.3818	27.0585	27.025	26.0508	26.3816	26.7652	26.2879	26.8444	26.0852
1,2-dipalmitoyl-GPE (16:0/16:0)*	18.1197	20.0259	19.8216	19.273	19.3788	19.55	19.1483	19.5287	18.6588	18.615	18.8583	18.4052	18.6276	18.5767	19.3139	20.2043	18.8217	19.9801	19.5744	20.0192	19.118	18.2911	18.8789	20.1404	19.5248	19.7003	18.0087	18.2394	19.9244	18.5419	19.4639	18.5721	19.5858	18.7438	20.102	17.9663	20.6647	19.2523	19.0049	19.5627	19.6182	20.9244	20.0821	19.3134	19.0062	20.8413	19.7643	19.7214	19.1231
1,5-anhydroglucitol (1,5-AG)	19.2688	19.1357	20.1194	19.5879	20.3794	20.2847	21.3166	21.2303	18.7442	17.9193	19.8099	18.8613	20.7765	20.3627	20.3022	20.9096	17.5899	20.2963	20.5088	19.5818	21.004	19.1182	19.6093	20.0853	21.342	20.3298	20.4943	19.9911	18.6381	20.4555	20.9074	19.6129	20.319	22.0582	19.8854	21.3516	20.7155	21.2209	19.3076	20.6	20.6236	19.7097	19.3938	18.7953	19.9597	20.2503	18.1257	20.3458	21.2513
1-(1-enyl-oleoyl)-2-oleoyl-GPE (P-18:1/18:1)*	21.8285	21.1875	20.6416	21.0663	22.4615	20.2948	21.396	21.8617	21.6504	21.1296	20.7089	21.0261	21.8829	21.6781	21.8967	21.7841	21.0858	21.957	21.5588	20.7477	22.2514	20.0277	22.3097	22.0581	21.1287	20.2463	21.5137	21.1365	20.9663	20.9561	21.5665	21.9423	21.8458	22.2196	21.5448	21.3654	20.9293	21.9824	20.6125	22.2776	21.5143	20.9662	21.3442	21.2409	21.3836	22.7179	19.1891	22.101	22.0433
1-(1-enyl-oleoyl)-GPE (P-18:1)*	20.0803	20.9076	19.0923	19.8998	19.3538	20.2756	17.7638	19.4668	20.049	20.8665	18.4651	20.8575	20.7077	20.6229	19.7899	19.2266	21.454	22.0275	21.3177	20.7287	19.8426	18.8241	20.3736	18.7337	19.2286	17.2655	19.5153	19.8792	21.1105	19.4979	19.446	22.8209	18.9265	20.0167	21.0199	18.9784	19.5304	20.0412	19.1816	19.7937	19.1452	21.9881	20.0379	19.941	18.4481	17.7602	17.4581	19.5587	19.2887
1-(1-enyl-palmitoyl)-2-arachidonoyl-GPC (P-16:0/20:4)*	23.7876	24.2326	22.6849	22.9326	23.0076	23.3942	22.9656	26.632	24.4577	25.0087	23.311	23.7747	23.641	24.1074	23.2441	22.9364	23.931	25.1008	24.7444	23.395	23.9322	23.5332	23.8549	25.7634	23.7337	22.7052	23.4241	23.3754	24.5531	23.0211	22.6466	24.9124	22.5775	23.4812	24.6812	23.645	25.5665	24.0942	24.2009	24.0769	24.5362	24.3757	23.6907	24.653	23.5749	23.6777	22.6125	23.7066	23.6099
1-(1-enyl-palmitoyl)-2-arachidonoyl-GPE (P-16:0/20:4)*	26.2661	25.9788	26.4886	25.8257	26.5054	26.4793	25.4869	26.7749	26.4316	26.9511	26.1176	26.1939	26.1091	26.0012	26.3413	26.9213	26.2641	26.9354	26.5734	26.3629	26.6838	26.8605	26.5151	27.3218	26.4655	26.8604	26.3401	25.9088	26.7293	26.2322	26.7344	27.0417	26.263	26.5202	26.6833	26.2206	26.7241	26.9701	26.6266	26.7926	26.9691	27.0461	26.2318	26.4963	26.5077	25.9553	26.6452	26.5914	26.3794
1-(1-enyl-palmitoyl)-2-linoleoyl-GPC (P-16:0/18:2)*	23.3902	22.8216	21.2093	20.9519	22.3407	22.2483	20.9431	22.5861	22.3027	21.1556	20.8433	21.8834	21.2976	23.509	22.2051	22.412	23.549	23.0679	22.0817	21.1973	22.4355	21.2602	21.1634	24.4317	20.9553	20.3106	22.7051	20.9949	23.6686	21.597	21.2636	25.2003	21.8979	21.1668	21.8211	21.3376	22.9396	21.7336	23.3522	22.771	23.5369	23.6892	22.2061	23.7785	21.5252	20.6965	19.6414	23.0642	21.9744
1-(1-enyl-palmitoyl)-2-linoleoyl-GPE (P-16:0/18:2)*	23.1793	22.0946	22.3089	22.0539	23.5258	22.9643	21.9822	21.0425	21.4502	20.3131	22.2597	21.291	22.5749	22.4108	22.7695	23.5435	22.9727	22.0596	21.6048	21.3594	23.7173	21.6655	22.0256	23.1873	22.5498	21.9027	23.7168	21.1797	22.0943	23.1654	22.9643	23.6229	23.4784	22.9142	22.2824	22.4642	21.3675	22.807	22.8683	23.3878	23.1917	23.1946	21.6966	22.6305	23.0955	21.2899	20.6926	23.1738	23.0974
1-(1-enyl-palmitoyl)-2-oleoyl-GPC (P-16:0/18:1)*	22.2545	23.1887	20.9843	21.1028	22.5713	21.4351	20.91	23.4198	21.9646	22.6762	21.1072	21.3555	21.8253	23.2783	22.0974	21.8224	23.0036	23.0862	22.0439	21.1155	22.3528	21.196	21.994	23.4159	21.2611	20.8732	22.0001	21.5749	21.987	21.1688	21.0052	23.1819	21.9338	21.4041	21.9705	21.3292	22.6607	22.0808	22.1942	22.4427	22.2818	22.111	21.8773	23.5708	21.5342	22.9364	19.7246	23.3621	21.7166
1-(1-enyl-palmitoyl)-2-oleoyl-GPE (P-16:0/18:1)*	23.8877	23.7308	23.6669	23.691	25.1502	24.0247	23.4702	23.5929	23.3767	23.6959	23.9897	23.2012	24.378	23.9642	24.4259	24.8576	24.2518	24.048	23.7027	23.2239	24.7866	23.2946	24.5294	24.4803	24.1594	23.521	24.2973	23.583	23.3917	23.912	24.705	24.177	25.0491	24.4554	24.3707	24.0919	23.4422	24.8256	23.7903	24.7398	23.8898	23.8883	23.802	24.101	24.3235	25.545	22.6692	25.4196	24.6268
1-(1-enyl-palmitoyl)-2-palmitoleoyl-GPC (P-16:0/16:1)*	18.9668	20.3707	16.9463	17.5508	21.9853	19.4455	15.752	21.7442	18.319	21.3367	18.6175	19.0835	18.2173	19.4422	18.3902	21.1776	19.5762	19.3497	18.5766	18.3308	18.8031	17.6455	18.2056	20.437	15.752	17.3781	18.3078	18.098	18.8916	16.3378	18.1025	19.1508	19.7289	17.5998	19.5168	16.8443	19.4274	17.368	19.8228	18.3234	18.4436	18.7892	18.2473	20.3849	17.905	19.1161	15.9286	20.4592	15.752
1-(1-enyl-palmitoyl)-2-palmitoyl-GPC (P-16:0/16:0)*	22.9411	23.4723	22.1943	22.0788	24.1053	23.7756	21.2426	25.3601	22.7295	24.0094	22.2821	22.202	22.5894	23.9631	23.2175	23.8417	23.7163	23.9806	23.4082	22.7458	22.8898	22.5025	22.8742	24.7439	22.2303	22.4699	22.2209	22.4781	23.6376	22.2511	21.8961	23.1082	23.4292	22.3533	24.3496	22.0177	24.2584	22.6858	24.222	22.9176	23.1851	23.7117	22.9376	24.2767	22.2098	22.7003	21.5431	24.5393	22.3744
1-(1-enyl-palmitoyl)-GPC (P-16:0)*	18.585	20.6353	15.8509	17.9406	17.5338	19.1727	16.7882	19.1341	18.9196	20.139	17.3471	20.7947	18.8509	20.802	19.136	17.378	21.2564	21.5946	21.6619	20.0202	18.0769	17.1712	17.9559	18.9677	17.3885	15.8509	18.2721	20.1906	20.7466	17.9809	17.3249	22.9623	16.4057	17.8751	21.8612	18.4055	20.4806	19.1897	18.9671	19.0304	18.7099	22.3432	19.4971	20.1979	17.3552	17.8357	15.8509	19.6385	18.0962
1-(1-enyl-palmitoyl)-GPE (P-16:0)*	20.999	21.7672	20.5094	20.919	20.6326	21.4461	19.2105	20.2357	20.693	22.4799	20.2685	22.6569	21.5753	22.3778	21.8504	21.8498	22.9452	23.447	22.6799	22.2749	21.0245	20.9134	21.6581	20.7165	20.7945	20.2082	21.2601	21.8326	22.6447	20.5559	21.2628	24.3045	20.6342	21.2973	23.5396	20.9113	21.351	21.9609	21.338	21.7734	21.08	23.924	21.8136	21.5813	20.3986	20.2362	19.9158	22.2158	21.0422
1-(1-enyl-stearoyl)-2-arachidonoyl-GPE (P-18:0/20:4)*	25.7701	25.7518	26.474	25.7809	25.7355	26.3197	25.9017	27.9111	27.1508	27.0942	25.5178	26.2313	26.1509	25.3718	26.1581	26.3276	25.9598	26.7338	26.6451	25.5231	26.6852	27.2429	26.4866	27.4971	26.6321	26.2708	26.3518	25.7891	27.188	26.2237	26.2154	26.4172	25.5138	26.4717	26.1896	26.2904	26.8644	27.1781	26.4183	26.5848	27.3909	26.1803	25.8863	25.6378	26.795	25.4234	26.5562	26.0289	26.4575
1-(1-enyl-stearoyl)-2-linoleoyl-GPE (P-18:0/18:2)*	23.2465	22.5422	23.4352	23.0962	23.3147	23.5582	22.6116	22.3991	23.1176	21.7172	22.456	22.3872	22.8949	22.4955	23.0898	23.2525	23.337	22.6542	22.77	21.1793	23.8906	22.8245	22.5081	23.7981	23.0684	21.8948	24.227	21.9867	23.4986	23.4056	23.164	23.4719	23.2673	23.1728	22.3088	22.7353	22.3929	23.2764	23.251	23.4117	24.0076	23.3447	22.3868	22.4714	23.6079	22.0087	21.9748	22.9604	23.2504
1-(1-enyl-stearoyl)-2-oleoyl-GPE (P-18:0/18:1)	22.1238	21.0861	22.2263	22.3434	22.6453	22.2889	22.3021	23.0378	22.7172	22.4014	22.0526	22.0888	22.3679	20.5175	23.011	22.8525	23.2949	22.6601	22.8298	21.367	23.0564	21.9098	22.6131	23.1952	22.8646	21.7497	22.5848	22.4291	22.9462	21.4269	22.6291	22.4403	22.8749	23.0121	22.9574	22.6304	22.263	23.4432	22.2791	22.9304	22.2825	22.3512	22.0092	21.9007	23.327	23.3257	20.5175	23.2133	23.2579
1-(1-enyl-stearoyl)-GPE (P-18:0)*	20.5585	21.6219	20.579	20.5469	19.6922	21.3114	19.2258	21.0612	21.6764	22.4253	19.3101	22.2128	21.1419	21.6576	21.2052	20.9659	22.5846	23.1302	22.9201	21.8562	20.4651	21.296	21.2973	20.9516	20.5936	19.7599	21.2225	21.5304	23.0151	20.4227	20.4491	23.5435	19.6848	20.8667	22.4306	20.8074	21.4494	21.8369	21.0297	20.9798	21.6702	23.2431	21.4132	20.8726	20.4516	19.4995	19.9768	21.3381	20.8695
1-arachidonoyl-GPC (20:4n6)*	19.3778	19.7157	20.8303	19.0679	19.5398	19.9572	17.954	17.954	21.4258	21.1395	18.2283	21.4616	19.4705	19.8643	20.1453	20.5804	19.7476	20.7863	21.0714	20.8871	18.4439	21.4925	17.954	17.954	19.9326	18.3155	19.137	20.1598	20.6198	19.2831	19.833	20.8679	17.954	17.954	17.954	18.356	21.0368	19.6563	20.5179	21.4904	20.7725	21.0121	20.3166	19.0998	17.954	17.954	20.6102	19.4807	17.954
1-arachidonoyl-GPE (20:4n6)*	21.3414	21.4361	21.7307	21.1434	22.3806	21.6478	20.5748	21.0031	21.9494	21.697	20.2801	22.4358	21.3603	21.4552	21.4323	21.9635	20.746	21.1258	21.6237	22.8278	20.5474	22.1805	20.8674	21.8564	20.1625	19.9828	21.4944	21.5678	21.7614	21.1977	20.4175	21.691	21.2925	20.5284	21.0304	20.253	21.4168	20.3454	21.1817	21.2299	22.2015	21.9161	20.3223	21.6053	20.3338	19.0181	21.9671	20.3731	20.1756
1-arachidonoyl-GPI (20:4)*	21.0964	22.431	22.2471	21.0265	22.9041	21.8609	16.5613	20.0674	23.4996	22.8732	18.1341	22.548	19.15	21.4343	20.8996	22.0089	21.7946	22.1726	21.4652	22.4844	18.656	23.3349	19.9122	23.2995	19.4047	19.4786	20.0629	21.1204	22.1068	19.9523	16.5613	21.5329	21.8422	19.012	20.9906	18.5938	21.2432	20.1964	21.4984	19.1274	23.2039	21.4098	20.0744	22.0777	18.6036	20.2019	23.3118	20.2082	18.5147
1-arachidonylglycerol (20:4)	18.0216	18.5118	18.9882	17.4552	18.5005	18.0031	15.6721	19.1032	22.9	18.3899	15.6721	21.0169	19.4	19.3774	18.5746	19.338	18.4933	18.4411	19.3674	17.1836	15.6721	20.8931	18.3132	20.3382	15.6721	19.0608	15.6721	18.4332	20.0153	15.6721	15.6721	19.9193	19.2773	18.7056	18.6635	17.4481	16.5422	15.6721	19.8871	18.2067	20.6014	18.8376	17.8396	19.3323	18.3574	15.6721	21.0201	17.2797	17.184
1-carboxyethylisoleucine	14.2779	13.9508	11.2936	11.2936	14.8631	14.7271	11.2936	15.9569	14.273	13.2727	13.2361	14.9132	11.2936	14.9597	14.5032	15.2739	14.6886	15.7138	14.7152	14.9209	11.2936	14.2627	11.2936	14.1668	11.2936	14.5854	16.5594	15.1477	14.2517	11.2936	11.2936	14.3746	15.6349	14.1637	16.562	15.7023	14.6548	11.2936	15.0462	11.2936	11.2936	14.1714	15.3133	12.8971	11.2936	15.2999	13.4313	16.1445	16.1395
1-carboxyethylleucine	16.3343	15.507	14.6003	15.4997	17.1701	16.4499	13.8241	16.1795	15.051	14.8681	17.6398	16.0643	14.8303	16.8154	16.8689	17.2823	17.2362	17.7412	16.4977	17.5355	13.8241	16.1162	15.3971	16.3505	14.5096	17.5201	18.0218	16.3633	15.6089	13.8241	16.4011	15.5936	17.2021	15.2861	18.0253	16.4953	16.207	13.8241	17.3605	13.8241	14.4722	16.0365	17.508	16.1017	13.8241	17.8377	15.834	18.3262	17.4428
1-carboxyethylphenylalanine	15.7001	15.3646	14.1992	13.5994	16.6856	15.9792	15.7358	16.3799	15.3149	14.4347	18.1362	16.1111	15.1804	16.3931	16.5468	16.6292	16.6228	17.3005	16.019	16.7162	14.8372	15.4553	14.9657	15.9511	14.3615	16.8679	17.6197	16.424	15.4775	15.2224	15.1957	16.2078	16.9083	14.8659	17.6256	16.9655	16.5976	13.4532	16.7935	14.6282	13.4532	15.8461	16.9735	15.8833	13.4532	17.1472	14.9013	18.0644	17.6119
1-carboxyethyltyrosine	12.8966	14.0072	12.8966	12.8966	14.1871	13.9059	12.8966	14.0537	12.8966	12.8966	15.3035	13.9469	12.8966	14.355	13.3898	14.4038	13.661	15.0696	14.34	13.8878	12.8966	13.4895	12.8966	13.7635	12.8966	14.6675	15.8601	14.3169	13.4766	12.8966	12.8966	14.5523	14.6613	12.8966	15.6539	12.8966	14.0308	12.8966	14.4872	12.8966	12.8966	12.8966	14.8719	12.8966	12.8966	15.3389	12.8966	15.7579	15.2114
1-carboxyethylvaline	16.2558	16.3779	15.1638	15.3473	17.1146	17.2056	17.4515	17.9139	16.0005	15.5975	18.8639	16.9121	15.9596	17.082	17.3928	17.2228	17.1814	17.5887	16.9034	17.2091	15.8981	16.3573	16.0422	16.1305	16.0916	16.8262	18.3579	17.2044	16.3261	15.9788	17.1486	16.6295	17.2992	16.5398	18.2557	17.3159	17.36	15.6441	17.0536	16.3326	14.7646	16.7841	17.3283	15.9496	14.7646	18.2193	16.0579	18.2321	18.2727
1-dihomo-linolenylglycerol (20:3)	17.7745	18.8253	17.852	16.9665	19.2732	18.1998	16.4405	19.8562	22.2311	19.6116	16.4405	21.7772	20.3434	19.5541	18.431	20.4772	19.3989	18.377	18.6761	16.4405	16.4405	21.3809	16.4405	20.2854	16.4405	16.7665	18.246	20.6231	19.8897	18.0737	16.4405	18.6949	20.0515	18.7912	19.3035	17.9276	16.4405	16.4405	20.2424	18.4069	19.9881	18.3453	17.9275	17.9919	16.4405	16.4405	19.6738	18.5922	16.4405
1-dihomo-linoleoylglycerol (20:2)	14.2711	16.5262	14.2711	14.2711	17.4008	15.8402	14.2711	18.4082	21.232	16.4762	14.2711	19.2328	14.2711	18.4971	17.6787	18.0049	17.5729	17.0534	18.2475	16.9027	14.2711	19.2585	14.2711	18.75	14.2711	14.2711	14.2711	18.804	18.8918	14.2711	14.2711	18.8889	17.3584	14.2711	17.7098	14.2711	14.2711	14.2711	18.859	17.1327	19.7507	18.2712	14.7172	17.7961	14.2711	14.2711	15.9859	18.3733	14.2711
1-docosahexaenoylglycerol (22:6)	15.7555	18.264	16.9089	13.8466	15.6915	17.3435	13.8466	17.8391	21.8836	17.2005	13.8466	20.7487	16.5915	18.1079	13.8466	16.9904	17.6323	17.2627	19.7105	13.8466	13.8466	20.0142	14.9688	18.9737	13.8466	17.3848	13.8466	18.1885	17.9083	13.8466	13.8466	17.9348	17.6141	13.8466	18.145	13.8466	15.9247	13.8466	19.5796	17.5457	18.1324	17.4054	15.8466	16.741	13.8466	13.8466	18.9931	16.424	13.8466
1-linoleoyl-2-arachidonoyl-GPC (18:2/20:4n6)*	23.8554	24.0254	24.3434	22.9292	23.7811	24.6805	22.2323	24.1461	25.9012	24.5925	21.4507	23.9672	21.8314	24.3488	23.9423	24.5851	23.2079	24.3498	25.3418	23.8609	22.6133	25.7487	22.8894	25.963	23.0732	24.8361	22.9561	23.9341	25.2359	22.9321	23.9631	24.6463	23.9534	22.881	24.6246	22.6916	25.7408	23.4353	25.6618	23.9724	25.7134	25.4525	24.7618	24.1788	22.8802	23.3649	25.8955	24.2635	22.7412
1-linoleoyl-2-linolenoyl-GPC (18:2/18:3)*	20.0708	19.4599	20.1177	18.9843	19.8685	21.4109	16.0523	17.3305	20.1689	16.0523	16.0523	20.1377	17.3229	20.9627	20.4518	20.5168	19.5676	18.6364	20.0791	17.5848	17.7092	20.339	17.9455	21.3803	19.0937	20.3479	19.3402	20.2016	20.8417	18.2552	19.7099	21.0629	19.8767	18.5517	18.8949	17.8447	19.7704	18.0716	20.6733	18.7354	20.5711	21.2514	20.9382	20.7304	19.326	16.7388	20.0617	19.9124	19.0442
1-linoleoyl-GPC (18:2)	21.2307	21.3346	21.9099	21.0042	21.34	21.7206	20.758	19.7087	21.9409	20.6273	19.8005	22.4003	21.1319	22.0078	22.2859	21.9761	21.9909	21.675	22.1678	21.7998	20.3754	21.8749	19.5701	20.7031	21.2725	19.7893	21.2613	21.3133	21.8375	21.3519	21.3571	23.5046	20.1156	20.2171	22.4852	20.205	21.8155	21.1712	21.9116	22.6835	21.9747	23.9089	21.53	20.4748	21.3226	18.0987	20.7104	21.5662	19.8669
1-linoleoyl-GPE (18:2)*	20.1641	19.667	20.0339	20.0686	20.8384	20.7099	16.0624	16.8312	20.133	18.9935	17.8317	20.7312	18.246	20.1568	20.8911	20.7901	20.3221	19.3208	20.1742	20.356	18.7466	20.109	17.6978	19.7009	18.7276	17.9913	18.9286	19.6912	19.9496	18.6871	19.7796	21.5401	19.5705	17.8354	19.8364	17.5543	19.3515	18.5036	19.921	19.5731	20.0508	22.0634	19.3244	19.7673	19.0943	16.0624	19.4481	19.4596	17.9149
1-linoleoyl-GPG (18:2)*	19.312	18.9486	19.17	18.9179	20.2839	18.8487	14.2348	15.3176	17.5524	16.676	18.4317	19.8342	18.86	19.8982	19.4624	18.6254	18.6302	18.2252	18.8637	18.1938	17.4803	17.6217	18.6734	17.7162	17.4105	17.4745	17.3795	17.4965	18.4465	18.0477	14.2348	19.5218	18.4087	18.6067	17.9986	18.4619	18.5465	17.0084	18.6354	16.5543	18.1261	19.2558	17.2363	19.4584	14.2348	14.2348	17.688	16.8703	18.8508
1-linoleoyl-GPI (18:2)*	19.601	20.9361	19.8954	19.2079	21.8996	19.8819	15.4645	15.4645	20.6104	19.2275	15.9234	20.4827	17.7869	20.4273	19.8874	21.3855	19.587	20.0416	18.7607	18.8142	15.4645	20.4001	16.9244	20.9045	18.0815	17.9235	18.6351	19.3303	20.9216	18.8152	18.5769	20.3577	20.4092	17.2492	19.633	17.6304	17.8353	17.7785	19.0236	17.3534	20.831	19.6991	17.6439	20.0841	15.4645	17.677	19.1229	17.9591	17.7003
1-linoleoyl-GPS (18:2)*	17.4542	18.3267	17.0723	17.9093	19.2229	16.1232	14.0773	15.6221	14.7646	16.3105	14.0773	16.6738	14.0773	17.6666	17.9568	19.6616	14.0773	16.2279	14.0773	17.2157	17.7616	17.144	15.6327	17.0284	18.1569	14.0773	18.0336	17.0668	14.0773	17.2185	14.0773	16.0503	18.3018	16.7401	18.0316	14.0773	14.0773	17.1632	16.7122	17.0954	18.0536	14.5661	16.0752	17.3992	14.0773	14.0773	14.979	18.0688	15.8443
1-linoleoylglycerol (18:2)	20.5391	21.1393	20.4957	21.459	21.9263	21.0358	18.0851	21.1559	25.0753	19.8589	19.8482	23.9303	22.0826	22.1776	21.2846	21.875	22.4205	20.3727	22.3925	19.7759	19.5735	22.8454	21.0025	22.4764	20.068	20.5936	20.2239	21.4733	22.0487	21.1704	19.186	22.4054	22.0697	20.9214	20.9405	20.7854	18.5638	17.8357	22.5845	23.8517	23.4005	22.0666	19.3958	21.3281	20.8589	18.0449	22.2241	21.0254	20.2748
1-methyl-4-imidazoleacetate	19.0403	19.0825	18.0343	19.3234	19.1498	17.5367	19.2771	18.9986	16.9378	17.1353	19.4906	19.0882	19.7605	19.4902	18.3089	16.1143	17.3667	20.3866	22.132	18.9403	19.4848	17.7457	20.1342	17.0091	18.9944	17.4761	18.8252	20.5161	16.2252	18.74	20.0291	20.4682	17.3182	19.2857	20.2508	20.349	23.6751	18.5354	16.9382	18.856	17.2872	20.3113	19.1935	18.9639	18.9485	18.9516	18.5636	19.1664	20.223
1-methyl-5-imidazoleacetate	18.2029	18.5631	19.5195	19.6874	18.7496	17.3393	19.0757	21.6145	17.8618	16.8813	18.1751	19.0858	20.1509	16.0643	16.7187	18.2264	18.2599	17.1146	20.6573	15.3975	16.1983	18.9902	19.051	18.7831	19.3632	18.7643	19.6238	18.412	19.1097	19.2701	16.9605	18.08	17.07	18.5644	20.4084	21.0249	18.8942	18.2097	17.4453	18.1322	15.6445	15.4025	19.7714	17.9177	18.6807	19.2362	20.2506	16.069	17.4038
1-methylguanidine	14.5598	16.5083	14.5598	14.5598	14.5598	14.5598	14.5598	14.5598	14.5598	17.1103	14.5598	15.6182	14.5598	14.5598	14.5598	14.5598	14.5598	15.3223	17.7336	14.5598	14.5598	14.5598	17.1911	14.5598	14.5598	14.5598	14.5598	17.6452	16.0103	14.5598	14.5598	16.5672	14.5598	17.0059	16.3885	14.5598	14.5598	14.5598	14.5598	14.5598	14.5598	16.1123	14.5598	14.5598	14.5598	14.5598	14.5598	14.5598	14.5598
1-methylhistamine	18.6008	18.2591	17.9179	20.3856	15.7094	17.258	19.6798	15.0791	15.0791	15.0791	18.9467	17.1836	19.554	18.0821	15.9477	15.0791	15.0791	15.0791	21.4252	15.0791	19.9243	15.0791	20.0566	15.0791	19.2513	15.0791	18.0712	21.5445	15.0791	17.6688	19.1926	20.7699	15.0791	17.6602	22.6855	19.8398	21.8535	20.8785	20.2254	18.7938	15.0791	20.0938	21.8383	15.0791	19.0985	18.1572	15.0791	17.3938	19.8019
1-methylhistidine	15.7227	19.4679	18.4839	17.6255	19.6725	17.6514	20.0831	21.5461	17.4079	18.64	17.5429	18.779	18.698	20.0082	17.8763	17.4344	19.8591	20.0881	19.3567	17.8946	15.7227	20.6154	19.0672	20.3653	19.2344	15.7227	20.4155	19.0651	16.1886	15.7227	15.7227	18.1152	16.1366	17.8122	19.3482	20.5454	19.4673	15.7227	16.6922	19.0781	19.7138	16.8415	19.5977	20.2713	17.0115	20.8625	18.7142	19.3546	17.9639
1-methylnicotinamide	19.0668	21.8842	21.1826	21.6282	19.3054	20.376	21.0049	20.8923	18.0781	18.4585	21.5873	20.051	20.5617	19.0577	20.1072	19.9637	19.2167	19.9956	21.4502	20.7466	20.7773	18.0207	21.2814	21.8959	25.527	21.3914	20.5552	21.7105	18.5148	20.8606	22.1162	21.0139	20.62	21.4321	23.4694	21.0918	21.3486	21.8196	19.605	21.3141	18.6954	19.1806	22.1189	17.9655	21.0843	22.9015	17.804	23.3852	21.1028
1-myristoyl-2-arachidonoyl-GPC (14:0/20:4)*	18.6719	19.8025	18.8843	17.7943	20.2105	20.5233	18.3737	21.4371	20.6626	20.7179	17.4317	20.2683	17.8727	19.0161	18.8872	20.9207	17.9957	18.3104	21.5036	18.4659	18.3023	19.7634	18.4667	19.7335	19.139	19.3927	18.6616	19.0528	19.7264	17.8148	19.6928	19.5643	19.5806	18.6815	19.8801	17.8637	20.1949	19.5802	19.1346	18.3743	18.6349	19.9825	19.2931	20.3959	19.4776	18.9888	20.7158	19.9154	18.1722
1-myristoyl-2-palmitoyl-GPC (14:0/16:0)	22.0835	23.0215	22.1503	21.8991	24.8216	24.4851	21.6244	24.5092	23.1043	23.1673	22.0463	23.5142	22.0915	22.4019	22.8359	24.9579	22.4397	21.7547	24.025	21.9522	22.0643	22.617	22.5051	22.4969	22.3405	23.0637	21.9547	22.2144	22.5617	21.9658	22.9708	22.8658	23.4177	22.1092	23.215	21.1918	23.2656	22.8018	22.5499	22.0038	21.5728	23.4937	22.6552	24.0133	23.2167	22.8231	22.6636	23.4963	21.8173
1-myristoylglycerol (14:0)	17.2149	18.6231	17.0424	17.2827	20.1145	16.7657	16.7657	18.3229	20.9725	16.7657	16.7657	20.9787	19.2044	18.1498	17.259	18.4885	17.5584	17.449	19.7489	16.7657	16.7657	19.239	18.1424	19.0323	19.2382	16.7657	17.3803	18.9851	18.0888	16.7657	16.7657	18.9555	19.3515	16.7657	17.8112	19.291	16.7657	16.7657	18.5243	20.8126	17.4575	17.8189	16.9297	18.2552	16.7657	16.7657	18.3021	17.6372	16.7657
1-oleoyl-2-arachidonoyl-GPE (18:1/20:4)*	25.9576	24.2099	25.9085	25.0056	25.171	25.0319	23.9592	24.6851	25.725	25.7492	23.5269	24.9449	23.5062	25.275	25.3619	24.6584	24.9702	25.0495	26.1347	25.5355	24.9239	25.6118	24.5213	25.3657	24.2766	25.444	23.8376	25.2057	25.5233	24.5541	25.1079	25.8831	25.4495	25.1461	24.573	23.6712	25.0499	24.7063	24.5617	24.3245	25.2038	26.0324	24.9019	25.4909	24.5387	24.9462	26.675	24.1238	24.1579
1-oleoyl-2-arachidonoyl-GPI (18:1/20:4)*	16.9131	18.4162	17.7001	17.1666	17.6557	17.1528	17.1874	16.9389	18.2327	17.5559	17.2742	17.0865	16.8496	16.1506	16.5767	17.0885	16.9564	17.0677	16.3556	16.987	17.9733	17.5376	17.7244	17.2929	17.2157	17.4177	18.1906	16.9861	16.4505	18.1211	17.8201	16.4279	17.967	18.103	16.6029	17.3039	16.9682	17.7697	17.4542	17.6916	17.6597	17.1144	17.0464	16.5502	17.4025	17.3649	18.7119	17.142	16.9705
1-oleoyl-2-docosahexaenoyl-GPC (18:1/22:6)*	22.6518	23.3837	24.0648	22.2832	20.8666	22.9824	21.0206	20.7307	24.1313	23.4056	20.6365	22.8162	20.3956	22.7125	22.4172	22.3031	22.3161	23.2869	22.9681	21.4848	20.9566	23.3774	21.6549	23.0065	20.2471	23.4089	21.1471	21.6271	23.3386	20.9745	21.7732	21.7252	22.0461	21.1212	22.3194	21.0758	23.9024	22.0456	23.1448	21.7256	22.2521	22.5038	23.5248	22.5692	20.8202	23.4174	23.9848	22.2256	20.7346
1-oleoyl-2-docosahexaenoyl-GPE (18:1/22:6)*	24.0441	23.1694	24.7767	23.5166	22.3629	24.5152	21.9646	20.9194	24.4518	23.2374	21.568	23.5613	21.9317	23.9982	23.8149	22.4352	23.5494	24.1082	25.0428	22.4139	21.9106	23.7351	22.536	23.4635	21.6278	24.5059	22.0367	21.6035	23.7482	21.8211	21.7359	22.9514	23.7292	21.9734	23.2997	21.4707	24.5522	22.611	23.538	22.7007	22.5408	24.1432	24.3394	24.0124	21.8496	23.7894	24.9243	22.2701	21.783
1-oleoyl-2-linoleoyl-GPC (18:1/18:2)*	27.0971	26.1361	26.904	26.7132	26.7358	26.3777	26.2028	25.8579	27.3559	25.8997	25.5541	26.2766	25.9434	26.5141	26.9531	26.4084	27.1338	26.0419	26.0051	25.6427	27.2157	26.7906	26.3399	26.3884	26.3372	26.5988	26.8264	25.627	26.6277	26.5122	27.1863	27.1194	26.8661	26.9266	25.4842	26.0348	26.1933	26.5162	26.5687	26.5961	26.9502	26.5938	26.4118	26.4613	26.4733	26.0585	26.3265	26.4879	26.5109
1-oleoyl-2-linoleoyl-GPE (18:1/18:2)*	25.5613	24.5068	25.4434	24.9355	25.0067	25.2896	23.9637	22.012	24.8501	23.4308	23.0535	24.2652	23.1876	24.9167	25.5064	24.7752	25.3138	24.1427	24.842	24.3828	25.0382	24.3699	23.6574	24.3177	24.0376	24.8567	24.6168	24.3318	24.9568	24.9298	25.2925	25.7896	25.5844	24.7245	23.7401	23.5237	23.8158	23.7709	24.4839	23.8619	24.3573	26.0042	24.3263	24.8045	24.4262	23.828	24.7507	24.303	24.2019
1-oleoyl-GPC (18:1)	21.8608	22.6176	22.2788	21.9015	21.4636	22.4069	21.0324	20.6341	22.8467	23.5639	20.6677	23.636	22.1773	22.7719	22.4562	22.1489	23.9475	23.712	23.6502	23.3945	21.354	22.2624	21.4678	20.9155	21.5102	20.1511	21.6315	22.7337	22.878	21.7262	22.2435	24.5368	21.1441	21.5482	23.5167	21.0987	22.73	22.3313	21.7488	22.4493	21.8387	24.6476	22.4507	21.5626	21.3754	19.8298	21.6465	22.0715	20.6196
1-oleoyl-GPE (18:1)	21.9437	22.0365	21.9021	21.9605	21.7215	22.2722	19.1363	19.4196	22.2764	22.3288	19.5703	22.9198	21.2878	22.5748	22.3094	21.5817	23.2378	22.9227	23.7204	23.2642	20.5008	21.5749	21.3593	20.5572	20.2486	20.3552	20.3762	22.5872	22.5512	20.5697	21.4399	24.5258	21.1901	20.5749	22.7228	19.6701	21.8147	21.0812	21.0878	20.8893	21.1266	24.8184	21.696	21.5796	20.1083	19.1363	21.5028	21.0575	19.5237
1-oleoyl-GPG (18:1)*	20.6223	18.4453	19.9807	19.3189	20.1501	19.8326	17.5034	16.3409	18.3894	18.3741	20.1899	19.641	19.3735	20.3562	20.1189	19.3636	19.8114	19.4519	19.1282	19.6456	18.8471	18.6605	19.4597	18.5014	17.5889	18.2666	18.8546	18.242	18.6876	18.9278	18.2117	19.6288	19.4249	18.9993	17.6086	18.6706	18.9258	18.4882	19.5465	16.3409	18.4788	19.3328	17.8465	20.9653	18.8295	18.011	18.9935	17.8024	19.745
1-oleoyl-GPI (18:1)	19.8514	20.3845	20.2244	20.3255	21.3684	19.7277	15.7612	15.7612	20.729	20.8203	18.3214	20.563	18.9116	20.3696	19.598	21.2737	20.3036	20.8367	19.6178	20.8577	16.8924	20.751	19.1335	20.7285	18.4647	18.2804	19.4392	20.1652	20.8213	19.2846	15.7612	20.9915	20.5657	18.803	19.7055	18.1626	18.5463	19.0565	19.2169	16.7834	20.3387	19.4606	18.3109	20.718	15.7612	18.8201	19.7333	18.1654	18.305
1-oleoyl-GPS (18:1)	18.6474	19.6998	18.7309	20.6578	20.6366	17.6246	17.208	17.9118	17.7079	18.4885	18.8987	18.7278	19.2614	19.2528	19.6414	21.1911	17.2919	18.3922	16.9561	19.1404	18.5682	18.9392	20.3237	18.48	19.5323	18.0964	19.4715	19.1524	16.7633	19.4621	18.4162	18.3527	20.1867	19.0507	18.8262	17.705	17.2938	20.0263	17.3462	19.6092	19.9379	17.0913	18.3034	18.6498	18.9898	17.6408	17.4153	19.3516	19.5056
1-oleoylglycerol (18:1)	22.2427	23.0754	21.2902	23.7147	23.754	22.245	21.4126	23.1265	26.0697	22.7081	20.9147	25.2084	23.7985	23.4226	22.9376	23.3202	23.7275	22.6643	23.543	20.6386	20.3909	24.7102	22.8094	23.5024	21.6866	20.2392	20.5881	23.2134	23.1243	22.7778	20.3382	23.3066	24.1005	22.6275	22.4757	23.009	20.0469	19.6545	23.4548	25.2745	23.8326	22.7445	21.1153	22.9671	22.1325	19.997	23.3618	22.5558	21.4347
1-palmitoleoyl-2-linolenoyl-GPC (16:1/18:3)*	18.1808	18.3001	18.1611	16.9215	19.642	19.2977	15.7828	17.121	18.5863	15.7828	15.7828	19.2762	15.7828	18.0641	17.4795	19.7582	17.3838	16.3386	18.0998	16.5565	15.7828	17.9973	15.7828	18.6762	15.7828	17.5966	16.4014	17.8399	18.379	15.7828	17.8895	18.2703	18.8084	15.7828	17.1775	15.7828	17.298	15.7828	18.4127	15.7828	17.3011	18.3711	17.9478	18.7582	15.7828	15.7828	18.3217	17.5928	15.7828
1-palmitoleoyl-GPC (16:1)*	16.839	18.8737	17.9553	17.416	18.3512	19.0897	16.9257	17.9597	19.0966	19.6386	16.9588	20.1671	17.4776	17.862	17.6974	19.3154	18.2535	18.3542	15.3617	18.4062	16.9989	17.6985	16.8157	15.9866	16.9091	15.3717	17.236	18.4372	18.2671	17.0128	18.66	19.5794	17.0006	16.4448	19.2599	16.0465	18.0604	17.3748	17.0622	16.5859	15.529	19.7775	17.6894	16.3662	15.3617	16.063	17.3718	17.935	15.482
1-palmitoleoylglycerol (16:1)*	17.4537	17.1569	16.6629	16.639	20.0867	17.5468	15.8021	18.0919	22.365	17.1753	15.8021	21.3139	19.3311	18.6796	15.8021	19.6952	17.916	17.4144	20.1494	16.5339	15.8021	19.2653	18.5123	19.2956	15.8021	15.8021	15.8021	19.0314	19.1267	15.8021	15.8021	19.2477	19.7433	18.1826	15.8021	15.8021	15.8021	15.8021	19.3238	20.9746	17.7667	15.8021	15.8021	18.8466	15.8021	15.8021	19.2387	17.2217	15.8021
1-palmitoyl-2-arachidonoyl-GPC (16:0/20:4n6)	27.3629	26.6253	27.8321	26.722	26.829	27.4662	26.3945	28.6181	27.9695	28.0453	26.0816	27.2904	26.3401	27.0675	27.0448	27.1936	27.0846	28.0056	28.523	28.1364	26.7813	27.9725	27.2956	28.2675	27.2767	27.8813	26.4736	27.0093	27.7488	26.2587	26.9765	27.4902	26.9528	26.4765	27.8116	26.675	28.1915	27.5449	27.4339	27.3813	27.7611	27.8694	27.6863	27.7133	26.9895	27.0209	28.5797	26.7652	26.4231
1-palmitoyl-2-arachidonoyl-GPE (16:0/20:4)*	24.3288	23.81	24.8917	23.9309	23.6664	24.4035	23.683	24.8203	24.4807	24.9201	23.4255	23.8204	23.1969	24.0482	24.2552	24.1318	24.3138	24.2729	24.7936	25.6975	24.016	24.7112	24.1357	25.1464	24.0474	25.1312	23.4876	23.3165	24.5104	23.8622	24.6297	23.9333	24.0348	24.139	23.7637	23.6169	24.3855	24.6098	23.7231	24.2994	24.784	25.4978	24.3788	24.9813	24.372	24.0423	26.0161	23.5583	23.9648
1-palmitoyl-2-arachidonoyl-GPI (16:0/20:4)*	16.7173	17.0722	17.7395	16.7179	17.4326	17.2546	17.699	17.9619	17.6955	18.0275	17.7641	17.5082	17.6938	15.8289	16.6278	17.2386	16.9686	17.3856	16.5041	18.0008	17.9141	17.4266	17.9166	18.1394	18.1018	17.7007	18.3977	17.2489	16.5919	17.9193	17.7978	16.377	18.0124	17.9607	16.8344	17.9194	17.1062	18.6225	17.954	18.6567	17.8082	17.7098	16.8081	16.9064	18.2179	17.6491	18.8266	18.624	17.5462
1-palmitoyl-2-dihomo-linolenoyl-GPC (16:0/20:3n3 or 6)*	25.9366	25.9682	26.1021	25.3393	25.5347	26.4788	24.8986	26.7078	25.7297	26.6492	25.6428	26.5131	25.1575	25.7018	25.4285	26.3718	25.7695	26.3234	26.5805	27.2082	25.1637	26.2351	24.7118	26.5143	24.8126	25.8696	25.9507	26.8464	26.716	24.8136	25.2329	26.6487	25.9314	25.252	26.7669	24.705	26.7078	26.1779	25.4594	25.5054	25.7147	27.0347	26.7489	26.1434	25.2801	25.0341	26.6006	25.4219	24.8946
1-palmitoyl-2-docosahexaenoyl-GPC (16:0/22:6)	24.3249	24.8723	25.7739	23.8483	22.4978	25.133	23.8622	23.3065	25.3255	25.0779	23.0459	24.6353	23.0139	24.6883	24.2619	23.8566	23.9989	25.4325	25.9034	24.6694	22.9767	25.014	24.0877	25.2683	22.8156	25.6136	23.2278	23.5422	25.2065	22.7329	22.9107	23.8909	23.7592	22.8153	24.9762	23.5477	25.8418	24.2725	25.0995	24.0215	24.0566	25.115	25.5845	25.0574	23.4782	24.8015	26.1486	23.8413	22.913
1-palmitoyl-2-docosahexaenoyl-GPE (16:0/22:6)*	23.005	23.3841	24.3877	23.5227	21.6454	23.9221	22.7664	22.1859	23.0701	23.4869	22.7271	23.0632	22.7528	23.125	23.2845	22.3933	23.3179	23.5455	23.8313	24.272	22.3885	23.0614	23.2665	23.382	22.723	24.9906	22.3594	21.7557	23.0492	22.1527	22.2031	22.5372	23.0676	22.6446	22.8852	22.428	24.0852	23.6062	22.7323	23.6869	22.4948	24.4245	24.0947	23.7574	22.7991	23.7976	25.0886	22.2534	22.5826
1-palmitoyl-2-linoleoyl-GPC (16:0/18:2)	28.3683	27.844	28.356	27.7563	28.2734	28.4492	28.0331	28.1816	28.1396	27.5953	27.6713	27.8988	27.8059	27.954	28.3588	28.2599	28.2434	27.9505	28.4592	28.4157	28.4101	28.0764	27.9045	28.4021	28.1583	28.3213	28.7607	27.6114	28.2531	27.9719	28.3833	28.8162	28.2635	28.2676	28.0086	28.03	27.8573	28.4559	28.2452	28.4771	28.3452	28.7139	28.089	28.3598	28.4243	27.203	28.4008	27.8939	28.3605
1-palmitoyl-2-linoleoyl-GPE (16:0/18:2)	24.0257	23.679	24.5019	23.949	23.6867	24.4858	23.5771	22.0267	23.4435	22.7865	23.3425	22.9763	23.1868	23.7081	24.482	23.8543	24.4025	23.2017	23.5318	24.825	24.1629	23.1982	23.1263	23.7224	23.6944	24.3144	24.1156	22.2784	23.861	24.1252	24.5696	23.523	24.3074	23.9769	22.9987	23.6655	23.2322	23.9153	23.4975	23.9283	23.8485	25.3133	23.7803	24.4542	24.4042	23.3492	24.9731	23.5486	24.1277
1-palmitoyl-2-oleoyl-GPC (16:0/18:1)	28.2294	28.1481	28.5536	27.9546	28.136	28.2079	27.9692	28.3315	28.6123	28.9166	28.0173	28.2638	28.1686	28.1198	28.4566	28.2665	28.4181	28.6968	28.5606	28.3627	28.3924	28.6648	28.381	28.5451	28.1934	28.3638	28.2594	28.139	28.1518	27.9777	28.4465	28.3905	28.4967	28.4683	27.8399	27.9538	28.3683	28.6428	27.9323	28.3844	28.3281	28.2925	28.227	28.6248	28.5723	28.636	28.7811	28.1587	28.205
1-palmitoyl-2-oleoyl-GPE (16:0/18:1)	23.8638	24.3262	25.0119	24.4874	24.355	24.3437	24.3317	23.3358	24.4543	24.9092	24.1744	23.9742	24.1117	24.2751	25.0405	24.9372	24.6734	24.7212	24.1886	24.949	24.397	24.375	24.257	24.8883	24.3983	24.8088	23.785	23.3459	24.2445	23.8528	25.0438	23.7022	24.9359	24.4055	23.6117	24.1036	24.2649	24.6701	23.3873	24.6763	24.7676	25.3354	24.4287	24.7269	24.7581	25.8453	25.4282	24.5123	24.4916
1-palmitoyl-2-oleoyl-GPG (16:0/18:1)	19.9687	19.5073	19.7725	19.2658	19.1133	20.7275	18.1509	18.515	20.5063	19.8029	18.3081	19.7856	18.7205	20.3776	19.779	19.2966	20.1907	20.3573	20.8762	21.3096	18.0765	19.8759	19.146	20.5498	18.2248	20.1329	19.1412	19.5448	20.0985	18.7096	17.639	20.4184	19.8074	18.135	20.2743	18.4456	20.8024	18.8896	20.9742	19.1588	19.843	20.9735	20.15	20.6429	18.7208	19.4342	20.8183	19.3357	17.9099
1-palmitoyl-2-oleoyl-GPI (16:0/18:1)*	17.6367	16.5797	17.7301	17.1153	18.0995	17.4365	17.3466	16.2853	17.1225	17.7891	18.2123	17.3872	17.35	16.9775	16.9421	17.9413	17.7324	18.2699	17.1906	17.1706	17.513	17.5039	16.8366	17.6718	16.6716	17.8948	18.129	17.1562	16.8811	17.4759	17.5782	17.9114	18.2126	17.7665	17.2574	17.8617	17.3719	17.507	17.2668	18.1866	17.4486	18.1865	16.4418	18.0145	17.7176	17.9405	16.6678	16.578	17.2536
1-palmitoyl-2-oleoyl-GPS (16:0/18:1)	18.7685	20.3386	20.2496	19.8098	19.3751	18.5262	19.8855	22.0277	19.6001	20.9971	20.5085	19.1876	20.7338	19.3368	19.8595	20.8321	18.1253	19.4488	19.0291	19.9128	20.5407	19.5461	20.6398	20.2779	20.9749	20.5714	20.5754	19.5671	17.8809	20.4851	21.8305	18.6641	20.3428	21.4796	20.5061	21.695	19.5664	21.2251	18.8221	20.7643	20.3205	19.482	20.9794	18.3681	20.9515	20.2256	20.1351	20.9132	21.0071
1-palmitoyl-2-palmitoleoyl-GPC (16:0/16:1)*	24.2094	25.3027	24.6675	24.2413	26.2542	25.4916	23.6758	25.7657	25.4148	26.0963	24.411	25.1209	24.1427	23.8169	24.1781	26.4401	24.1202	24.1828	24.9369	24.1519	24.4495	24.8154	24.2053	24.3026	23.7729	24.3062	24.3122	24.2225	24.3497	23.8682	25.3406	24.2785	25.2142	24.2861	24.4854	23.238	24.4356	24.4619	24.5259	23.8289	23.5936	24.1597	24.3519	25.0103	24.5898	24.765	25.2057	24.5178	23.1422
1-palmitoyl-2-stearoyl-GPC (16:0/18:0)	24.1041	24.7915	24.9584	24.5373	24.6006	24.4244	23.7419	24.8811	25.1542	24.2212	23.3682	24.3959	23.8795	24.474	24.5901	25.0986	24.0659	24.9925	24.9336	24.2268	24.2554	24.4923	24.895	24.7905	24.1854	24.73	23.4539	24.1303	25.4725	24.2062	24.2468	24.8184	24.6145	24.2473	25.0049	23.5962	24.8903	24.3255	24.7811	24.5436	24.7714	25.1904	25.1302	24.1027	24.3317	24.3364	24.7622	24.4973	24.0646
1-palmitoyl-2-stearoyl-GPE (16:0/18:0)*	18.7512	19.7493	19.2915	19.0807	18.8695	18.8096	17.1447	18.7253	19.3174	18.7096	17.8455	18.956	17.2075	19.0121	19.3024	19.6785	18.9824	19.5905	19.923	20.218	18.7895	18.339	18.9431	19.302	18.7	19.4188	16.7939	18.65	20.2106	17.9496	18.8862	19.426	19.0899	18.6505	19.8899	17.2949	20.0826	18.1206	18.7336	18.7926	19.76	20.9021	20.2691	18.7014	18.6844	19.6191	18.7277	19.1298	18.7544
1-palmitoyl-GPC (16:0)	23.2621	24.242	23.6506	22.9955	22.6756	24.4347	22.6608	22.9458	24.0003	25.2441	22.3228	25.3286	23.7723	24.3258	23.8321	23.6259	25.4188	25.9222	26.616	26.449	22.7109	23.6015	23.1618	23.024	23.5045	22.2803	23.4747	24.8297	24.9494	23.0854	23.4061	26.5355	22.496	22.9638	26.0115	23.0959	24.6712	24.3644	23.5825	24.019	23.3759	26.8249	24.7367	23.4643	23.04	21.8751	23.423	24.0109	22.4532
1-palmitoyl-GPE (16:0)	20.5641	21.065	21.3198	21.0177	18.9859	21.2393	19.5193	19.4026	20.7111	21.3871	19.2922	21.2592	20.5576	21.4129	21.0229	18.7859	22.3781	21.79	22.3866	23.4695	19.547	20.4533	21.0312	20.0653	20.2793	20.5427	19.9993	21.029	21.2804	19.8564	20.6973	22.3986	19.6006	20.0607	21.5172	19.843	20.997	21.3313	19.7665	20.7535	20.4186	24.2291	21.6257	21.0232	19.8638	18.8312	21.55	20.4239	19.6939
1-palmitoyl-GPG (16:0)*	19.0886	16.5483	19.6738	19.6932	16.8329	17.8674	14.59	14.59	17.4895	17.1705	14.59	17.5992	17.3661	19.6734	18.9783	15.9893	19.6546	18.6427	19.7072	20.5112	14.59	17.3181	19.0934	16.2485	14.59	16.7651	17.1108	18.6999	17.8445	15.0453	14.59	19.713	18.3208	16.7854	17.9312	16.3594	17.0555	16.3291	18.1626	15.6567	16.4532	20.3869	17.9769	18.5203	14.59	14.59	17.5018	16.0881	16.3895
1-palmitoyl-GPI (16:0)	18.483	19.4822	19.3358	19.1551	19.4986	19.2168	17.1847	17.5954	18.9547	19.6745	18.6293	19.1737	19.3624	19.2158	18.7022	20.0764	19.2074	19.4609	18.4948	21.1111	17.5283	19.0081	19.1873	19.6469	18.4475	18.0686	20.0415	19.797	19.4907	19.3409	18.7757	19.0048	19.4375	18.9148	19.5499	19.4591	18.2926	20.3391	19.3669	19.4538	19.1764	20.2035	18.2174	19.4699	17.1965	17.615	18.9064	20.3583	18.6803
1-palmitoylglycerol (16:0)	23.2699	23.8693	23.0711	22.6157	23.9466	23.3544	20.0991	23.0167	25.6301	22.7131	19.3885	24.0617	22.8343	23.3563	22.1798	23.2407	23.6467	23.35	23.5414	21.893	19.3885	24.5592	21.8835	24.4146	20.5666	20.9487	22.1855	23.9025	23.2185	19.3885	19.3885	22.9081	23.8863	23.0037	23.5725	22.7214	21.3044	19.3885	24.2808	23.8403	23.7141	22.3677	22.3401	22.815	21.5383	19.3885	23.4417	22.1328	20.9216
1-ribosyl-imidazoleacetate*	14.8414	15.1462	15.1021	16.2714	14.9588	14.5769	17.0876	15.7684	14.5769	14.5769	18.7039	14.5769	17.8993	15.1787	17.0823	14.5769	15.1491	14.6553	14.5769	16.4851	16.7962	15.2211	17.1427	14.5769	17.6501	15.4665	15.4893	16.3763	14.5769	17.25	17.1569	14.5769	14.5769	15.8274	14.5769	17.7945	16.2824	14.9814	14.5769	14.5769	15.1293	14.5769	14.7242	14.5769	16.9784	17.5333	14.5769	16.55	18.243
1-stearoyl-2-arachidonoyl-GPC (18:0/20:4)	27.5914	26.7145	27.6878	26.8154	26.7814	27.2831	26.4732	28.255	27.9728	28.2256	25.8187	27.0782	26.2362	27.1279	26.9441	27.03	27.3833	27.5654	28.0906	28.2062	26.7907	28.0826	27.3027	28.1571	27.1976	27.638	26.0237	26.7292	27.6146	26.3574	27.0528	27.2929	26.885	26.7726	27.3485	26.8895	27.9143	27.493	27.6245	27.3302	27.8174	27.5593	27.1243	27.4769	27.1003	26.9634	28.6465	26.6329	26.41
1-stearoyl-2-arachidonoyl-GPE (18:0/20:4)	27.243	26.6886	27.3601	26.4277	26.5674	26.5495	26.0415	27.975	26.9744	27.7612	25.8827	26.6259	26.109	26.8362	26.8563	26.4178	26.7317	26.6747	27.4011	28.091	26.7171	27.4582	26.8068	27.2012	26.6564	27.4278	26.1201	26.6849	26.9751	26.7465	27.0462	27.1647	26.6841	26.7363	27.0419	26.3728	27.2559	26.9967	26.3455	26.6616	27.2207	27.4956	26.7397	27.0822	26.9036	26.3607	28.0505	26.4357	26.4363
1-stearoyl-2-arachidonoyl-GPI (18:0/20:4)	24.788	24.314	25.0513	24.0656	24.4405	25.0443	23.5136	25.6546	25.4893	25.4354	22.9063	24.506	23.047	24.0539	24.1541	24.4143	24.7671	24.74	25.0619	25.0243	23.837	25.3429	24.0933	25.4269	24.0016	24.6149	23.9283	24.1349	24.6837	23.4277	23.6831	24.6206	24.4482	23.7534	24.4233	23.5977	25.0728	24.0659	25.0917	24.5574	25.3557	25.1005	24.76	24.6727	24.1455	24.0177	25.8265	24.5588	23.5039
1-stearoyl-2-arachidonoyl-GPS (18:0/20:4)	20.8341	20.827	21.8164	21.9338	20.7771	20.7024	23.8542	24.8326	20.3001	21.4257	22.0084	19.8133	22.7601	20.7732	21.8442	21.7751	20.5745	20.8305	21.1785	20.2333	23.3711	21.4365	23.4479	20.9646	23.9425	21.4846	22.5473	21.4058	18.2509	22.8439	22.8355	21.7932	21.543	23.11	22.6043	23.094	21.9936	23.067	21.3627	23.1609	21.5373	20.287	22.4571	19.9643	23.4173	21.9179	21.5419	22.398	23.3972
1-stearoyl-2-docosahexaenoyl-GPC (18:0/22:6)	24.451	24.3113	25.2538	23.6116	22.2188	24.4234	23.0888	22.74	24.7624	24.578	22.5636	24.1556	22.6577	24.1972	23.6872	23.291	23.8971	24.3941	24.7172	24.0531	22.3179	24.6342	23.4471	24.8483	22.4089	24.8844	22.6762	22.6951	24.5151	22.6371	23.0505	23.1294	23.2319	22.3975	23.6767	23.0601	24.8078	24.1787	25.1303	23.9362	23.7507	23.975	24.4606	24.1572	22.8618	24.2972	25.8315	23.4739	22.7531
1-stearoyl-2-docosahexaenoyl-GPE (18:0/22:6)*	25.4342	24.9683	26.2239	25.0759	23.829	25.8692	23.7241	22.6717	25.5871	24.8839	23.3872	24.9791	23.8059	25.3849	25.1697	23.9215	25.4057	25.2621	26.0274	24.2977	23.2629	25.2093	24.4523	25.2265	23.4715	25.8471	23.4629	22.4026	24.9642	23.2706	23.0895	23.4183	24.9937	23.2312	25.0286	23.7269	26.1714	24.6134	25.0308	24.4467	24.2895	24.6821	25.8047	25.5615	23.8603	24.9605	26.2366	23.8653	23.7884
1-stearoyl-2-linoleoyl-GPC (18:0/18:2)*	28.7089	27.8674	28.4677	27.9539	28.1286	28.3146	28.0535	27.8331	28.2591	27.2315	27.3931	27.6682	27.9767	28.0074	28.2455	28.2286	28.6782	27.6418	27.6535	28.5516	28.5557	28.3244	27.9558	28.4435	28.4068	28.0415	28.5323	27.3155	28.3121	28.2577	28.4538	28.8407	28.2562	28.33	27.3749	28.0414	27.9207	28.4367	28.3958	28.6501	28.4979	28.4885	27.7788	28.0654	28.3453	26.9957	28.3869	27.5536	28.2849
1-stearoyl-2-linoleoyl-GPI (18:0/18:2)	22.5994	22.1554	22.1969	20.7861	22.5956	22.6588	19.921	19.6535	22.3397	21.2412	19.3523	21.8851	18.9166	22.7399	22.209	23.1081	22.1366	22.2884	21.5136	20.6462	20.5791	22.1709	19.5249	22.6277	20.4875	22.0503	20.8764	21.8605	22.9072	21.0326	21.456	23.0432	22.2518	20.9615	22.1648	20.8238	21.009	20.3136	21.7256	21.3923	22.3488	22.9281	21.4123	22.1979	19.7686	20.5149	20.5025	20.9638	21.4593
1-stearoyl-2-oleoyl-GPC (18:0/18:1)	27.6341	27.1635	27.5624	26.9555	27.0694	26.7684	26.3888	26.5558	27.5803	28.0982	26.1616	27.0639	26.7331	27.3034	27.1554	27.1852	27.8926	27.3811	27.1616	27.5321	27.1079	27.6089	27.1572	27.3726	26.7847	26.785	26.5054	27.0366	27.5182	26.6226	27.2306	27.5359	27.1561	26.8157	26.1034	26.4661	26.7958	27.2086	27.0026	27.1785	27.17	27.0821	26.6422	27.5464	27.1294	27.5867	27.8385	27.0424	26.7146
1-stearoyl-2-oleoyl-GPE (18:0/18:1)	26.2925	25.7369	26.5311	25.9383	26.1608	25.7549	24.854	24.8208	26.321	26.1754	25.1924	26.1855	25.0971	26.3622	26.8024	26.1678	26.6077	26.0079	25.9065	26.526	25.2815	26.543	25.4959	26.533	25.0725	26.8093	25.2089	25.2786	26.4695	24.8581	25.9822	26.6569	26.6462	25.248	25.3182	24.9906	25.8986	25.6942	25.2333	25.6639	26.6153	26.5068	25.6107	26.1007	25.6692	26.5346	25.9951	25.5325	25.36
1-stearoyl-2-oleoyl-GPG (18:0/18:1)	17.4864	18.5932	18.0091	17.5534	17.6626	18.5791	17.8244	17.502	18.6426	17.7123	16.9155	18.4842	18.007	18.25	18.136	17.4495	17.8989	18.1821	18.8028	18.5727	17.3947	18.2669	18.3387	18.348	17.7299	18.2547	18.4353	17.4788	18.7324	17.9035	16.2995	17.9283	17.8652	17.6666	18.562	17.5821	18.7939	18.0201	18.7164	18.0493	18.2011	18.3082	18.6552	18.011	17.7768	17.9427	18.0844	18.0372	17.0573
1-stearoyl-2-oleoyl-GPI (18:0/18:1)*	17.4679	16.8493	16.6367	16.2174	17.8252	16.9233	16.0636	14.4644	16.9516	15.5797	16.3611	16.8845	15.9053	17.6833	17.4149	17.7159	17.0624	17.6422	18.2243	16.5	16.2668	16.625	15.9477	16.8423	15.5249	17.3189	17.111	16.9008	17.466	16.6717	16.6934	18.9053	17.3239	15.9892	18.0249	16.0566	17.4397	16.0083	16.4534	16.1255	16.9008	18.119	16.5291	17.9186	16.3925	17.338	14.6296	15.9593	16.6142
1-stearoyl-2-oleoyl-GPS (18:0/18:1)	24.2398	24.8456	24.9734	25.2022	24.7012	23.8458	25.5244	25.1334	24.479	25.0397	25.2522	24.0469	26.0695	24.0789	25.1425	25.2195	23.8357	24.2026	24.3336	24.4079	26.2163	24.7879	26.4105	24.6391	26.2657	25.3259	25.7286	24.8728	24.1951	25.6428	26.4501	24.6745	25.1638	26.3266	25.2026	26.0801	24.7678	26.3724	24.437	25.9062	25.1192	23.807	25.3907	22.4707	26.2576	25.7097	24.2144	25.7563	26.3508
1-stearoyl-GPC (18:0)	23.6601	23.7939	23.2022	23.0628	22.4536	24.0066	22.5575	22.0767	23.633	24.8973	21.8507	24.4743	23.3049	24.3864	23.3725	22.9601	25.6558	24.9229	25.4458	26.653	22.4738	23.3211	22.97	22.547	23.3694	21.813	22.8858	24.096	24.6823	23.0636	23.3454	26.0317	22.0118	22.7407	24.5559	23.1274	24.0229	23.9567	23.6154	23.6607	23.1848	25.9941	23.6601	23.2851	22.6473	21.5516	23.2493	23.5718	22.2444
1-stearoyl-GPE (18:0)	23.4073	23.823	23.434	23.3423	21.6757	23.2207	21.6984	22.2556	22.931	24.0525	21.3296	23.6647	22.7583	24.2727	23.0926	22.0759	24.9609	24.3031	25.2817	26.4367	22.1975	22.9529	23.3659	21.7588	23.0714	22.1975	22.4302	24.3345	23.6632	22.1531	22.9864	25.8712	21.9293	22.6652	24.6322	22.4045	23.5662	23.343	22.4835	22.8635	22.8984	26.2863	23.7365	23.4665	22.141	20.9799	23.1338	22.8831	22.4006
1-stearoyl-GPG (18:0)	16.7597	16.0665	16.6126	16.0826	16.1398	15.7583	14.8948	14.8948	15.2923	15.1102	14.8948	15.3602	14.8948	17.5864	16.4124	16.2791	15.8778	16.1325	14.8948	17.9738	14.8948	14.9028	16.5699	14.8948	14.8948	14.8948	14.8948	16.0344	16.346	14.8948	14.8948	15.954	16.5864	14.8948	15.4737	14.8948	14.8948	14.8948	15.5995	14.8948	14.8948	15.9602	15.1174	15.3369	14.8948	14.8948	15.4893	15.4867	15.1486
1-stearoyl-GPI (18:0)	21.9266	22.9046	22.165	22.3275	22.6003	22.7299	19.9407	21.3434	22.263	22.3447	20.3894	22.7017	21.4416	22.7497	22.0382	22.8537	22.8118	22.1792	21.9223	24.0638	19.8597	22.1022	21.6639	21.4035	20.1381	20.8461	22.2424	22.6069	22.6608	21.6679	20.6652	22.9103	22.409	21.213	23.0789	21.4755	21.9079	22.0024	22.357	21.2701	22.3273	23.0154	22.1399	22.3603	19.9945	20.5745	21.9419	22.7261	21.1312
1-stearoyl-GPS (18:0)*	18.0075	19.414	19.0534	20.6101	18.2759	17.9389	18.2893	19.5303	18.2131	18.5071	19.3559	18.68	20.5004	18.5709	19.091	18.3797	18.2679	18.0603	17.6247	19.5809	17.5011	18.5526	22.2104	17.892	19.5357	18.7152	19.4537	18.6496	17.9011	19.2565	15.2936	18.8705	18.9067	19.2487	20.0767	18.8383	17.3607	19.7209	18.2985	19.3029	17.991	18.0477	19.0788	15.2936	15.2936	17.7046	17.9026	20.0689	19.0807
10-heptadecenoate (17:1n7)	21.1802	22.5603	21.3037	21.4468	22.3069	21.6568	20.6585	20.8511	22.2077	21.579	21.1436	22.1292	21.5639	20.923	20.9883	21.3798	20.9901	20.929	21.5007	20.4895	20.591	21.6806	21.1607	20.7709	21.295	19.6961	20.8513	21.7886	21.1087	21.3428	19.9428	21.5053	21.4009	20.5954	20.5615	20.6722	20.2864	20.508	21.2211	20.925	20.2125	20.4333	20.1884	20.9971	21.0871	20.3054	20.9991	19.9895	20.4981
10-nonadecenoate (19:1n9)	20.5983	21.5894	20.6026	20.722	21.289	20.3116	18.63	20.231	21.7456	20.9596	18.8551	21.6747	20.4967	20.302	20.1973	20.4509	20.58	20.5582	20.6251	20.8362	18.7232	20.946	19.7119	19.809	18.5892	19.1245	19.636	21.0311	21.158	20.2899	19.2787	21.1927	20.6787	19.3584	20.1952	18.9339	19.7435	19.4938	20.1336	19.5233	19.472	19.7284	19.549	20.4672	17.618	19.8369	19.9927	19.5323	19.2468
13-HODE + 9-HODE	19.0045	18.8554	19.0181	18.7563	19.1267	19.6405	20.9134	18.1133	18.7943	17.5951	19.1617	19.3628	20.261	19.1913	18.8753	18.6707	16.8064	18.1492	18.7873	18.8782	19.4861	19.3049	19.2886	18.4785	19.4919	20.5199	19.2306	18.0485	18.4022	20.4947	16.0537	18.7859	18.0701	19.3732	17.5559	18.8183	18.1034	19.1394	18.8148	19.3861	18.2775	17.4759	17.9339	18.0155	16.0537	18.0646	19.2454	18.1077	18.3775
2'-deoxyadenosine	17.2584	13.2142	17.7164	16.5287	15.8753	15.1467	13.2142	13.2142	13.2142	14.3827	15.3666	14.2559	13.2142	15.5741	17.1576	15.2659	15.8426	13.2142	15.3829	15.4669	15.0825	16.2816	16.1289	13.2142	13.2142	13.2142	13.2142	14.6674	13.2142	13.2142	15.3892	13.2142	16.5588	13.2142	13.2142	13.2142	16.5644	13.2142	15.1151	15.4586	13.2142	16.3747	15.6576	14.256	13.2142	14.5532	13.2142	17.7749	16.2785
2'-deoxycytidine	16.5171	13.7628	13.7628	13.7628	14.4106	13.7628	13.7628	13.7628	13.7628	19.7796	13.7628	15.4546	17.0512	13.7628	13.7628	14.0554	13.7628	13.7628	14.151	13.7628	13.7628	16.035	14.8871	13.7628	13.7628	13.7628	13.7628	19.7987	13.7628	13.7628	13.7628	13.7628	14.2982	17.4718	17.9197	13.7628	15.0065	13.7628	15.9264	17.8955	13.7628	14.291	17.0606	17.6971	17.2644	14.6996	13.7628	19.7083	13.7628
2'-deoxyguanosine	18.5329	16.393	16.8426	16.3368	16.9236	17.6866	13.5068	17.4439	13.5068	16.2018	13.5068	16.7169	13.5068	16.7351	16.1404	18.2653	16.8962	17.0349	16.27	17.2501	14.6196	17.7563	16.0677	15.3985	13.5068	15.2379	15.2099	16.2587	13.5791	15.0052	13.5068	15.7606	18.2916	15.2459	17.9933	13.5068	16.8177	15.0755	18.2871	18.1196	15.0244	17.572	17.4846	17.7837	13.5068	14.4602	16.9628	20.5177	15.3266
2'-deoxyinosine	18.7883	15.625	17.3871	17.2407	17.0999	17.4642	15.5513	17.403	14.8807	16.3849	14.5171	16.8859	15.7642	17.2366	16.5177	18.7878	17.6703	17.2347	16.6807	17.1157	15.777	18.0922	16.2543	15.792	14.5327	15.9918	16.2317	16.4362	14.7024	16.0082	14.5171	16.8024	18.6294	15.8232	18.0561	15.6382	16.9758	16.1564	18.0467	17.7945	15.4251	17.5548	18.109	18.0466	14.5171	14.5706	17.3431	20.2031	16.1524
2'-deoxyuridine	17.6887	14.9147	16.0489	15.0488	17.3111	17.2326	17.642	14.3714	16.2655	17.1451	15.6693	17.1402	16.7777	16.0147	16.0255	18.0386	16.7266	17.1123	17.8689	16.3612	16.8531	16.8427	14.3714	15.7429	14.3714	14.9796	17.2831	15.9548	15.0501	15.7714	14.3714	16.812	17.5459	16.417	15.6154	16.5566	17.4799	15.6817	17.6324	15.7485	15.9874	17.6178	14.9334	17.3614	16.9518	14.3714	18.446	17.8534	15.7664
2'-O-methylcytidine	16.6804	17.7437	15.0381	17.8948	16.7266	16.0451	18.0006	16.5849	16.8178	18.0285	15.0381	16.6722	17.1943	18.8109	18.315	19.7546	15.5782	15.519	16.9648	17.0383	15.0381	17.8022	16.6977	18.4061	17.6144	17.4199	17.1592	17.7796	18.1122	15.0381	15.0381	15.0381	15.0381	17.1897	17.8913	18.879	17.4414	15.0381	17.7407	18.8152	18.2982	16.8809	19.3782	16.8577	15.0381	19.5638	16.6528	17.2303	19.7961
2,3-dihydroxy-2-methylbutyrate	19.9316	16.2698	15.8555	15.8555	15.8555	15.8555	15.8555	15.8555	20.0517	19.6581	15.8555	20.4717	15.8555	18.2807	18.5212	15.8555	21.1533	18.6587	18.6757	18.8428	15.8555	20.132	15.8957	21.6558	15.8555	18.9079	16.0382	18.917	20.1238	17.6533	17.3637	18.392	18.3905	15.8555	18.8233	17.4197	18.7765	15.8555	19.6323	17.3345	19.0385	18.6555	19.4499	19.5093	15.8555	17.9464	19.8482	17.1887	15.8555
2,6-dihydroxybenzoic acid	13.0419	13.0419	17.8196	17.0829	16.2817	16.3118	17.9921	18.4269	17.1764	13.8162	17.433	15.9197	16.8248	16.8226	17.9684	13.0419	13.0419	17.6933	15.4184	13.0419	14.9711	14.6527	13.0419	17.1236	18.7581	15.388	17.5555	14.5302	14.6266	15.3262	13.0419	16.3749	16.1049	15.3386	15.6744	17.2395	18.3998	16.0851	16.4886	17.4191	17.2552	15.3604	16.9173	14.6681	16.4549	18.4632	13.0419	16.5145	16.7145
2-aminoadipate	22.3815	21.1456	17.0949	20.3234	16.6991	17.3066	16.4842	16.4059	19.2049	17.813	15.4752	15.6584	16.0448	17.336	16.1125	18.1466	18.5534	22.3312	23.0724	16.2425	15.4245	19.8728	16.2793	16.3794	14.951	19.6937	16.0929	17.8494	22.0998	17.1131	15.5238	20.6251	20.6346	15.8377	17.3659	17.153	19.7811	16.3416	18.0018	16.6661	20.1265	20.7688	16.3277	20.0936	18.2486	14.8434	15.8534	15.5872	16.1025
2-aminoheptanoate	14.83	14.83	15.7659	16.3857	16.2713	16.3961	16.364	14.83	15.002	15.7124	16.356	14.8893	16.7875	17.4614	15.6501	14.83	15.0873	15.5935	15.8272	16.3992	16.483	15.4997	16.1829	15.4877	16.041	16.6274	16.8975	16.0961	15.0686	14.83	15.8732	16.9268	14.83	16.4821	15.7669	14.83	16.2368	14.83	15.3936	14.83	16.4331	14.83	16.216	15.8597	14.83	15.435	18.3828	16.5042	17.0445
2-arachidonoylglycerol (20:4)	17.2389	17.6003	17.3174	13.9108	17.2807	15.8137	13.9108	17.6927	21.593	16.4077	13.9108	19.5825	18.4784	17.9121	15.8678	17.4624	16.0066	16.9708	17.5969	13.9108	13.9108	19.1038	13.9108	18.9105	13.9108	17.4629	13.9108	16.8447	18.4857	13.9108	13.9108	17.8753	18.6155	18.0288	17.3626	16.6367	13.9108	13.9108	18.7151	17.2273	17.79	17.0992	16.9894	17.2981	15.7244	13.9108	19.4594	13.9108	13.9108
2-hydroxyadipate	22.6733	21.17	16.99	20.2329	16.083	15.1127	15.1127	15.1127	18.8653	18.4057	15.1127	18.3482	15.1127	16.401	15.1127	17.0816	18.972	22.3789	24.8699	17.9919	15.1127	18.849	15.1127	15.1127	15.1127	16.146	16.2309	19.8134	24.6834	18.4448	15.1127	21.8743	18.5083	15.1127	17.6367	16.98	18.1224	15.1127	16.393	15.1127	20.2233	20.6003	16.7144	18.6746	17.9432	15.1127	15.8898	15.2379	15.1127
2-hydroxybutyrate/2-hydroxyisobutyrate	21.1661	22.6249	22.8353	22.3699	21.8295	22.0053	23.313	23.6938	20.8457	22.2586	23.6257	21.5566	22.3016	21.2053	21.696	22.0311	23.5474	21.8686	22.7179	21.6089	21.947	21.4797	21.5018	21.0069	21.4942	21.9678	22.9789	21.324	21.4948	22.2252	22.2343	21.4126	21.2755	21.8125	22.8201	23.1753	22.3728	21.7279	21.4365	21.6417	20.9911	21.7349	21.5654	21.2971	22.1534	22.4238	22.2606	21.9699	21.9629
2-hydroxyglutarate	22.1714	21.6131	21.002	20.3316	21.1938	20.1295	19.4146	20.3916	19.8562	20.2514	19.0515	23.9988	19.0675	20.3735	20.0764	21.043	23.1065	21.738	22.5805	20.9092	17.2584	19.7866	18.4476	19.2537	18.7522	20.0106	20.8641	21.7535	23.1454	18.7383	18.6368	23.027	21.5283	18.5318	19.1896	18.0099	20.5334	17.4558	18.6078	19.8797	21.2389	22.1457	21.6666	22.973	19.995	19.9582	18.1919	19.015	18.917
2-hydroxypalmitate	18.7686	19.3441	19.1557	17.9085	18.984	19.5039	19.2843	19.8384	19.3114	18.7711	20.4867	19.4433	19.3175	19.7006	20.1288	19.7818	19.2449	19.2055	19.5235	19.2923	18.0194	19.3943	18.9442	19.2177	18.3573	18.854	20.7005	18.8655	19.2545	19.95	18.012	20.0209	19.8339	19.2972	19.002	19.4189	20.9077	17.5675	19.4544	19.1508	19.4245	19.8553	18.6088	18.3647	18.7654	19.3608	19.6504	19.5233	19.2038
2-hydroxystearate	18.0382	18.18	17.6287	15.929	17.9703	18.2623	17.4115	18.4882	19.0756	17.7532	19.4255	18.5781	18.552	18.8622	18.4013	18.5922	19.1383	18.335	19.3337	19.5049	16.6525	19.2384	18.2086	18.7548	18.0969	17.9284	19.8945	17.7467	18.7487	19.7226	15.929	19.4977	18.4014	18.7953	18.0395	18.4178	19.431	17.029	18.5909	17.7864	19.4831	18.4937	17.734	17.8438	17.7225	18.0041	19.1045	18.4339	18.3063
2-linoleoylglycerol (18:2)	19.6055	19.6745	18.9234	18.514	20.7024	19.1807	15.8119	19.4158	24.2607	17.9424	15.8119	22.8556	21.0019	20.7944	18.8835	20.5371	20.2824	18.995	21.0795	17.8974	15.8119	21.5303	18.9587	21.559	16.3057	19.0759	18.7771	20.0387	20.7653	19.1429	15.8119	20.5913	21.43	19.9114	20.2047	19.5561	16.3696	15.8119	21.5687	22.2502	21.2199	20.2866	18.2259	19.5573	18.0246	15.8119	20.8731	20.1449	18.4234
2-methylbutyrylcarnitine (C5)	16.702	18.0748	17.1916	18.4521	17.2553	14.909	19.3644	19.521	14.909	17.7391	20.4666	16.124	19.538	18.4885	18.433	17.9729	17.2573	17.9323	17.3898	18.1486	18.2296	14.947	18.5906	16.0719	19.3598	19.4915	18.0126	17.1281	16.1099	17.9486	18.4689	17.4387	17.7078	17.5286	18.1482	18.9373	18.4256	17.5752	16.3952	17.8606	16.8978	16.0449	17.9557	17.7527	18.2243	18.7139	17.4353	18.7186	18.334
2-methylcitrate/homocitrate	17.3695	16.6063	16.5109	17.0304	15.1791	15.7204	14.4333	16.4412	17.0941	15.1531	17.9401	16.4925	14.4333	15.5237	15.8832	14.6501	19.7044	17.2381	18.8517	18.0795	14.4333	16.4165	14.4333	15.95	17.2144	15.9609	16.4099	15.9739	19.0144	14.4333	14.4333	17.8944	16.8007	14.4333	16.1161	16.4941	17.2093	14.4333	16.243	15.9206	17.3693	18.099	17.1415	17.9047	15.7021	15.2834	15.6142	14.4333	14.4333
2-oleoylglycerol (18:1)	21.0959	21.2993	19.9354	21.0012	22.9722	20.4621	17.715	22.1239	25.7478	21.7787	17.715	24.2115	23.2991	22.2965	21.2095	22.6352	22.059	21.7848	22.6382	18.979	18.7664	24.1592	20.8701	23.0734	20.6178	18.5355	19.8282	22.0148	22.0322	20.6412	17.715	21.4326	23.9186	22.1245	22.0563	22.5894	17.715	17.715	22.9212	24.366	22.1518	20.7524	20.4527	20.7664	18.5556	18.101	22.4962	21.8194	19.1936
2-oxoarginine*	12.9273	15.3325	14.5737	18.7664	12.9273	12.9273	20.3043	17.5918	12.9273	12.9273	22.2291	16.2946	20.7002	14.9161	17.5123	12.9273	15.4547	15.814	13.4849	17.0042	19.5876	13.303	20.8317	13.6962	19.9046	17.4333	21.1331	16.9517	12.9273	19.2408	19.8344	12.9273	16.3742	20.2092	16.451	19.1075	17.1134	18.9306	12.9273	19.1031	12.9273	12.9273	17.0436	15.6845	18.0407	20.5957	15.2083	17.7928	20.8637
2-palmitoleoylglycerol (16:1)*	15.5584	15.5584	15.5584	15.5584	18.6883	15.5584	15.5584	15.5584	20.9957	15.5584	15.5584	19.9962	17.955	16.4867	15.5584	18.0732	15.5584	15.5584	18.714	15.5584	15.5584	16.1084	15.5584	17.4104	15.5584	15.5584	15.5584	17.4945	17.7597	15.5584	15.5584	16.137	18.1251	17.6363	15.5584	15.5584	15.5584	15.5584	17.9151	18.8	15.5584	15.5584	15.5584	16.3369	15.5584	15.5584	17.7883	16.4439	15.5584
2-palmitoyl-GPC (16:0)*	19.6114	20.514	20.6184	19.6715	20.1442	20.4179	19.8486	20.1264	20.5743	20.8302	18.8602	20.7988	19.5546	20.5621	20.3619	21.1856	20.6159	21.356	21.4116	18.5802	19.404	20.3665	19.3184	20.1079	20.024	18.9794	19.0888	20.5336	20.4069	19.4784	19.8673	18.5802	19.4506	18.8659	21.4494	18.9956	20.6971	20.0783	20.1665	20.2384	20.101	22.021	20.83	19.6922	19.7058	18.942	19.389	20.3598	18.5802
2-palmitoylglycerol (16:0)	21.4483	22.7084	22.0791	20.5464	23.4911	21.8886	19.2813	22.7456	24.9271	21.5675	19.2813	23.2332	21.5968	22.2762	21.3615	22.3209	22.4002	22.7728	22.853	19.3977	19.2813	23.907	20.6135	23.9871	19.2813	19.2813	21.443	22.9978	22.2402	19.2813	19.2813	21.6201	22.9055	21.7741	22.4098	20.9956	19.4432	19.2813	24.0108	22.1664	22.2717	21.3754	21.2029	21.0427	19.2813	19.2813	22.9612	21.4457	19.2813
2-phosphoglycerate	19.7336	20.4594	18.0327	18.0671	19.7712	21.223	18.4008	15.4936	22.8606	23.2499	15.4936	21.7807	15.4936	19.9339	16.3927	20.257	18.9172	19.9582	21.3606	22.4541	16.8942	18.8682	15.4936	20.2859	15.7616	15.4936	18.1068	21.9805	22.9073	15.4936	15.4936	20.9194	15.4936	15.4936	19.1583	15.4936	21.4488	15.4936	22.7974	15.4936	21.206	22.33	19.5441	17.8726	15.4936	19.5345	21.6851	21.445	15.4936
2-piperidinone	16.3367	16.3367	16.3367	19.2221	16.3367	16.3367	18.7973	16.3367	16.3367	16.3367	21.2872	16.3367	20.9284	19.1166	21.1559	16.3367	19.2219	16.3367	16.3367	16.3367	20.9596	17.7637	21.6996	16.3367	21.3943	20.4335	19.8637	16.3367	16.3367	18.6291	19.1495	16.3367	17.4573	21.245	16.3367	21.6083	19.7386	22.5624	16.3367	16.3367	16.3367	16.3367	19.8655	16.3367	16.3367	18.961	16.3367	16.3367	22.7488
2-stearoyl-GPE (18:0)*	19.9945	20.7703	19.571	20.498	18.2865	19.2049	16.2879	18.2594	19.5607	19.4363	17.7393	20.6144	19.6356	20.9959	18.9563	18.9582	20.8388	20.1822	21.5811	23.49	17.5779	19.6403	20.665	18.193	18.6172	18.9338	19.2998	20.9444	20.1085	18.8734	16.2879	22.212	19.0232	19.4614	21.0138	19.208	19.8551	19.8388	19.0678	19.0562	19.2819	22.6192	20.0018	20.4914	18.5621	16.6215	19.2345	19.3456	19.3502
2R,3R-dihydroxybutyrate	18.2872	21.4759	19.3777	19.9524	20.263	18.5988	19.9015	20.7957	19.5183	19.918	21.3349	18.3012	18.8467	19.526	19.0986	18.0112	18.1541	19.2335	19.2843	19.6377	21.3962	20.3231	21.2894	19.2839	21.3142	19.7767	21.0844	18.7866	18.8485	21.0788	20.4584	19.189	19.0428	19.5098	19.0516	19.5759	19.288	18.3954	18.2736	18.5972	18.4396	18.4336	18.539	18.677	19.5609	19.5653	20.1954	19.8298	19.8545
2S,3R-dihydroxybutyrate	18.484	19.7232	18.7463	18.8902	18.295	17.6069	19.0912	20.5509	16.0314	18.0992	19.3102	17.8462	17.2888	17.5296	17.6532	18.1469	18.5815	17.8386	19.7149	17.609	18.0375	18.2595	18.3955	17.2968	18.6231	18.2059	18.7663	16.8102	17.1133	17.8782	18.2653	17.3973	17.2014	18.6921	19.3629	19.9863	17.5431	16.6062	17.8227	17.4222	17.7618	18.1805	16.4345	17.5864	18.4288	18.939	18.1913	18.5697	18.2483
3,4-dihydroxybutyrate	15.5987	16.3002	16.1877	16.9612	17.022	16.5539	17.8754	17.7727	15.6787	16.5259	17.8752	15.8676	17.6831	16.0363	16.2811	16.349	15.8134	16.437	16.5602	15.8797	16.9478	16.7205	17.1987	16.5685	17.2118	16.4397	17.0078	16.1256	15.0685	15.0685	17.3291	16.1057	15.0685	17.0276	16.8422	15.0685	16.8769	16.9975	15.0685	17.3278	16.1095	16.3469	16.6517	16.8614	17.9876	16.635	16.5062	15.6066	17.073
3,5-diiodo-L-tyrosine	14.4707	14.4707	14.4707	17.2147	14.4707	14.4707	18.735	14.4707	14.4707	14.4707	17.431	14.4707	19.0628	14.4707	14.4707	14.4707	14.4707	14.4707	14.4707	14.4707	18.5533	14.4707	17.767	14.4707	18.7126	14.4707	14.4707	14.4707	14.4707	17.8796	19.5579	14.7156	14.4707	19.6468	14.4707	18.6076	14.4707	18.9186	14.4707	16.6279	14.4707	14.4707	14.4707	14.4707	19.0523	14.4707	14.4707	14.4707	18.4193
3-(4-hydroxyphenyl)lactate	18.7607	18.9583	17.7661	19.2272	17.8761	17.6128	18.927	19.1458	17.0349	18.6552	22.716	18.9635	18.9371	19.4207	18.8974	17.3313	20.3489	19.0379	20.5845	19.5186	16.5829	17.4317	18.2627	18.2244	18.5076	19.46	19.7302	19.112	20.778	17.9536	18.5607	19.947	18.7961	17.3586	19.2647	18.6568	21.0558	18.0052	16.9286	17.4967	17.7189	20.0648	20.2715	20.5336	17.829	19.4865	18.5352	19.4748	18.5821
3-amino-2-piperidone	17.5779	16.9744	17.1053	18.9263	17.9372	17.6991	18.8842	17.2754	16.6788	16.1693	19.0398	16.2749	18.674	17.9565	18.698	17.0874	16.9492	17.1399	17.0173	17.3307	19.2314	17.3728	19.2885	17.8456	19.1938	18.1415	17.9168	17.1463	17.2666	18.7813	18.0861	17.3124	18.6105	18.9324	16.973	18.9281	18.1473	18.6129	17.6835	17.7121	17.1674	17.4159	17.6756	17.2355	18.98	18.1949	17.825	17.6477	19.3191
3-aminoisobutyrate	21.7123	24.0563	24.0882	23.3735	23.308	22.9585	22.9091	22.4662	23.1937	23.437	22.9907	23.3856	23.2081	22.9528	23.4854	22.8802	21.5407	23.5232	21.289	25.323	23.3638	22.8035	23.0016	22.0703	22.2081	23.2716	23.6348	21.4896	21.1181	22.5051	24.2146	21.2082	22.1398	23.0443	21.9551	23.7303	21.6058	23.6507	20.7644	22.5139	23.3407	22.1303	22.9052	22.4646	22.0243	23.4887	20.7661	21.6577	23.3763
3-carboxy-4-methyl-5-pentyl-2-furanpropionate (3-CMPFP)**	17.1594	14.407	17.229	15.9968	15.5	16.8625	17.9254	18.8854	15.5043	13.1552	17.7066	15.2847	13.1552	16.9765	18.5004	14.7312	13.5214	16.5485	16.9088	13.1552	13.1552	16.8016	16.4285	15.5397	17.0154	15.38	16.7248	15.0897	15.69	16.798	13.1552	16.0113	16.8034	13.1552	15.3322	16.9561	17.0316	13.1552	14.3817	13.1552	17.1025	16.4169	16.6429	15.6558	16.5592	15.1731	15.537	16.4484	16.1467
3-carboxy-4-methyl-5-propyl-2-furanpropanoate (CMPF)	16.9979	18.4707	17.6503	16.8352	13.8528	18.2122	19.4043	20.1341	15.1792	12.997	17.0149	16.3594	16.9258	18.0518	19.4723	14.868	16.5129	16.3106	19.0967	13.0571	12.997	19.6306	19.1692	13.8126	14.3958	17.2631	17.4406	14.0342	16.2725	17.3858	16.8209	18.8138	17.2671	16.383	16.8976	18.3697	18.3523	15.5517	13.3931	12.997	12.997	17.5552	17.9911	16.0527	18.4474	17.5532	16.8832	17.2177	17.6494
3-formylindole	16.7847	17.1719	17.6658	18.0389	18.0066	16.2365	19.3171	18.2928	15.4176	18.308	19.6562	17.5066	20.6153	17.8364	18.549	17.8439	17.1437	16.599	16.7395	16.3212	19.3288	18.0304	19.6057	16.6716	19.8602	18.8923	20.6757	16.2334	15.4176	19.4119	19.1191	17.7754	16.8111	19.3518	17.9521	19.2238	18.894	18.4314	16.6299	19.7464	17.0311	16.6955	18.8312	16.83	18.471	19.6314	17.7026	17.2711	19.6322
3-hydroxy-2-ethylpropionate	15.7313	15.6003	14.8169	15.7753	15.9393	16.0659	17.9159	17.6012	15.6462	15.1734	17.1994	14.8169	14.8169	15.6878	16.4798	16.0278	15.6258	15.8132	16.6795	15.968	14.8169	14.8169	16.3549	15.9593	16.1622	15.8249	16.5946	15.7845	14.8169	16.8676	16.0562	15.8462	16.4846	16.6136	15.3662	14.8169	16.5906	14.8169	15.3288	14.8169	16.2703	16.1869	14.9885	16.2302	16.694	16.5749	15.8224	16.3758	14.8169
3-hydroxy-3-methylglutarate	19.9859	20.509	20.2725	20.4548	20.7147	20.2153	19.4613	20.1639	20.2547	20.5142	20.0618	20.1437	19.8601	18.83	18.8486	20.1096	19.4739	19.4123	19.9368	21.7326	19.3856	19.7308	19.4433	20.2173	19.0712	21.6677	19.0859	20.9457	19.6023	20.3076	19.8009	19.4185	19.8605	19.2757	21.4422	19.4414	20.1606	19.3518	20.4636	18.9052	20.254	19.9073	20.8997	19.0717	19.2288	21.5218	19.6694	19.8584	19.5669
3-hydroxyadipate*	15.5433	15.1624	15.5645	16.1074	16.3724	13.9025	13.9025	16.6587	14.8841	13.9025	13.9025	16.187	16.6052	15.5914	13.9025	16.1289	14.7571	16.2951	13.9025	16.0393	16.3474	16.0571	16.2265	13.9025	16.7367	13.9025	17.0959	14.9063	13.9025	13.9025	16.9549	16.7172	16.3826	13.9025	15.6163	16.4459	13.9025	13.9025	15.6807	16.4535	15.9832	13.9025	15.1229	16.1697	16.8047	13.9025	16.2846	16.446	13.9025
3-hydroxybutyrate (BHBA)	22.6988	24.0269	24.7525	24.5375	23.6825	22.0853	23.1414	25.1935	22.6368	22.4609	22.8093	20.3978	22.1606	21.3847	21.904	23.1647	25.1593	23.1364	24.5691	23.4665	23.6828	21.6985	21.6638	20.9416	20.5151	23.4026	23.3311	22.9477	22.6282	23.4809	21.7083	23.1381	22.6648	23.1726	21.6245	21.7288	22.0129	20.8285	22.0405	22.7853	23.136	23.2204	21.4114	21.8962	22.3244	23.4358	22.1831	19.6972	21.1135
3-hydroxydecanoate	20.0055	18.2334	19.8598	19.5987	16.3455	21.1451	19.2809	17.3071	17.6749	18.583	18.2564	18.4906	15.1827	19.5353	20.2262	16.8205	18.9167	19.1528	19.9015	18.0936	15.1827	19.7873	16.8413	19.5439	17.3207	19.366	17.4862	18.6597	18.557	17.4554	15.1827	19.0338	18.5609	17.311	17.5914	16.9132	21.1804	16.7976	19.3515	17.4486	18.7257	19.9334	19.0724	19.6883	15.1827	18.1253	20.4806	16.0384	16.1574
3-hydroxyglutarate	22.267	19.8682	20.4948	20.0328	20.8124	21.003	18.3126	19.1928	20.5798	19.1346	18.2796	26.9213	18.7767	19.7985	19.501	19.8023	21.8812	21.704	20.1635	21.1994	18.8135	20.4249	17.8931	19.7131	17.6973	20.7718	18.4774	21.0253	20.9102	18.7547	18.3965	20.2637	22.4528	19.0618	19.5349	18.2	20.7456	18.2178	20.6497	16.9999	18.6352	21.2001	20.6571	22.3113	19.2629	19.462	19.3891	18.4851	17.8699
3-hydroxyhexanoate	20.7243	21.1132	20.5071	20.4345	18.7202	21.0622	20.3488	19.8675	19.6683	18.9954	18.4285	18.9717	17.6818	19.3611	20.1406	19.5833	21.3184	20.5684	19.8291	19.7855	17.9047	19.3737	17.4569	19.7916	17.241	21.9172	18.3344	20.0205	19.4071	18.5827	18.3646	20.8677	20.0236	18.1409	19.5595	18.3211	19.7541	17.1527	18.8071	17.6238	19.8809	20.1295	20.1272	20.5416	18.2967	19.2203	20.1325	18.1009	17.4837
3-hydroxyhexanoylcarnitine (1)	22.0933	19.4621	20.0935	20.6311	15.0165	18.5649	17.8543	19.8166	18.4154	18.7239	17.5313	17.4688	17.9547	20.5773	20.6436	17.3021	21.7968	20.4833	20.0097	19.7375	17.2227	16.1009	17.8039	17.3058	17.7853	23.1092	17.6953	19.5294	18.7506	17.6165	18.1594	19.1919	17.6976	18.0959	20.3905	17.4208	18.5283	17.2525	18.0788	16.7993	17.6178	18.9488	19.5219	20.4629	19.137	18.8587	18.2528	17.2853	18.2953
3-hydroxyhexanoylcarnitine (2)	19.6744	14.4414	17.1593	16.3139	14.4414	16.8329	14.4414	14.4414	15.6693	14.4414	14.4414	14.4414	14.4414	14.9246	15.2769	14.4414	18.8642	14.4414	16.2987	16.8722	14.4414	14.4414	14.4414	14.4414	14.4414	20.4809	14.4414	14.4414	14.4414	14.4414	14.4414	14.4414	14.4414	14.4414	17.183	14.4414	14.4414	14.4414	14.4414	14.4414	14.4414	14.4414	16.1044	17.7465	14.4414	14.4414	14.4414	14.4414	14.4414
3-hydroxyindolin-2-one	14.168	14.168	14.168	14.168	14.9276	15.794	14.168	18.868	15.5966	14.168	17.3283	14.168	17.8617	14.168	16.045	14.168	15.133	14.168	14.168	14.168	17.2111	14.8628	17.6293	14.5101	17.396	14.168	14.168	14.168	14.168	17.6936	19.2735	14.168	16.2351	18.8832	15.4421	17.2835	14.168	16.9263	14.168	14.168	14.168	14.168	14.3408	14.168	17.606	14.168	14.168	14.168	16.1443
3-hydroxyisobutyrate	18.353	16.4293	16.4293	16.4293	16.4293	18.2031	19.2627	20.5558	16.4293	18.56	21.6099	16.4293	18.3779	17.6954	18.7854	18.7277	16.4293	16.4293	16.4293	19.0086	19.1008	18.2123	18.4695	17.928	18.5194	19.858	19.9338	18.6468	16.4293	19.1745	18.7161	16.4293	16.4293	18.9742	18.7927	19.5053	19.3695	17.6973	18.4584	19.0541	18.6554	18.9518	18.519	18.4501	18.69	18.6323	18.4191	18.3286	18.9728
3-hydroxylaurate	20.5605	19.3772	20.2679	20.1358	16.3943	21.5395	18.8146	17.2728	18.3757	19.4202	17.9927	19.5147	16.4625	20.5766	20.9676	18.3965	19.5601	19.755	20.3886	18.8752	15.5282	20.8644	17.2366	20.3811	18.1784	19.5233	17.7946	19.4309	19.4135	18.0641	15.5282	20.142	19.1939	17.7822	18.0332	17.2574	22.4919	15.5282	19.9472	17.2769	19.4893	20.9217	19.3816	20.0951	15.5282	18.2811	20.8919	16.2161	17.0864
3-hydroxymyristate	20.1179	19.5212	19.9103	18.9107	17.9363	19.5474	18.7102	18.3333	18.5366	19.3105	16.8887	19.4174	18.6545	20.4348	19.9471	18.9084	18.549	19.1224	19.9644	18.9571	17.1194	20.2523	18.3683	19.5564	18.211	18.4747	18.6524	19.3819	19.4459	18.8961	16.2486	19.6375	19.2827	18.7507	18.332	18.7542	22.1746	18.3777	19.8606	18.5367	18.8561	20.1027	19.019	18.7474	16.2486	18.2797	20.5973	17.7702	18.1349
3-hydroxyoctanoate	19.2833	16.9897	19.317	19.0123	15.2595	20.2135	18.9947	16.7365	16.2696	17.8654	17.1258	17.6435	15.2595	18.1224	18.9669	15.7007	18.5522	18.3007	18.9986	17.2128	15.2595	18.0192	15.2595	18.4056	15.2595	20.1899	15.2595	18.258	16.9178	15.2595	15.2595	18.2747	17.3205	15.2595	16.8954	15.2595	19.2814	15.2595	17.4015	16.1606	17.7465	18.3337	18.5545	18.9434	15.2595	17.2438	19.2436	15.2595	15.4256
3-hydroxyoleoylcarnitine	20.4102	19.7223	15.7318	19.1069	17.2689	19.1755	17.0846	19.1042	15.7318	15.7318	15.7318	19.5521	18.9039	18.2411	20.2516	17.7958	17.2462	15.7318	19.0834	15.7318	15.7318	15.7318	15.7318	17.49	15.7318	20.27	18.2685	19.4127	17.5345	15.7318	15.7318	20.385	15.7318	15.7318	18.3273	15.7318	19.6991	20.5287	19.3825	18.5392	17.8833	19.1744	18.0619	18.6391	18.4876	15.7318	15.9976	15.7318	15.7318
3-hydroxypalmitate	19.1846	18.8812	19.1094	18.8539	17.5503	18.341	16.5469	17.1156	18.292	18.6511	16.8794	18.8157	17.3076	19.5883	18.2582	18.2015	17.3077	18.1193	18.739	17.1509	15.8969	18.4816	16.6817	18.7701	19.5868	17.3794	17.9075	18.7978	18.7451	17.2444	15.8969	18.1653	15.8969	18.1311	17.8931	18.6358	19.5739	19.2744	19.1363	18.18	17.1801	18.8898	18.0003	17.7692	17.1508	16.5304	19.6777	17.2702	18.5144
3-hydroxypalmitoylcarnitine	20.2163	19.7756	19.1627	19.3046	17.7903	19.4096	18.0419	19.6353	17.183	18.0018	18.3365	19.4299	19.1097	18.6028	20.2371	18.8172	18.716	19.2476	19.7096	16.9484	17.6838	18.4178	18.7212	18.3739	18.6313	20.8589	19.9677	19.1879	18.6043	18.2933	18.7165	19.6665	17.9643	17.8708	19.8341	17.4107	19.5709	21.1497	18.9846	18.8818	17.7542	19.5566	18.6256	18.3707	18.9167	17.0498	19.6375	17.8312	18.3993
3-hydroxystachydrine*	16.4493	18.8273	20.5239	21.8184	15.1251	15.1251	19.1393	18.1407	19.5744	19.2854	22.0008	15.1251	18.4319	18.3869	20.1905	18.3367	16.5932	20.1266	15.1251	15.1251	17.7609	17.8022	20.1311	16.8273	20.2166	19.3734	19.0996	19.2253	15.905	17.7892	20.5632	19.132	15.1251	15.1251	16.883	18.2123	17.2327	17.8902	21.0021	21.243	17.6097	18.3126	15.935	16.6481	19.332	20.4369	21.4897	20.8998	22.7171
3-indoxyl sulfate	16.9748	14.5494	16.271	14.5494	15.3621	16.9253	17.3947	18.834	16.6611	14.5494	17.5486	16.3906	16.53	17.3646	18.5206	16.6695	14.6858	17.3555	15.7325	14.5511	14.9153	19.0058	18.2776	15.8002	16.9238	14.5494	16.6077	14.5494	16.1104	17.2231	14.9549	16.4166	16.3327	14.5494	14.7645	16.2263	15.6357	14.5494	14.5494	14.5494	17.5858	17.5604	15.9338	16.1105	17.767	15.9477	16.9693	14.5494	14.5494
3-iodotyrosine	14.2914	14.2914	14.2914	16.6834	14.2914	14.2914	19.849	14.2914	14.2914	14.2914	15.8091	14.2914	19.1028	14.2914	14.2914	14.2914	14.2914	14.2914	14.2914	14.2914	19.1441	14.2914	18.384	14.2914	19.8008	14.2914	14.2914	14.2914	14.2914	17.6542	19.7514	14.2914	14.2914	19.2581	14.2914	19.4125	14.2914	19.9148	14.2914	18.6746	14.2914	14.2914	14.2914	14.2914	19.3795	14.2914	14.2914	14.2914	18.5501
3-methoxytyrosine	14.0463	14.1595	14.7451	14.9419	15.0154	14.0463	15.4198	17.201	14.1253	14.7547	16.5936	14.0463	14.0463	14.2558	14.9553	14.3492	15.1306	14.6939	14.0463	14.9756	14.0463	14.0463	14.0463	15.2633	15.5275	14.0463	16.1098	15.1777	14.0463	14.0463	14.0463	15.0258	14.0463	14.0463	15.4467	14.0463	15.4565	14.0463	14.0463	14.0463	15.7527	14.9354	15.7101	14.8404	14.0463	16.6384	15.7114	14.0463	14.0463
3-methyl-2-oxobutyrate	16.2622	17.2942	20.3032	15.8418	16.0027	15.7416	19.1889	16.2723	16.8314	15.8083	21.9888	14.4503	17.8123	18.5869	20.4603	16.2905	18.6628	18.2711	16.6297	16.2201	17.8493	14.8317	18.1708	15.313	19.1124	14.4503	18.1004	15.7184	18.4992	17.9642	19.4642	17.2891	20.5266	18.6707	14.4503	18.4652	16.8481	18.0031	14.4503	14.4503	15.6677	15.3437	15.2482	23.954	20.7554	16.824	16.3044	18.5125	18.0974
3-methyl-2-oxovalerate	15.7384	15.7384	18.1169	15.7384	15.7384	15.7384	15.7384	15.7384	15.7384	15.7384	19.899	15.7384	15.7384	16.652	18.2681	15.7384	15.7384	17.1149	15.7384	15.7384	15.7384	15.7384	15.7384	15.7384	17.2364	15.7384	15.7384	15.7384	17.3544	15.7384	17.8394	15.7384	18.85	15.7384	15.7384	17.7863	15.7384	15.7384	15.7384	15.7384	15.7384	15.7384	15.7384	21.8732	18.8445	15.7384	15.7384	17.2844	15.7384
3-methylcytidine	17.6464	19.3396	18.0613	18.5438	17.3866	17.4054	18.4218	16.7395	17.3551	18.6021	16.97	17.474	18.042	19.4309	19.1311	19.7	18.0595	17.3022	17.6487	19.3192	17.7499	17.7886	17.7345	17.4498	17.3634	18.3325	18.0438	17.8342	18.0092	18.1577	18.1755	17.8819	17.5952	17.6714	19.3621	19.7267	17.3053	16.7395	18.2204	18.157	18.3605	17.2282	18.9574	17.3109	17.1876	20.925	17.645	19.0657	18.6513
3-methylhistidine	22.6941	22.8349	24.7582	24.7661	23.3409	22.3992	23.7099	25.5633	22.0218	22.4106	23.4737	23.9336	24.7849	21.4779	22.4912	24.1972	23.1279	23.2381	24.9357	21.0663	21.7903	23.771	24.4873	21.7153	23.704	24.2124	24.3409	22.4505	22.7344	23.7288	21.9955	23.4651	22.346	23.4865	23.513	24.9978	24.1491	23.4263	22.2909	22.7509	21.5187	21.6226	24.3918	23.6861	23.9396	24.0843	25.8534	22.6887	23.0676
3-phosphoglycerate	21.6049	21.1213	21.4589	21.8996	20.0171	21.5188	23.402	21.6879	21.907	23.2357	22.4977	21.1618	21.4038	21.8137	22.0466	19.8334	21.6637	21.7285	22.2163	21.8512	22.6931	21.3658	21.8724	18.9178	22.8524	20.2966	23.5672	21.7524	22.0549	21.7868	20.9631	22.2412	20.8399	22.3906	21.2393	22.4776	23.1695	21.6348	22.2277	20.1382	21.7955	22.4836	20.7097	20.9088	22.2801	22.5784	22.1972	21.475	21.998
3-ureidoisobutyrate	14.8065	16.4569	14.4566	15.5575	14.4566	14.4566	17.1643	22.3311	14.4566	14.6688	17.2467	14.4566	14.4566	14.4566	15.499	14.4566	14.4566	14.4566	16.2714	14.4566	16.5984	14.4566	15.4863	14.4566	16.519	15.397	16.1453	16.4041	14.4566	15.6619	16.6944	14.4566	14.4566	16.196	15.3103	16.0831	15.4218	14.4566	14.4566	15.8763	14.4566	14.4566	15.453	14.4566	16.0969	16.4967	15.5116	14.4566	15.77
3-ureidopropionate	15.5046	19.7849	16.5175	16.9865	16.9417	16.6524	18.8273	24.0138	15.6326	16.6958	18.4378	16.0614	17.7788	16.9738	17.4586	15.8924	16.4092	16.2818	17.0627	16.5983	17.4351	16.5268	17.2408	15.8955	17.4101	16.9802	17.3754	19.3893	15.7442	17.7649	18.4306	16.7407	16.1847	17.3294	17.0617	18.2161	16.8793	16.7805	16.1523	17.317	16.9613	16.1589	17.4103	15.6433	17.7609	18.9862	16.2094	16.9698	17.4626
4-acetamidophenol	15.3202	15.3842	15.3202	15.3202	15.3202	15.3202	15.3202	15.3202	15.3202	15.3202	15.3202	15.3202	15.3202	15.3202	15.3202	15.3202	15.3202	15.3202	15.3202	15.3202	15.3202	15.3202	15.3202	15.3202	15.3202	15.3202	15.3202	15.3202	15.3202	15.3202	15.3202	22.2284	21.9135	22.4408	15.3202	15.3202	15.3202	22.1685	19.1806	22.5057	19.1126	15.3202	15.3202	15.3202	19.255	18.9105	16.8053	15.3202	15.3202
4-acetamidophenylglucuronide	14.4833	16.1017	14.4833	15.1571	14.4833	14.4833	15.2622	14.4833	14.4833	14.4833	14.4833	14.4833	16.7456	14.4833	14.4833	14.4833	14.4833	14.4833	14.4833	14.4833	14.4833	14.4833	14.4833	14.4833	14.4833	14.4833	14.4833	14.4833	14.4833	14.4833	14.4833	17.1797	17.0978	19.2572	14.4833	14.4833	14.4833	16.3895	14.4833	16.5487	14.4833	14.4833	14.4833	14.4833	14.4833	19.121	17.2525	14.4833	14.4833
4-acetaminophen sulfate	12.7622	16.4471	12.7622	15.3575	12.7622	12.7622	15.3144	12.7622	12.7622	12.7622	12.7622	12.7622	16.8067	12.7622	14.2426	12.7622	12.7622	12.7622	12.7622	12.7622	12.7622	12.7622	12.7622	12.7622	12.7622	12.7622	12.7622	12.7622	13.9393	16.1854	12.7622	20.5966	20.3801	21.5328	12.7622	12.7622	12.7622	20.6347	16.8741	22.0637	15.6458	12.7622	12.7622	12.7622	16.4701	20.3381	17.5076	12.7622	12.7622
4-cholesten-3-one	17.2669	18.9084	18.4304	18.3411	19.723	18.4501	18.5555	19.267	17.3074	18.5577	18.6468	18.5604	19.4327	17.1377	17.9864	18.8411	16.8956	17.6725	18.0799	17.9652	19.4104	19.6431	19.6016	17.9656	19.4385	17.8733	20.3336	18.4257	15.7811	18.8934	19.7746	18.3549	17.7635	19.4245	19.2199	19.4957	18.6495	19.4094	18.1916	19.9053	17.3867	17.4506	18.8054	15.7811	20.9992	19.0116	18.213	18.7001	19.5996
4-guanidinobutanoate	18.2927	20.6169	17.9895	19.6413	17.9596	18.6644	21.1312	20.7167	17.5431	19.0544	22.962	20.793	22.0558	19.385	20.32	18.2516	18.3391	21.7452	19.0221	22.0816	20.5721	20.3351	21.0163	19.1523	21.2329	20.0714	22.559	19.2254	18.0319	21.3119	21.3323	18.8298	19.9059	22.7772	19.4392	22.105	19.9235	20.8	18.5177	19.4936	18.0545	19.5581	20.5259	19.9714	21.1169	21.7184	20.3926	20.1432	21.9304
4-hydroxybutyrate (GHB)	22.6708	18.8395	20.3201	19.4762	16.4692	19.9293	17.2978	20.0435	20.5973	17.6441	16.4692	17.5037	16.4692	19.8698	20.0405	17.3228	20.6867	21.7267	21.0279	18.9146	16.4692	19.6845	16.4692	18.6479	16.4692	18.611	17.8359	22.2132	20.3024	16.4692	18.4915	22.7752	17.4489	16.4692	19.5247	17.4441	20.6194	16.9251	20.5338	17.2466	19.2115	23.2448	19.9852	22.144	17.8627	17.8746	17.9243	18.5874	18.8237
4-hydroxyglutamate	16.2607	16.975	14.4731	17.7995	15.9514	14.4731	14.4731	15.2417	15.3769	17.1448	17.631	16.6457	14.4731	16.6811	18.2278	15.9395	17.2854	18.0529	17.788	16.0164	14.4731	17.1486	14.4731	14.4731	14.4731	14.4731	17.5209	17.8716	14.4731	18.5717	17.3586	18.3303	16.286	14.4731	18.3217	14.4731	16.8185	14.4731	14.4731	14.4731	17.0796	17.4065	17.9729	18.3106	14.4731	18.9007	18.9975	15.885	14.4731
4-hydroxyphenylpyruvate	15.9739	14.9883	13.9458	13.9458	15.2046	15.5226	13.9458	13.9458	13.9458	13.9458	17.0426	14.6949	13.9458	16.1172	15.3788	16.3276	15.8828	14.497	15.0098	16.4214	13.9458	14.4133	15.6665	14.4787	13.9458	16.8895	17.1449	15.1999	13.9458	13.9458	13.9458	14.8422	15.2016	13.9458	15.3008	13.9458	16.1886	15.4716	15.6221	13.9458	13.9458	17.0058	16.0948	16.4078	13.9458	16.7029	15.3652	13.9458	15.2467
4-imidazoleacetate	18.9664	18.273	17.619	18.2872	20.6902	18.7365	20.6104	17.3948	16.6439	17.7024	21.1032	19.2802	19.0871	19.7095	19.3029	18.3302	17.8023	20.7396	19.8286	18.3036	19.6878	18.9683	20.5581	17.9249	18.9794	19.8625	20.5955	18.1647	16.4305	18.569	18.82	19.6172	18.5887	18.5455	18.6091	19.3508	21.6742	18.9432	19.5446	18.4279	17.9175	18.4189	19.6843	18.7804	19.0863	18.54	19.0607	20.4195	18.8997
4-methyl-2-oxopentanoate	15.2335	15.2335	19.1178	15.2335	15.2335	15.2335	15.2335	15.2335	15.2335	15.2335	21.8977	15.2335	15.2335	17.1939	19.6521	15.2335	15.2335	17.2481	15.2335	15.2335	15.2335	15.2335	15.2335	15.2335	18.3974	15.2335	15.2335	15.2335	17.7812	15.2335	19.1559	15.2335	19.8093	18.6689	15.2335	18.6664	15.2335	17.8211	15.2335	15.2335	15.2335	15.2335	15.2335	22.9504	20.0674	15.2335	15.2335	19.2876	15.2335
4-methylcatechol sulfate	13.3259	13.3259	13.3259	13.3259	13.3259	13.3259	13.3259	15.0636	15.0493	13.3259	13.3259	13.3259	13.3259	13.6778	14.8869	14.0899	14.5852	16.4629	14.0364	13.3259	13.3259	15.7662	14.701	13.3259	13.3259	13.3259	13.3259	13.3259	13.3259	13.3259	13.3259	13.3259	13.3259	13.3259	13.3259	13.3259	13.3259	13.3259	13.3259	13.3259	15.9794	13.3259	13.3259	15.4947	16.3731	13.3259	15.0821	13.3259	13.3259
5,6-dihydrouracil	13.5076	16.73	15.9845	14.8594	15.3847	14.1136	13.5076	15.2558	13.5076	13.6683	13.5076	14.1797	14.555	14.5819	14.9455	16.3577	13.5076	14.2326	13.5076	13.5076	13.5076	13.5076	13.5076	13.5076	13.5076	15.3978	13.5076	15.0585	14.4845	16.8687	15.6757	13.5076	17.02	15.9559	16.6277	15.3619	13.5076	15.9482	15.124	15.5568	13.5076	13.5076	16.929	13.5076	13.5076	17.9733	14.0294	18.1033	15.6103
5,6-dihydrouridine	16.7591	18.3856	16.8224	17.4421	16.8451	16.3074	17.7555	18.1317	15.9688	17.1504	17.7085	16.0721	17.6848	18.3203	18.0785	19.3181	16.5169	16.3982	16.488	18.231	17.3067	16.1605	16.4169	16.5935	17.1935	16.6209	17.0351	17.0464	17.4991	17.6165	17.8328	16.8866	16.2197	17.3145	17.7897	18.0768	16.5525	16.4893	17.1894	17.2043	17.1235	16.363	17.9458	16.3517	17.0178	19.7776	15.8408	17.9234	18.3791
5-(galactosylhydroxy)-L-lysine	16.4818	19.0637	17.2623	18.5632	17.9218	17.4956	18.4976	18.8401	17.0122	17.6377	18.7718	16.5209	18.9228	17.4628	17.8409	17.2095	17.4277	17.6291	18.4191	17.6043	19.2443	16.9957	18.4929	17.0399	19.4138	17.1863	18.0659	19.2846	16.6311	18.3624	18.3316	17.3728	18.5538	19.237	19.2325	19.0716	18.7483	19.2776	19.1854	20.018	17.8081	17.5094	18.575	17.4171	18.1215	19.3493	18.0793	19.0107	19.0946
5-aminovalerate	21.713	22.0167	21.5167	21.9758	21.6308	21.3885	18.9251	20.9897	21.5593	21.4248	20.0624	21.0494	21.6991	21.7093	22.7377	20.5961	19.6741	22.202	21.8364	21.1943	20.9773	21.5834	22.5632	21.6674	20.327	21.7467	21.5284	20.6721	22.1281	18.9251	21.803	22.1391	21.1579	18.9251	19.9604	20.5285	21.9799	20.7045	21.2814	18.9251	22.0509	21.9484	18.9251	22.5968	21.0467	21.7958	21.5105	19.7622	21.1425
5-dodecenoate (12:1n7)	19.7348	18.7854	19.5737	19.0274	20.8342	19.8001	16.8347	18.1552	19.6867	18.7941	14.9292	20.9348	20.1473	18.9665	17.8426	19.8348	19.7742	18.0845	19.2235	17.7599	14.9292	18.4594	18.6222	19.3419	14.9292	19.7275	18.041	18.5241	19.3161	14.9292	14.9292	18.9187	20.4287	18.3762	18.6832	16.6248	18.8987	14.9292	19.0205	18.5742	17.6607	18.8281	18.8925	18.7955	14.9292	19.5012	19.1443	16.9585	18.4291
5-dodecenoylcarnitine (C12:1)	16.2599	15.7385	15.6018	16.5964	14.272	13.133	17.6051	16.462	15.8694	14.4923	18.9198	16.3662	18.584	15.259	18.6618	15.9862	13.133	13.9583	16.1265	13.133	17.6701	13.133	15.1773	13.133	17.7358	17.5993	15.0521	15.2321	15.6558	17.5904	18.2347	14.4339	13.133	17.1382	14.8885	15.7992	13.133	17.0308	14.4405	16.5063	13.133	13.133	14.9266	13.4511	17.949	15.561	13.133	14.9059	17.514
5-hydroxylysine	17.544	17.5054	15.0851	17.3957	17.3574	18.1147	15.0851	18.0748	15.0851	16.3407	18.1526	16.4173	15.0851	18.6195	17.5542	16.0878	16.7528	18.2529	17.8957	18.0747	15.0851	15.0851	18.0221	16.4068	15.0851	15.0851	16.8604	19.2283	17.4773	15.0851	15.0851	15.0851	17.8101	15.0851	18.3946	15.0851	18.9138	15.0851	18.6849	18.0943	16.2614	17.7343	18.2566	17.6974	15.0851	19.4839	17.221	18.8711	17.6906
5-methylthioadenosine (MTA)	21.9129	20.1468	21.2902	18.978	21.5522	21.8871	20.5508	23.5658	23.0053	22.675	22.8619	22.0306	22.4176	21.2043	20.0617	18.0634	21.9523	22.8913	21.8973	21.7607	20.958	23.4255	18.7188	23.9301	21.6481	19.182	21.7587	21.1269	23.2105	21.5997	21.2521	22.0315	22.7774	22.1962	22.5581	20.3159	22.4651	21.175	22.048	21.5519	23.4452	22.9971	18.7172	22.533	21.1542	18.238	23.3812	22.7402	20.1836
5-methylthioribose**	15.0079	16.2043	17.2349	17.385	15.0079	15.0079	19.5122	18.8386	15.0079	16.4583	18.963	15.12	18.0737	15.1676	17.7818	15.0079	15.0079	15.6521	16.2887	15.0079	18.329	16.0074	17.6831	15.0079	18.2361	17.1841	18.6303	16.3103	15.0079	18.3143	17.8309	17.0203	15.0079	18.9307	16.4013	19.5928	16.8261	17.6775	15.0079	17.5402	16.226	15.0079	15.3724	15.0079	18.465	16.5896	15.0079	16.6117	18.37
5-methyluridine (ribothymidine)	15.3749	15.736	14.5004	12.728	12.728	14.0377	12.728	12.728	15.7166	14.6206	12.728	12.728	12.728	14.807	15.0302	15.6364	13.8894	12.728	14.1175	16.6262	12.728	15.1126	12.728	15.9088	12.728	12.728	13.7241	13.0172	12.728	14.8958	12.728	13.8355	12.728	12.728	13.6237	14.5908	14.2165	12.728	15.8783	12.728	14.7606	12.728	14.7413	13.7733	12.728	12.728	14.3792	15.155	15.4504
5-oxoproline	23.3749	23.7165	23.6947	23.5052	23.8366	24.1905	23.682	20.8102	25.1439	24.1404	24.6166	24.8518	22.6581	23.6871	23.4164	23.0316	22.9651	23.4628	22.6989	23.7	23.2766	24.4321	23.1036	24.8026	23.41	23.9882	23.8541	24.3657	22.9643	23.261	22.7759	23.6573	23.2204	22.2344	22.97	23.2833	22.8753	22.7298	24.1077	21.7051	23.6799	23.0859	23.8183	23.8015	21.9788	24.2203	23.8137	23.1859	23.204
6-oxopiperidine-2-carboxylate	21.1808	20.2104	18.9762	20.0558	19.0346	19.1097	18.7625	16.9634	19.2614	19.0276	19.5339	18.7127	18.9369	20.2779	19.9656	19.8769	19.4332	21.48	21.3871	19.4713	18.2315	20.1176	18.5711	19.2408	18.72	20.1591	19.0872	19.0764	21.2333	18.3279	18.502	20.7379	19.853	18.5665	20.0009	18.4421	20.4105	17.6142	18.8181	17.5983	20.0004	20.1888	20.0018	20.0361	19.3678	19.9052	18.5116	16.9634	18.5067
6-phosphogluconate	22.7159	18.4559	19.8687	16.702	20.8842	22.663	19.2883	17.6626	18.2665	17.6674	20.9627	21.4579	17.7106	20.9023	17.5189	20.0587	19.9662	21.5915	20.951	20.3566	16.9144	21.7057	15.0316	18.9135	18.0431	15.6117	18.8749	22.2309	19.6423	18.5635	15.0316	20.7232	22.0477	18.31	19.1341	17.8333	22.1165	17.7471	21.781	16.1107	16.6603	21.4326	16.677	18.0099	18.2207	19.4645	22.1502	22.3947	15.9613
7-alpha-hydroxy-3-oxo-4-cholestenoate (7-Hoca)	12.9013	14.6429	12.9013	12.9013	12.9013	12.9013	12.9013	15.6777	13.9972	12.9013	15.9634	12.9013	12.9013	12.9013	12.9013	12.9013	12.9013	14.9157	12.9013	12.9013	12.9013	15.4562	12.9013	14.8058	12.9013	13.8539	12.9013	13.4399	13.3889	12.9013	12.9013	12.9013	12.9013	12.9013	12.9013	12.9013	16.704	12.9013	12.9013	12.9013	15.1464	12.9013	16.695	12.9013	12.9013	17.4891	13.7493	15.3534	12.9013
7-methylguanine	18.9639	20.1837	18.4993	19.7203	18.7648	18.228	19.5173	19.0608	17.8252	18.8598	18.7838	17.7717	17.9439	20.6065	20.4806	21.1088	18.6064	18.2307	17.8644	20.2636	19.3237	18.3562	18.5568	19.0888	19.5423	18.8405	19.1953	19.0985	19.4562	19.6002	19.763	18.59	18.5224	19.4227	19.8056	20.0423	18.7064	18.4762	19.278	18.9977	18.9209	17.7919	20.1314	18.2817	17.6085	22.03	18.1457	20.4241	20.1897
acesulfame	14.7325	14.7325	14.7325	14.7325	14.7325	14.7325	14.7325	14.7325	14.7325	14.7325	18.2006	14.7325	14.7325	14.7325	14.7325	14.7325	14.7325	14.7325	14.7325	14.7325	14.7325	16.4489	15.5321	14.7325	14.7325	14.7325	14.7325	14.7325	14.7325	14.7325	14.7325	14.7325	14.7325	18.035	14.7325	14.7325	17.5834	17.0906	14.7325	14.7325	14.7325	14.7325	14.7325	14.7325	14.7325	14.7325	15.4587	14.7325	14.7325
acetylcarnitine (C2)	27.193	28.4288	26.8403	28.0783	27.808	25.9357	26.6949	28.123	24.9422	27.0972	27.68	26.2465	26.9487	27.2167	27.3927	27.2834	27.8851	28.3061	26.6404	28.6054	27.0506	25.6315	27.9521	26.9659	27.551	28.8532	27.3863	27.5406	24.3506	26.409	27.7584	26.3953	28.057	27.9915	27.2738	27.6857	25.6082	26.549	26.8158	27.1283	27.0898	25.8069	27.0053	27.1539	27.0472	27.9003	27.6047	27.6375	27.776
acetylcholine	25.5757	25.5757	25.5757	25.5757	25.5757	25.5757	25.5757	25.5757	25.5757	25.5757	25.5757	25.5757	25.5757	25.5757	25.5757	25.5757	25.5757	25.5757	25.5757	25.5757	25.5757	25.5757	25.5757	25.5757	25.5757	25.5757	25.5757	25.5757	25.5757	25.5757	25.5757	25.5757	25.5757	25.5757	25.5757	25.5757	25.5757	25.5757	25.5757	25.5757	25.5757	25.5757	25.5757	25.5757	25.5757	25.5757	25.5757	25.5757	25.5757
acetylphosphate	20.0095	19.425	19.686	19.6212	19.2181	20.1043	21.1414	21.3551	19.4184	20.8862	18.0265	19.6709	18.1059	19.4649	19.5027	18.4237	19.9891	19.4003	20.4345	19.376	19.1101	19.4421	18.9605	17.4035	19.6641	18.946	21.5073	20.1216	19.2289	19.5137	18.011	19.7025	19.6072	17.4035	19.4702	19.2429	20.9535	18.8099	20.4551	18.5348	19.819	20.2495	19.293	18.9333	19.1606	20.1517	20.9874	20.0142	18.7576
acisoga	17.5949	17.3489	18.4736	17.7178	17.458	17.8847	18.7083	20.1693	18.255	18.3291	18.3719	16.8767	18.4702	17.5693	17.416	16.977	17.5831	18.8182	16.97	16.2168	16.6105	17.1927	16.579	17.356	18.5783	18.1135	17.6913	18.5431	16.7678	18.3593	17.0526	17.126	17.6132	18.7495	18.2867	19.6294	17.3913	18.2298	17.0165	18.4978	17.1777	16.5871	18.0777	16.2168	17.2978	18.7148	18.328	18.4297	19.8672
aconitate [cis or trans]	17.9067	17.1922	18.0931	23.9217	15.0243	15.0243	24.1176	15.7082	17.617	16.701	24.8471	16.6077	25.1801	17.6658	21.3273	15.0243	18.3176	17.5143	15.0243	18.2029	25.164	15.0243	23.0388	17.5163	24.8648	22.285	17.2528	15.998	16.4214	25.0248	24.1505	15.0243	20.0255	25.1359	17.1208	25.0021	15.0243	24.976	16.7418	21.7603	18.5699	17.2369	18.0651	19.204	25.4072	15.0243	18.3656	16.6153	24.1688
adenine	23.1935	20.3821	21.9462	20.6767	22.3645	22.4641	21.2717	23.6873	22.5111	23.0007	20.9426	21.2099	21.7297	23.2883	21.193	22.7063	22.1694	24.5374	22.526	22.1271	21.1035	23.1965	21.7429	23.7854	21.4342	20.6168	22.6904	20.6849	21.6894	22.5926	21.5033	23.6478	22.1796	21.3133	20.934	22.1381	23.1535	23.6889	21.4377	24.2902	23.1552	24.6407	20.5665	22.7667	21.6047	20.0992	22.6828	24.7847	20.9487
adenosine	21.0624	18.902	22.7306	21.7294	20.4512	20.6782	19.4	22.5403	20.7347	22.1587	21.7777	20.4408	22.6627	21.1835	22.1591	18.8834	21.1981	20.4409	21.5268	21.0639	22.3001	21.506	22.382	23.3948	21.8694	22.7636	20.4275	19.7914	21.5091	21.1127	21.7407	20.8273	21.7562	22.5232	20.253	21.5294	21.9171	22.1085	20.0582	20.4927	21.7544	21.351	20.6657	21.231	21.3219	20.7533	20.7661	20.9243	21.9085
adenosine 2'-monophosphate (2'-AMP)	18.922	16.9514	17.1273	13.7562	18.9181	19.7246	19.6228	19.7331	16.9168	14.5555	14.7696	19.1586	18.0111	18.6569	13.7562	13.9757	18.3696	19.9984	20.2119	16.5662	16.5216	18.7725	13.7562	18.0295	16.8525	16.8633	17.2694	18.1206	17.2889	17.5976	13.7562	19.7623	18.9949	17.8296	19.6504	16.5014	20.2801	17.0008	18.3064	20.2058	18.7615	20.6009	18.3954	19.5937	15.3826	13.7562	18.734	20.5456	15.35
adenosine 3',5'-diphosphate	15.1337	15.2077	13.1509	13.1509	15.2882	13.3232	13.1509	16.2845	14.8761	13.1509	13.1509	14.9417	13.1509	15.4825	13.1509	13.1509	13.1509	16.493	16.6313	13.1509	13.1509	16.2863	13.1509	15.8193	13.1509	13.1509	13.1509	15.1389	15.2487	13.1509	13.1509	16.2313	13.1509	13.1509	16.0007	13.1509	16.711	13.1509	14.8646	13.1509	15.9115	15.5958	15.1538	15.3838	13.1509	13.1509	13.1509	13.1509	13.1509
adenosine 3'-monophosphate (3'-AMP)	15.6976	16.9909	16.1911	13.4825	17.4292	16.4963	17.3009	19.2048	14.0626	13.4825	13.4825	17.6703	13.4825	15.7623	15.2996	13.4825	14.838	16.8637	17.7134	14.2944	15.7206	16.4436	13.4825	16.6377	13.4825	14.7774	17.0965	16.007	15.2118	15.3771	13.4825	16.6521	16.8584	15.6226	19.6673	13.4825	17.4851	13.9808	15.5046	17.1937	16.55	15.813	16.1407	16.2569	13.4825	14.8345	15.4626	20.1199	13.4825
adenosine 5'-monophosphate (AMP)	18.3498	19.6108	19.2187	19.8254	20.2366	19.4185	19.9036	24.4572	20.678	19.2971	20.4531	19.364	19.0136	19.6063	19.4679	18.6521	19.5589	19.28	20.2501	20.42	19.6107	19.9021	20.9313	24.9878	19.5626	19.0964	19.3594	19.3907	22.4443	19.0399	18.7533	19.7853	19.6201	19.5202	21.1677	18.2761	20.4273	19.274	19.3975	19.7043	20.8202	19.9743	19.0145	19.9056	19.2778	17.9648	19.3268	21.7553	18.3986
adipoylcarnitine (C6-DC)	13.703	14.8067	16.4524	16.6441	14.886	13.703	13.703	17.3871	13.703	15.0147	16.582	13.703	13.703	13.703	14.2118	13.703	13.703	13.703	13.703	13.703	15.3225	13.703	15.1443	13.703	13.703	13.703	13.703	13.703	13.703	14.274	15.4847	13.703	13.703	15.7256	13.703	16.1986	13.703	13.703	13.703	13.703	13.703	13.703	13.703	13.703	13.703	16.2146	15.3341	14.4821	13.703
adrenate (22:4n6)	22.3645	23.4635	22.2979	23.2149	23.1491	22.7778	20.682	23.5048	25.4162	25.2331	22.8113	25.5575	22.7123	22.6258	22.4334	22.9171	22.8287	22.5289	23.4508	22.164	21.6481	24.2129	23.2336	22.6948	20.682	21.969	21.5607	25.1829	22.7791	22.4184	23.1799	22.764	23.3061	21.9639	23.6891	22.2637	22.0677	21.5466	23.8139	22.6404	22.9361	21.928	22.1636	21.7561	20.682	20.682	24.2103	22.6675	21.766
adrenoylcarnitine (C22:4)*	16.5167	19.7658	16.2221	17.8145	15.9708	15.3681	15.3681	17.7806	18.2607	17.681	17.0645	19.3155	15.3681	19.9381	20.0529	18.5277	15.3681	17.2398	16.7959	16.9898	15.3681	16.4906	16.5209	15.6883	17.0072	20.4263	15.3681	18.5523	17.4692	16.7111	17.6571	15.6936	15.3681	16.1888	18.0646	16.3496	15.3681	17.2893	18.9237	15.3681	15.6423	15.3681	17.4231	16.4878	16.2149	18.3969	15.3681	17.4959	18.3663
alanine	27.34	27.3507	26.6986	27.2235	27.7154	27.8221	27.6372	27.3957	26.9119	27.3474	27.6664	27.2258	26.2399	28.0001	27.3015	27.2108	27.2509	27.8233	27.4018	27.7049	26.8657	26.8317	27.3085	27.3823	27.2295	27.4705	27.3925	27.9908	27.3677	26.4958	26.9767	27.2911	27.4374	26.7433	27.7144	27.3329	27.9164	26.297	27.3226	27.2537	26.8884	27.8567	27.5195	27.9118	26.8027	28.2039	27.3339	28.2499	27.5442
alanylleucine	20.7109	14.894	16.9149	21.3365	18.0969	16.404	14.894	14.894	15.3862	14.894	16.9926	15.1473	17.9604	20.7144	20.6034	14.894	18.232	16.4623	14.894	15.7891	18.5982	14.894	19.2805	14.894	17.0825	20.763	14.894	17.1142	14.894	14.894	18.5354	14.894	22.5341	20.1885	14.894	15.8711	15.5703	18.4188	15.3677	21.9511	14.894	15.1782	18.8334	15.751	19.6639	19.4258	14.894	18.8192	19.307
allantoin	15.2656	16.0075	16.5984	17.0756	15.6797	15.9616	19.6233	16.7597	14.8757	13.4508	20.27	15.6013	20.5436	15.6081	16.8783	13.4508	14.3946	15.8145	15.6825	14.1205	19.3672	14.1873	17.8438	15.3974	19.814	16.6109	16.568	13.4508	14.07	19.2796	19.2362	16.1242	17.2592	20.2018	15.1349	19.4058	16.8868	19.3041	13.9884	17.4864	16.2881	13.4508	15.3948	13.4508	18.5426	17.092	15.2795	15.1992	19.9752
alpha-hydroxyisovalerate	20.045	20.8571	20.2404	19.8195	19.8245	20.4184	22.0973	21.7576	18.5238	19.7119	22.152	19.0323	19.7785	19.8848	20.356	19.6322	21.0102	19.7735	21.0038	19.8582	20.2149	20.2335	20.1508	20.0189	20.665	20.8597	21.4756	19.4628	19.1628	19.8642	20.1245	19.3173	19.5381	19.7615	21.118	21.5632	20.6535	19.7428	19.1727	19.495	20.0781	19.9723	19.8544	20.859	20.0083	21.7485	20.1904	20.8923	20.657
alpha-ketoglutarate	21.1998	21.1901	22.6521	21.2427	20.025	20.0878	20.3727	19.5414	22.2751	20.5428	24.5776	20.2462	22.5863	21.0865	21.9355	20.4213	22.4817	21.0218	21.5829	20.2711	23.0488	19.7445	20.944	19.9391	22.1417	20.846	20.9695	20.8676	21.7392	23.1511	23.4107	22.285	22.9507	23.0342	20.2378	22.7648	20.4785	23.1812	20.1216	20.1441	21.1242	21.14	21.0352	26.073	23.6854	20.4253	20.3344	20.7542	22.1618
alpha-tocopherol	24.736	24.7547	23.9017	19.117	24.1955	24.9379	15.7249	24.8374	24.7678	25.827	15.9575	25.496	15.7249	25.1796	18.1457	24.2721	25.5644	24.3163	25.9765	24.5962	15.7249	26.4492	15.7249	25.0756	15.7249	24.4537	22.9353	24.9744	24.3852	16.0158	23.9211	25.7846	24.6906	15.7249	24.2402	15.7249	25.399	20.3712	25.3486	19.762	25.4602	25.4667	24.6732	25.4966	17.2632	23.1997	25.8329	24.8148	15.7249
ampicillin	19.4153	19.4153	19.4153	19.4153	19.4153	19.4153	19.4153	19.4153	19.4153	19.4153	23.4307	19.4153	19.4153	19.4153	19.4153	19.4153	19.4153	19.4153	19.4153	19.4153	19.4153	19.4153	19.4153	19.4153	19.4153	19.4153	19.4153	19.4153	19.4153	19.4153	19.4153	19.4153	19.4153	19.4153	19.4153	19.4153	19.4153	19.4153	19.4153	19.4153	19.4153	19.4153	19.4153	19.4153	19.4153	19.4153	19.4153	19.4153	19.4153
androstenediol (3beta,17beta) disulfate (1)	16.1817	14.9559	16.1111	13.6499	16.1242	18.2383	19.5873	17.8223	13.6499	15.8678	19.3145	15.7697	16.6991	16.9644	18.287	16.5332	13.6499	19.0019	16.7745	13.6823	13.6499	13.6499	13.6499	15.0635	16.663	16.3525	19.0209	14.055	13.6499	13.6499	13.6499	14.1123	16.6544	15.2739	15.686	17.8825	19.532	17.184	16.8075	17.6292	17.5812	16.9275	14.7435	13.6499	13.6499	18.9443	13.6499	16.5887	17.5255
androsterone sulfate	15.9534	14.7496	15.2145	13.4869	13.4869	16.8509	17.7663	18.3926	14.2499	13.7654	15.8362	13.4869	13.4869	14.1699	14.8667	15.1389	13.9019	17.36	17.6842	13.4869	13.4869	13.4869	13.4869	15.0323	14.5191	15.1634	17.4521	13.4869	13.6654	13.4869	13.4869	13.4869	14.4264	14.458	14.8406	16.4562	16.9632	13.4869	16.7119	17.5442	15.6234	15.5227	14.772	13.4869	13.4869	13.4869	14.1177	15.3277	16.1941
anserine	15.8181	17.3901	18.6041	18.3629	19.8067	18.0872	14.249	18.5235	15.5322	19.8983	14.249	18.9696	17.0754	14.6066	14.249	19.9231	18.3944	18.8201	19.4258	15.8026	14.249	14.249	17.7491	16.8433	14.249	18.7889	16.5947	14.249	15.9406	16.329	14.249	14.9979	17.7062	14.249	17.8861	17.3147	17.0522	16.1435	18.2698	17.9432	14.249	16.2673	19.5204	19.4088	14.249	18.758	22.3135	16.6668	14.249
arabitol/xylitol	16.606	16.6292	16.3031	16.553	14.7938	16.7237	16.2131	18.2014	17.1161	18.8418	14.7938	16.4059	16.6372	16.9815	16.8318	16.4048	17.2604	17.8391	17.0845	17.8525	16.3502	16.3926	15.747	17.1697	15.8343	16.7476	16.7919	16.6962	18.6594	16.1321	16.5095	18.4559	16.5988	16.4407	18.058	16.8112	17.7471	16.2426	17.4945	16.6071	16.3818	17.6849	17.34	16.8362	15.8269	17.1286	17.0188	17.0577	16.7243
arabonate/xylonate	20.7762	18.6685	19.718	21.1511	19.9235	20.1725	20.908	18.6525	19.6105	19.9121	22.3431	19.7189	22.3816	19.4674	20.2035	19.8216	20.0259	19.5786	19.3825	19.8639	21.8104	20.2406	20.827	20.3387	21.2184	19.9311	19.4585	18.3295	19.3755	22.1277	21.8003	20.8138	19.6868	21.6307	19.7433	21.0764	19.6723	21.3369	18.927	19.4036	20.36	20.0451	20.4358	21.0175	20.9682	19.5947	19.9865	19.9023	21.3127
arachidate (20:0)	23.6487	22.314	22.593	21.9842	23.1391	22.2122	21.8285	24.5533	23.8878	22.6006	21.7889	23.1863	22.448	23.7195	23.5354	23.1959	23.2539	23.2195	24.4376	23.4708	21.8413	22.9209	21.7736	22.5924	22.4736	22.2846	22.136	23.7367	24.5757	22.3073	22.1258	24.3391	22.7606	22.5569	23.5276	22.579	22.6488	22.2831	22.7437	22.5279	22.3582	22.8561	22.8448	23.6696	22.3571	21.5794	21.6381	21.9894	21.9272
arachidonate (20:4n6)	26.7733	27.4888	26.3746	27.0254	26.3359	27.3766	25.3998	25.2035	27.7763	28.0929	26.2143	28.0727	26.5865	27.8123	26.5508	26.1057	26.8485	27.4866	29.1615	29.2977	25.828	27.3212	27.1792	26.7739	26.5926	26.4059	24.4361	28.0042	27.4729	26.5775	26.1415	28.6228	26.3103	25.9805	27.6914	26.359	26.7221	26.1612	27.0239	24.8295	27.0593	29.0684	26.8609	27.1551	26.1385	24.9866	27.0792	25.3292	26.1778
arachidonoyl ethanolamide	16.5277	18.5161	17.731	17.443	17.3028	19.3825	17.0626	15.3898	18.0341	17.782	15.0613	17.0224	15.87	18.0189	16.1858	17.7224	17.3034	16.8469	18.2873	19.501	16.3552	17.9579	16.5969	17.8804	16.3078	17.8613	15.0613	18.0934	18.3303	16.9821	15.7221	18.048	15.5637	15.0613	17.5325	15.6266	17.4066	15.0613	17.591	15.4985	18.6766	18.6031	18.2768	17.151	15.3092	18.5194	15.3018	15.3857	16.7926
arachidonoylcarnitine (C20:4)	20.2177	22.8455	20.5406	20.9295	20.64	18.7834	19.0257	19.9137	21.7011	21.2809	18.0444	22.2851	19.1785	22.0092	23.0467	20.439	18.0444	21.0606	21.653	21.5573	18.9608	20.162	19.7485	20.6125	18.4932	22.2479	18.0444	20.5211	21.6795	18.0444	18.0444	20.0851	18.5798	18.0444	19.3574	18.0444	19.2885	19.0671	21.0387	19.0521	20.0684	20.5147	20.6381	21.4495	19.5728	18.9379	18.0444	19.4245	18.7979
arachidonoylcholine	15.5873	15.1161	16.9113	15.1161	18.9084	19.4463	15.1161	15.1161	18.7849	18.5163	15.1161	18.4634	15.1161	15.7218	15.1161	15.1161	15.1161	15.1161	18.655	17.4001	15.1161	18.9312	15.1161	20.0296	15.1161	16.6728	15.1161	16.3724	18.6426	15.1161	15.1161	17.6027	18.1311	15.1161	16.1804	15.1161	19.7474	15.1161	17.1752	15.1161	19.6242	18.1448	17.0245	18.2914	15.1161	15.1161	18.9723	15.1161	15.1161
arachidoylcarnitine (C20)*	21.3881	21.4914	20.6726	20.394	25.1817	18.26	19.4536	21.7957	18.2458	19.0771	20.2616	22.7892	20.2259	21.5586	22.046	26.1179	20.9991	20.7285	20.0985	20.2967	19.2644	18.016	20.0934	17.5515	19.7325	21.8829	19.6651	21.5502	20.5685	21.6843	22.157	19.9863	20.9105	19.0976	22.0628	21.0236	19.9305	21.2204	19.4394	19.5803	19.4606	20.4917	21.2424	19.7501	20.0541	20.6195	17.3857	21.7727	21.9432
argininate*	14.6207	17.2417	14.6207	14.6207	14.6207	14.6207	14.6207	17.2938	14.6207	14.6207	14.6207	19.6032	18.1181	15.7767	16.1146	14.6207	14.6207	19.2172	15.2579	19.6808	16.4864	16.1566	16.8931	14.716	17.1996	17.2417	14.6207	17.0668	14.7078	14.6207	14.6207	16.5122	14.6207	16.3847	15.7618	16.7548	16.5452	14.6207	15.0254	14.6207	15.0988	17.9281	17.7638	14.6207	14.6207	18.5755	16.4155	17.3413	17.7391
arginine	24.1518	26.2309	25.7058	24.7783	25.4022	23.3581	28.4664	27.9276	26.9942	23.4084	28.4727	26.7324	27.7525	24.5653	23.0362	22.5707	26.7291	27.4536	22.4096	27.6095	28.2282	22.1034	28.4951	25.7354	28.1748	25.7281	28.7229	27.9793	24.573	27.0213	27.726	23.5329	25.6044	27.9102	27.2893	28.3567	24.8007	27.7867	24.4209	28.8124	23.202	23.3387	25.1717	26.3362	25.9858	28.9875	22.99	27.6659	28.3796
argininosuccinate	17.2085	18.3454	19.5151	16.7677	17.8355	13.24	19.1783	19.982	20.0049	13.24	18.2163	16.037	17.7098	17.0017	13.24	13.24	20.6404	19.7999	13.24	20.4868	18.9819	13.24	19.8188	16.7166	18.4776	17.769	21.3956	21.742	16.5047	17.3508	17.9785	13.24	19.4735	17.9029	19.641	19.2969	13.24	19.1305	16.1527	18.0899	13.24	13.24	18.7032	20.8503	14.7624	21.4085	13.24	19.6102	19.475
ascorbate (Vitamin C)	25.9093	25.6539	24.4668	22.3601	25.8329	24.6615	15.2522	25.3567	26.2237	25.9751	15.2522	25.2901	15.4373	24.3904	15.2522	26.7909	24.1444	25.581	24.7542	25.0971	15.2522	25.25	16.8059	26.9118	15.2522	24.8538	16.5685	24.3828	25.8872	15.2522	15.2522	22.5513	25.4552	15.2522	25.4684	15.2522	22.6327	16.5216	25.027	15.2522	26.1363	25.4335	24.157	25.6349	15.2522	19.4932	26.6622	26.7371	15.2522
ascorbic acid 2-sulfate	16.5608	16.2509	17.2841	18.5877	15.9311	17.1255	18.2985	18.2896	15.3224	14.8952	17.6819	14.9158	18.768	16.4296	17.3617	16.8186	16.6036	15.7993	16.6598	15.0074	19.1885	16.7292	18.6397	16.2971	19.9971	16.3135	18.7194	15.3113	14.7603	18.8095	18.1629	16.7345	16.7024	18.8663	17.0587	18.6378	16.7734	18.9768	16.0877	17.9277	16.1741	15.7778	17.4462	16.6115	18.6497	16.1828	15.9769	16.5916	18.8494
asparagine	26.3421	25.703	25.7272	26.2291	27.383	27.4735	26.8682	25.8807	26.1129	25.4127	26.6908	26.4709	24.7504	27.0649	26.2725	26.1307	26.6348	26.9542	25.9357	26.9784	26.1939	26.2873	26.6851	26.5797	26.3198	26.1892	26.9041	27.3491	26.6222	24.9934	25.7803	26.0517	27.0913	25.6329	26.6256	26.4549	27.4753	25.6261	26.8612	26.5338	25.9334	26.6664	26.6627	27.2931	25.8259	27.4015	26.6143	27.8879	26.1733
aspartate	25.5904	25.8755	25.7596	26.9834	26.8515	27.5861	27.273	26.9626	27.2287	27.5933	26.0611	26.0985	27.0443	26.5598	25.6226	26.2289	24.0009	26.0385	26.3714	27.6325	27.2097	27.1452	27.3497	27.6004	26.4985	26.5625	27.0226	26.2846	26.3233	26.6406	26.561	26.1371	26.3928	27.0795	26.5282	26.8967	27.4549	26.734	27.9844	27.2547	27.2527	26.6596	26.9312	23.6418	26.3354	27.1033	27.5487	27.1054	27.0224
azithromycin	16.5524	16.5524	16.5524	16.5524	16.5524	16.5524	16.5524	16.5524	16.5524	16.5524	16.5524	16.5524	16.5524	16.5524	16.5524	16.5524	16.5524	16.5524	16.5524	16.5524	17.9835	16.5524	16.5524	16.5524	16.5524	16.5524	16.5524	18.2399	16.5524	16.5524	16.5524	16.5524	16.5524	16.5524	16.5524	16.5524	16.5524	16.5524	16.5524	16.5524	16.5524	16.5524	16.5524	16.5524	16.5524	16.5524	16.5524	16.5524	16.5524
behenoyl dihydrosphingomyelin (d18:0/22:0)*	20.6009	18.0484	19.692	19.3304	18.2952	18.696	20.0497	19.7081	21.3225	20.4154	19.3709	19.8498	20.028	18.5911	19.4862	19.1563	18.5797	19.7186	22.607	19.6392	20.1123	19.8604	19.7123	19.7668	20.2323	20.0192	19.7999	22.2173	23.1798	19.9914	19.6603	23.0782	18.2225	19.423	22.6804	19.7349	19.5358	20.6511	20.1769	19.4469	20.5437	21.7081	20.3822	18.7321	20.0448	19.5472	20.1461	19.6711	20.2927
behenoyl sphingomyelin (d18:1/22:0)*	26.5717	24.1918	27.0834	25.257	26.1425	25.4509	26.0264	25.5776	25.8735	26.3245	25.4296	25.302	26.3456	25.408	26.5705	26.0567	26.4813	25.9959	26.0028	26.6291	26.1078	25.7427	26.2088	25.8706	26.272	26.6779	25.9238	25.1118	26.6234	25.9159	26.5957	25.6386	25.461	26.3286	26.3384	25.8572	25.618	27.0726	25.0819	26.0354	25.9004	26.1491	25.8785	26.0177	26.3994	26.036	26.3207	25.8519	26.903
behenoylcarnitine (C22)*	19.9955	18.8292	18.2231	17.7103	24.3308	15.6249	15.2964	20.8308	16.2585	16.8316	17.1835	21.3034	16.7275	18.7421	19.196	25.4904	20.4115	18.5437	17.7944	18.8938	16.1422	15.5227	18.2125	15.7086	16.5112	19.0046	15.9781	19.3115	18.0584	19.1202	19.2644	18.1485	20.2965	16.6994	20.1547	19.3591	17.9231	17.9657	16.7752	17.1897	16.652	18.7907	19.4056	18.3874	17.2216	18.5844	15.5889	19.8383	20.1234
beta-alanine	20.6511	21.4317	20.6833	22.0206	21.6309	22.0294	21.8519	21.9757	20.8992	22.7309	22.3952	22.5621	21.4934	21.4645	21.3733	21.5216	21.1331	21.4878	22.6342	20.3824	21.6193	21.8857	23.8534	21.1837	21.5288	21.3469	22.3295	21.9261	20.7416	21.8163	22.8073	21.5233	21.1722	21.5284	22.4911	24.0456	21.8471	21.7484	21.5536	22.2236	22.026	20.9836	23.6721	20.9734	22.1961	22.1856	21.6041	21.3688	22.5035
beta-citrylglutamate	23.3657	23.6223	24.0454	23.6766	21.638	23.3762	24.0084	24.1452	23.2834	22.9135	24.2076	23.5441	24.0673	22.3911	22.9596	22.2034	23.7873	23.0617	22.7844	24.5237	24.7883	22.7272	23.7101	23.6169	24.8938	22.7364	24.2471	22.3933	21.8293	24.6469	24.3483	21.9872	24.3211	24.9872	22.9447	24.9803	22.9676	25.0134	23.0922	22.819	23.9104	22.2322	22.8384	22.5571	24.4313	24.1172	23.7459	23.7867	24.0506
beta-guanidinopropanoate	18.5631	22.5687	16.9485	17.4572	18.5881	18.9766	18.5252	17.8203	16.9397	19.3122	22.4057	19.5439	21.0087	20.1608	20.0659	19.4209	20.4629	20.2271	19.4656	20.4963	20.7733	20.8631	20.5593	20.7698	20.9522	19.2734	18.9954	19.488	21.1041	21.4395	21.7673	17.1634	21.2951	23.0927	21.7261	22.9562	19.1295	20.0643	17.6883	16.9397	16.9397	18.6208	21.3914	18.2787	20.2425	19.2439	17.9424	17.9982	20.8471
beta-hydroxyisovalerate	18.6408	19.0123	18.5342	18.8554	17.9221	18.3141	19.7831	19.0806	16.9636	17.6154	21.4108	17.4651	19.2194	18.4621	18.6044	19.0369	18.5147	17.97	18.8271	18.9934	19.6802	18.2867	18.2563	18.0951	19.3156	18.8268	19.129	18.0512	17.5976	18.5829	17.9416	18.9693	18.7742	18.9547	18.473	19.6523	20.7661	18.2164	18.9626	19.9887	18.8188	18.8963	18.6709	18.4683	19.1562	18.7941	19.6777	17.4721	18.5243
betaine	26.7498	28.974	27.5633	27.9623	25.6509	27.3938	27.8514	27.7209	27.0233	26.7114	27.3416	26.6534	27.1064	27.9689	28.659	25.55	27.2012	27.6129	27.3211	27.6635	26.4685	26.9547	26.4154	28.2792	27.7414	28.4197	27.371	27.7942	27.2561	27.1778	27.3721	27.352	26.5697	27.3224	28.0116	27.3577	28.6523	27.0178	27.4279	26.7094	27.5085	28.0559	27.8526	27.7561	26.907	28.4814	27.017	27.1129	27.528
betaine aldehyde	19.5119	18.1757	21.8544	20.7497	17.8509	20.3123	20.048	16.873	18.5502	16.9288	16.873	16.873	20.0645	21.4622	21.8858	17.5477	19.9573	18.1763	19.1965	19.2477	19.7698	19.3002	20.993	21.1378	16.873	22.7723	18.5598	18.9684	18.0533	20.3397	18.2721	16.873	17.8977	16.873	18.8092	18.8753	21.2798	19.0032	18.579	17.3449	17.8844	20.1633	20.3467	20.7513	16.873	20.8436	18.2653	18.2288	19.4364
betonicine	15.5498	14.9302	19.7421	20.3788	12.6688	12.6688	18.4663	16.2262	15.2553	12.6688	16.6474	12.6688	19.1497	12.6688	16.2002	12.6688	12.6688	12.6688	12.6688	12.6688	16.5238	12.6688	12.6688	12.6688	18.4139	17.0395	17.2169	18.1802	15.138	17.2791	12.6688	17.2017	12.6688	16.489	17.044	18.1263	17.7639	18.3188	15.5311	12.6688	19.3788	16.5123	12.6688	17.9653	18.2625	19.4511	15.6684	16.7023	18.6746
bilirubin (Z,Z)	20.2385	17.2467	17.3301	16.6193	17.8921	18.9886	16.6193	21.7243	17.4428	18.2065	16.6193	17.2654	16.6193	17.9024	16.6193	18.706	19.8427	21.0814	20.6146	17.4721	16.6193	20.5348	16.6193	20.7864	16.6193	18.4582	16.6193	17.7602	18.8917	16.6193	16.6193	18.1747	17.1331	16.6193	19.6074	16.6193	21.9587	16.6193	17.9799	16.6193	20.3244	19.2948	20.5939	17.4098	16.6193	16.6193	17.431	18.4397	16.6193
biliverdin	19.4555	18.7728	20.1593	18.7805	19.3552	18.9259	16.2161	18.8647	16.6069	16.8338	19.8634	17.1003	16.2161	18.2002	19.212	18.5393	19.1719	18.1739	19.26	18.2978	16.2161	19.5452	16.2161	19.1096	16.2161	18.385	19.8937	18.2516	16.9432	16.2161	19.2887	20.3658	17.828	17.3115	18.1666	16.2161	20.762	19.4068	17.4283	19.3237	18.7574	17.7581	19.1634	17.5617	16.2161	20.7656	17.2033	17.8352	16.2161
branched-chain, straight-chain, or cyclopropyl 12:1 fatty acid*	18.5211	16.3152	18.2435	13.3672	17.9426	19.6024	17.9872	16.0697	18.6753	15.801	13.3672	17.421	13.3672	17.1547	17.8318	13.3672	13.3672	16.0957	18.3315	13.3672	13.3672	18.2978	18.8836	16.7167	13.3672	13.3672	18.4859	16.0045	16.8254	13.3672	17.7344	17.1248	17.674	15.656	13.3672	13.3672	19.3624	13.3672	17.49	16.4659	13.3672	13.3672	16.4531	17.811	13.3672	13.3672	17.6474	13.3672	17.0301
butyrylcarnitine (C4)	22.8628	26.3145	24.2317	23.8473	23.3715	21.6282	22.257	25.0882	23.7622	23.0058	23.9283	22.0844	23.2813	23.3131	24.4229	22.6868	25.4732	25.4789	21.5779	24.2432	22.0665	20.6634	22.7886	24.1372	23.1103	25.9176	22.8224	24.0598	24.2535	22.3918	24.0794	22.7977	21.5353	22.5128	24.5132	23.1539	20.8269	22.5481	21.7898	22.2563	23.1541	22.4725	22.8038	23.7164	22.0496	24.9124	23.019	23.9776	24.2052
C-glycosyltryptophan	17.5266	18.454	19.7338	19.3338	18.2483	17.5851	19.2283	18.854	16.6237	18.5427	19.4704	18.9329	19.9262	18.1069	18.4118	17.6669	17.3481	18.5237	18.5404	17.9096	19.7035	16.9743	19.3232	16.3319	20.0017	18.3478	18.7741	18.9476	17.1304	19.8334	19.5618	18.3419	18.7391	19.7155	19.4872	19.4982	18.0512	19.871	18.4383	18.5396	17.2683	17.3685	18.944	17.6041	18.9458	19.3956	18.8969	19.5017	18.7873
caffeine	17.3029	16.416	16.416	16.416	16.416	18.6136	21.235	16.416	16.416	18.4239	20.7659	16.416	16.416	19.0564	20.4873	16.416	16.416	16.416	16.416	18.8756	20.7754	16.416	16.416	18.976	21.3014	20.9708	19.2921	16.416	17.5994	20.1377	16.416	16.416	16.416	16.416	16.416	16.416	18.9015	19.6518	16.416	16.416	16.416	17.1992	17.2136	20.3208	21.8108	16.416	16.416	21.2729	22.9664
caprate (10:0)	20.2709	19.9505	20.6803	19.6819	20.6308	20.7163	20.3042	19.5976	19.5812	19.72	21.0782	21.1871	21.162	19.9079	20.7139	20.4395	19.7579	19.8402	20.6176	19.0645	19.8799	20.2503	20.4867	20.1992	19.981	19.8741	21.0768	19.7112	19.7646	20.9285	18.5129	19.8558	20.6506	20.5661	19.7441	21.1192	20.6705	19.7217	19.9953	20.7625	19.652	19.753	19.6435	19.9126	18.5129	20.2504	20.5572	19.5828	20.7009
carboxyethyl-GABA	17.456	17.8287	17.3269	18.2488	17.5905	17.0074	18.572	17.7931	16.0992	17.7204	18.5038	20.3124	18.6557	17.2804	18.3541	16.376	16.843	18.8426	18.2881	19.8986	18.9108	18.0086	18.9238	17.2528	19.2858	17.9374	18.9596	17.7817	16.1217	17.3306	18.7023	18.0528	17.5381	18.1197	17.0245	18.752	17.9088	18.9426	17.0564	17.5655	17.4826	17.2359	17.8692	18.3697	18.2792	17.639	18.3441	18.9933	18.1896
carnitine	27.5352	28.5533	27.5524	28.032	27.3184	26.1124	26.8576	28.2115	25.6841	27.2313	27.7171	27.2181	27.089	27.4327	28.2099	27.5085	28.0215	28.1213	26.8511	27.6861	26.8818	25.9194	27.0072	25.881	27.5228	28.6145	26.7935	26.8462	26.6558	26.7173	27.7978	27.1554	26.9798	27.1378	27.6038	27.3426	26.813	26.9313	25.2939	26.6584	25.7345	27.4703	26.841	27.7154	26.864	28.1626	26.5637	27.06	27.3165
carnosine	15.4003	18.1552	18.2407	19.1957	18.8591	17.6766	15.4003	20.72	19.8829	26.491	15.4003	23.0562	15.4003	17.1307	17.3887	16.9474	18.5538	20.228	18.5769	16.7518	15.4003	18.9521	19.7483	19.3596	15.4003	18.4636	18.3751	17.5275	17.7206	15.4003	16.9981	18.0661	18.8532	17.6595	18.9464	20.2362	15.4003	16.6915	20.4088	15.4003	21.6186	18.3805	18.2386	17.9302	15.4003	20.4425	20.9685	22.259	15.885
carotene diol (1)	17.0836	19.3652	16.0469	15.3646	17.6279	18.6637	15.3646	17.6968	19.4687	20.2362	15.3646	19.3754	15.3646	18.3464	15.3646	17.826	17.0404	16.4251	18.8533	16.6538	15.3646	20.5961	15.3646	17.4531	15.3646	17.6162	15.3646	19.8831	18.4728	15.3646	15.3646	18.0582	17.344	15.3646	19.4205	15.3646	17.9805	15.3646	19.6404	15.716	17.9855	18.1926	19.0739	16.3695	15.3646	15.613	20.9911	19.182	15.3646
carotene diol (2)	14.7034	16.6432	14.7034	14.7034	14.7034	16.6679	14.7034	14.7034	15.9378	18.4265	14.7034	14.7034	14.7034	15.824	14.7034	15.9712	14.7034	14.7034	15.5932	14.7034	14.7034	18.8819	14.7034	14.7034	14.7034	15.8259	14.7034	17.7733	15.0518	14.7034	14.7034	14.7034	14.9453	14.7034	16.5242	14.7034	15.4838	14.7034	16.2106	14.7034	14.7034	14.7034	16.7707	14.7034	14.7034	14.7034	17.9996	17.2017	14.7034
carotene diol (3)	14.0585	14.0585	14.0585	14.0585	14.0585	16.8224	14.0585	14.0585	16.4136	17.2794	14.0585	14.0585	14.0585	16.1752	14.0585	15.8385	14.0585	14.0585	15.6979	14.0585	14.0585	18.2081	14.0585	14.0585	14.0585	15.3126	14.0585	17.3183	15.0728	14.0585	14.0585	14.0585	14.0585	14.0585	16.5211	14.0585	15.5612	14.0585	15.8603	14.0585	14.0585	14.0585	16.5957	14.0585	14.0585	14.0585	17.8652	16.6454	14.0585
catechol sulfate	12.9221	12.6166	15.0398	12.6166	12.6166	12.6166	12.6166	12.6166	12.6166	12.6166	17.9838	12.6166	14.9403	15.8668	16.7004	12.6166	12.6166	14.1442	12.6166	12.6166	12.6166	15.6457	15.7798	15.1241	16.4653	12.6166	12.6166	13.7322	14.7265	16.2268	12.6166	15.4056	14.9274	12.6166	12.6166	12.6166	14.2919	12.6166	12.6166	12.6166	16.1675	12.6166	15.2795	13.4964	15.2985	12.6166	12.6166	15.7777	16.7945
cefazolin	18.1856	18.1856	20.6768	20.2689	19.7364	19.9696	21.5399	21.874	20.5748	18.1856	18.1856	18.1856	18.1856	18.1856	18.1856	19.3864	18.1856	19.8657	18.1856	20.5654	21.3193	21.0601	21.0185	18.1856	18.1856	18.1856	18.1856	18.1856	18.1856	18.1856	19.9033	18.1856	18.1856	18.1856	18.1856	18.1856	18.1856	18.1856	18.1856	18.1856	18.1856	18.1856	18.1856	18.1856	18.1856	20.5978	18.4309	18.1856	18.1856
ceramide (d16:1/24:1, d18:1/22:1)*	18.384	20.0371	20.1315	20.1626	19.8019	18.0143	20.5647	20.779	19.3361	18.0143	19.91	20.0565	18.0143	18.0143	19.0248	19.8468	18.0143	18.442	18.12	18.5154	20.9493	19.638	21.0439	19.1558	19.8817	20.7155	20.3998	18.4596	19.1024	20.0658	21.4686	18.0143	19.6054	18.0143	19.9928	19.476	19.3459	20.9405	19.32	20.411	20.6565	18.0143	20.4576	18.0143	19.9292	21.1088	19.8628	19.2071	19.5754
ceramide (d18:1/14:0, d16:1/16:0)*	20.6292	21.928	21.0412	20.8127	21.3192	21.2611	20.7721	22.9253	20.7154	21.285	20.0257	21.1575	20.2209	19.5714	20.5892	21.491	20.261	19.6767	20.4778	20.5277	21.2531	20.9179	21.1993	21.1171	20.4625	21.9223	21.5755	19.8732	20.7049	20.7216	21.5287	20.6407	21.08	20.676	20.1697	20.1818	21.0288	21.5734	20.5459	21.0858	21.2794	20.402	21.3603	20.3575	21.0617	21.4003	21.2852	20.4511	20.6678
ceramide (d18:1/17:0, d17:1/18:0)*	19.421	21.2105	20.2663	19.5487	19.6913	20.1779	19.8115	21.4421	21.1026	21.8867	19.2079	19.3398	19.2622	18.1232	19.1149	20.0249	19.1984	19.0726	19.3103	20.0898	20.6632	20.9017	20.7844	20.7807	19.5058	19.9362	20.5835	19.1799	20.4194	20.2621	20.5394	18.9797	19.2086	19.7142	19.8457	19.2323	19.0587	20.177	19.8917	20.3889	21.0786	18.7613	19.6307	18.142	20.1684	19.9846	20.9848	20.2216	19.7872
ceramide (d18:1/20:0, d16:1/22:0, d20:1/18:0)*	23.5092	23.1449	24.2169	22.762	23.5084	23.9965	23.4529	24.5496	24.5402	26.5131	22.5089	23.101	23.017	21.2752	23.2567	24.0147	24.2179	23.2494	23.0198	23.902	23.7181	24.4453	23.4635	24.506	23.1683	23.5795	23.0909	22.8267	24.5958	23.5211	23.7121	23.2507	22.8215	23.3247	23.7088	22.8772	23.5275	24.3576	23.247	23.5916	25.1768	22.5377	22.9385	23.0169	23.398	23.092	24.3687	23.0326	23.8063
ceramide (d18:2/24:1, d18:1/24:2)*	20.9316	22.9385	22.4379	22.6149	21.511	21.6638	22.6087	23.6025	21.3131	23.2518	22.419	22.0464	22.5776	20.4337	21.458	22.1262	20.7417	20.9302	20.9675	20.3921	22.923	22.0919	23.5732	21.321	22.3578	23.1885	22.8813	21.5426	21.3615	22.4843	23.3535	21.6217	21.5615	22.6562	22.7843	22.3552	21.7076	23.0271	22.3154	24.011	23.707	21.6965	23.3543	19.7461	22.4057	22.8759	22.7545	21.8247	22.568
cerotoylcarnitine (C26)*	16.0774	15.2661	17.1071	15.9743	18.5734	15.1773	17.1452	14.4988	14.4988	15.0316	16.778	15.1215	16.7654	15.725	16.9444	19.0436	14.9076	14.4988	14.4988	14.5906	17.3922	14.902	16.1242	15.7317	17.99	14.4988	16.5814	14.4988	14.4988	15.9672	14.4988	15.152	15.5618	16.0462	15.5603	16.7974	16.1196	17.5133	15.9674	17.1494	14.4988	14.9614	16.1007	15.3252	17.0656	16.0953	14.4988	16.1364	17.9462
cholesterol	25.2702	25.6317	26.0468	25.089	25.8962	25.1926	25.3113	25.5124	25.6077	26.5976	25.5345	26.0418	26.1852	24.5448	25.4273	25.8982	25.1752	24.9299	25.0962	25.5654	26.17	26.195	26.0221	25.3025	25.6363	25.546	25.7288	25.3564	25.2312	25.6699	25.8589	25.5158	25.4842	25.7376	25.8771	25.5191	25.5082	26.1732	25.4635	25.8042	25.3415	25.2789	25.5735	24.8379	25.9629	25.6405	26.0644	26.7597	25.8671
choline	27.6055	28.3904	28.197	28.5587	28.6533	28.5326	29.5448	27.8555	28.3786	28.4326	29.0085	27.9199	29.6308	28.4986	28.5682	28.3318	28.0609	28.213	28.5196	28.5163	28.9575	28.8547	29.0805	29.0131	28.8685	28.6224	28.9695	28.186	28.3471	29.5966	29.1015	28.7339	27.9955	29.1555	28.2742	29.1287	28.8384	28.9869	28.3783	28.8712	29.1969	28.406	28.6377	28.3127	28.774	28.8791	28.2287	28.3897	29.1725
choline phosphate	27.2531	27.4121	27.77	27.5975	28.8741	28.6005	28.8268	28.6214	28.1361	28.0572	28.3139	26.8294	28.7641	27.6516	27.4238	28.727	27.2643	27.8386	27.9207	28.4937	28.649	28.0042	28.2591	29.186	28.7189	27.6784	29.4665	27.492	25.5331	28.8589	28.6555	27.6772	28.5472	28.8559	27.9708	28.6362	27.8725	28.8722	27.4995	28.7819	28.5425	28.8395	27.6574	27.4163	28.3812	28.0276	28.9784	28.8957	28.346
ciliatine (2-aminoethylphosphonate)	14.4117	14.4117	15.8976	14.4117	14.4117	19.2651	16.6626	14.4117	14.4117	14.4117	14.4117	15.3015	16.3874	14.4117	14.4117	14.4117	14.4117	14.4117	14.4117	18.0234	14.4117	16.0564	14.4117	15.6999	14.4117	14.4117	14.4117	14.4117	14.4117	14.4117	14.4117	14.4117	14.4117	14.4117	14.4117	15.8395	18.8893	18.131	14.4117	14.4117	14.4117	14.4117	14.4117	15.5058	14.4117	14.4117	14.4117	14.4117	14.4117
cis-4-decenoylcarnitine (C10:1)	15.6627	14.9307	14.7796	15.3762	13.3374	13.3374	17.7036	16.6122	13.3374	13.3374	18.6919	13.3374	18.2744	14.1054	18.2273	15.0539	13.3374	13.7717	13.3374	13.3374	17.0836	13.3374	15.4176	13.3374	17.7676	17.2801	13.3374	14.7364	14.0352	17.224	18.0064	14.7811	13.3374	17.386	14.7524	16.8941	13.3374	16.7757	14.0742	15.6904	13.5073	15.2211	14.5945	13.3374	17.754	14.3923	13.3374	14.9116	18.0325
citrate	19.1046	19.715	20.9313	26.5423	18.4214	18.9455	28.1735	19.9302	21.4083	18.9587	28.8585	17.6534	28.9782	19.7287	24.853	17.6005	20.2329	20.9387	19.1132	18.1043	29.1054	18.8646	26.7678	21.0237	28.9655	26.135	20.6707	17.976	19.3095	28.8346	28.3466	20.3164	22.6314	29.1132	18.874	28.9568	20.0672	29.0781	18.7727	25.1542	22.0578	19.1203	20.3425	23.6933	28.4016	18.8208	21.5803	18.6166	28.0445
citrulline	24.0157	24.0685	24.1103	24.8119	24.1351	23.7074	25.4	23.7014	23.6866	22.3788	24.489	22.7277	24.3203	23.8828	23.8945	24.002	23.8168	23.7557	24.1724	24.1114	24.5615	23.3868	24.8417	22.9134	25.3967	23.4924	23.9084	24.7831	23.9252	24.1736	24.4899	24.1739	23.0088	23.6619	22.8781	24.5453	24.4505	23.0025	23.741	23.6766	23.3253	24.7192	24.299	24.0301	24.329	24.2742	23.9242	23.871	24.7118
clindamycin	15.8761	23.8474	15.8761	15.8761	15.8761	15.8761	15.8761	15.8761	15.8761	15.8761	15.8761	23.4114	24.1477	23.7649	23.8786	15.8761	15.8761	15.8761	15.8761	15.8761	15.8761	15.8761	15.8761	15.8761	15.8761	15.8761	15.8761	15.8761	15.8761	15.8761	15.8761	15.8761	15.8761	15.8761	15.8761	15.8761	15.8761	15.8761	15.8761	15.8761	15.8761	15.8761	15.8761	15.8761	15.8761	15.8761	15.8761	15.8761	15.8761
CoA-glutathione*	14.8512	13.1561	13.1561	13.1561	15.4861	13.1561	13.1561	17.3439	15.0782	13.1561	13.1561	13.1561	13.1561	13.1561	13.1561	13.1561	15.59	15.609	15.9841	13.1561	13.1561	13.1561	13.1561	13.1561	13.1561	13.1561	13.1561	14.7045	15.6066	13.1561	13.1561	16.7129	16.0371	13.1561	16.348	13.1561	17.519	13.1561	14.7269	13.1561	16.8532	15.8414	13.1561	13.1561	13.1561	13.1561	15.7303	15.692	13.1561
creatine	28.4601	29.5378	27.3887	28.6475	28.0108	27.7761	28.9873	28.759	27.6762	29.8431	28.7824	29.1175	28.7779	28.2906	28.2505	26.9314	28.1827	28.449	30.1354	27.8583	28.7539	28.2176	29.9389	26.8965	27.9263	27.7929	28.3947	29.7719	29.46	28.9511	29.5935	30.0511	27.9992	28.2551	29.9116	29.7732	28.194	28.3043	27.6503	28.3176	26.7649	29.5434	28.3473	28.6188	28.8051	27.2521	28.6139	27.7281	28.5706
creatinine	24.8153	25.4801	25.2181	25.6261	24.925	24.7193	26.827	26.6004	24.5805	25.1481	26.4782	24.6084	26.5211	26.0721	26.4254	24.4893	25.4473	25.3669	25.8007	24.7909	26.4212	24.9534	25.9379	24.6837	26.6108	24.9421	26.0789	25.1503	24.7553	26.4449	25.9048	25.2549	25.2995	26.7808	26.0099	27.3115	25.5102	26.2057	24.4465	25.7312	25.7016	25.4493	24.7133	24.7914	26.3011	25.5221	24.6383	25.6935	26.6007
cystathionine	19.0287	17.6901	17.6394	16.0285	18.8042	16.9453	13.8107	16.6275	18.39	16.9928	16.3064	18.5331	13.8107	18.7041	18.4546	19.5643	13.8107	17.1446	18.0823	13.8107	18.3287	17.0755	13.8107	15.2188	13.8107	15.2687	13.8107	17.2777	16.433	13.8107	14.6948	17.5686	18.2554	13.8107	18.9677	13.8107	16.8641	13.8107	16.9673	13.8107	15.8777	15.924	17.0871	15.512	13.8107	16.2857	17.9357	21.2661	13.8107
cysteine	23.5578	22.9318	25.2631	25.0704	23.3066	24.306	23.2509	23.0458	25.5242	24.8195	24.4252	21.9541	21.797	24.1225	23.9357	23.1694	25.2402	24.5164	23.2515	24.761	24.3085	22.998	23.8132	24.2717	24.3127	24.7875	22.6021	24.854	24.2242	22.7681	24.0395	23.9897	23.9111	23.4001	22.6264	23.6416	23.6574	23.2862	23.355	21.4418	23.9683	23.5822	23.4756	24.8144	23.6316	23.3568	25.4803	24.4453	23.5114
cysteine s-sulfate	13.7106	14.6247	16.8731	16.5806	14.9044	16.0039	15.931	13.7106	15.2735	16.7504	18.2988	16.2821	13.7106	14.4389	16.7306	13.7106	16.0431	13.7106	13.7106	13.7106	15.2517	16.2689	16.8291	16.7263	15.3732	18.7513	17.4579	15.3318	13.7106	15.9116	17.0335	13.7106	14.9176	16.5329	13.7106	16.3661	13.7106	15.1372	13.7106	16.0293	14.0639	13.7106	15.6189	15.3024	16.782	15.375	13.7106	13.7106	17.6458
cysteine sulfinic acid	16.2961	17.1025	17.1073	17.9506	18.4727	17.5832	17.7384	15.0275	17.2007	18.2343	18.5534	19.23	19.3041	17.135	17.754	16.6341	18.1454	17.0265	16.1622	18.3064	18.4125	18.0221	18.9755	18.0546	18.1993	17.9926	19.4378	18.1366	14.9045	18.5458	17.998	18.2516	16.2391	17.7772	16.0393	18.3471	17.6983	17.7355	17.3402	17.3947	16.856	16.4989	17.6344	17.2672	16.9243	19.0849	17.1333	16.58	18.5207
cysteine-glutathione disulfide	22.656	20.0895	15.0335	17.8324	23.1091	16.1188	20.7595	24.1102	21.1212	15.9165	21.9225	18.0286	20.6368	23.3398	16.9246	23.299	21.3174	23.8363	22.2472	24.2371	20.9659	17.2961	18.062	18.3664	21.4707	18.9692	21.1051	22.9217	22.263	20.1916	21.3398	24.3671	22.5268	21.7362	23.7059	21.7019	22.7322	20.9126	23.1996	23.0364	24.0007	22.1042	18.669	23.9001	21.8151	23.6884	20.8415	23.3596	19.7803
cysteinylglycine	19.126	21.3653	23.9329	23.9107	18.6518	22.8167	21.5122	18.9369	20.3664	22.4572	20.5581	19.9445	17.0372	20.1177	22.1901	16.4059	20.2537	20.198	17.8253	19.8294	21.8041	18.007	17.3632	20.7903	21.8374	20.0471	17.9314	18.9798	20.0867	20.2658	21.8857	21.1567	19.8442	18.7895	17.7286	18.1619	16.4059	19.8388	18.2932	19.1815	21.0503	18.2429	18.5364	20.9118	22.0286	18.9553	19.4378	21.1376	20.0539
cysteinylglycine disulfide*	15.6929	22.3313	21.575	21.9301	18.6792	22.6807	22.1284	19.5105	17.4528	20.9511	20.5924	21.567	19.4249	19.0631	20.5499	14.3559	17.9837	18.4429	14.3559	18.749	18.5386	18.7629	16.7434	20.5993	20.3046	20.0484	21.9344	16.2637	14.3559	16.7565	19.4688	20.0697	16.466	18.9317	17.3349	19.3841	14.3559	18.0338	17.4727	22.0911	20.9848	14.3559	19.2089	20.008	20.3864	20.933	14.3559	19.1757	20.0265
cystine	20.89	24.4224	24.0014	24.0021	24.5974	24.4567	22.0601	23.1029	25.8919	25.3736	22.9975	23.9359	21.4698	24.7536	24.2369	21.9244	24.6552	24.6058	19.1624	24.2925	20.671	25.5159	23.0611	26.5174	21.4824	25.4524	24.3395	25.3301	19.5541	19.2964	21.8323	22.909	22.0565	21.4378	22.2064	21.6783	21.0364	20.5401	24.2846	22.7527	25.0445	18.9435	24.752	23.9631	22.0219	24.9519	16.8408	23.2166	21.7912
cytidine	18.0182	19.2446	17.4766	17.656	19.0345	17.2909	17.38	17.4435	20.2901	23.7938	18.5854	18.6232	19.1601	18.2418	18.2191	17.4981	18.6778	17.2772	19.3725	17.2537	17.9714	19.0275	18.6218	18.926	18.6224	17.9181	19.3725	23.7431	21.8476	18.0623	17.3198	17.9983	17.2995	18.4432	21.4645	17.6064	18.7894	17.6649	19.014	20.629	19.6192	18.1307	18.6485	18.6666	19.7819	18.1495	17.2547	20.4179	17.6986
cytidine 2',3'-cyclic monophosphate	13.7596	13.7596	17.6824	17.3993	15.2115	13.7596	13.7596	13.7596	13.7596	13.7596	17.6219	13.7596	17.4128	15.3093	13.7596	13.7596	14.1645	13.7596	13.7596	13.7596	17.801	13.7596	18.733	13.7596	16.5421	17.7859	13.7596	13.7596	13.7596	18.046	18.3472	13.7596	16.8259	17.0082	13.7596	17.1457	13.7596	16.9562	13.7596	13.7596	15.112	13.7596	16.5047	13.7596	16.5197	16.5989	13.7596	14.8723	17.5631
cytidine 5'-diphosphocholine	13.5766	17.745	13.5766	13.5766	14.5371	15.4731	13.5766	18.9094	17.8828	14.736	13.5766	13.5766	13.5766	13.5766	13.5766	13.5766	16.5766	16.0083	13.5766	13.5766	13.5766	15.3601	13.5766	17.6121	13.5766	13.5766	14.8548	16.5834	16.8011	13.5766	13.5766	15.8491	15.4144	13.5766	18.6492	13.5766	15.4624	13.5766	16.5642	16.7011	16.1842	13.5766	13.5766	15.7694	13.5766	13.5766	13.5766	18.7571	13.5766
cytidine 5'-monophospho-N-acetylneuraminic acid	12.8718	15.9977	12.8718	12.8718	12.8718	15.9141	12.8718	12.8718	17.1901	16.0652	12.8718	16.8242	12.8718	14.8216	12.8718	12.8718	14.1373	12.8718	12.8718	12.8718	14.8323	14.8648	12.8718	15.1801	12.8718	12.8718	16.477	14.2297	15.9972	12.8718	12.8718	13.7223	14.6693	12.8718	15.4162	12.8718	15.9668	12.8718	15.7698	15.4587	17.5938	12.8718	12.8718	15.1938	12.8718	12.8718	15.7675	14.5071	12.8718
cytidine-5'-diphosphoethanolamine	13.7792	16.5533	13.7792	13.7792	13.7792	14.8541	13.7792	17.6375	17.2698	13.7792	13.7792	13.7792	13.7792	13.7792	13.7792	13.7792	15.611	14.9301	13.7792	13.7792	13.7792	14.8885	13.7792	17.0614	13.7792	13.7792	13.7792	13.9624	17.303	13.7792	13.7792	14.2953	14.305	13.7792	17.1046	13.7792	13.7792	13.7792	15.4692	15.2664	14.8288	13.7792	13.7792	15.706	13.7792	13.7792	13.7792	17.5891	13.7792
cytosine	14.6049	16.2729	14.0741	16.4503	16.6394	14.0741	14.0741	15.9949	14.0741	15.1543	17.6925	16.6349	17.9407	14.3648	17.1394	15.002	14.6364	14.0741	14.5807	14.0741	18.2578	16.3018	18.5411	15.5742	17.6099	14.0741	19.2234	15.8864	14.0741	17.9569	18.4165	14.0741	16.5979	17.558	16.6795	15.3731	15.2437	17.3324	15.5189	17.2145	14.8454	14.0741	16.1291	14.0741	16.4907	15.3491	15.7564	17.6738	17.9288
decanoylcarnitine (C10)	16.9124	16.1532	16.2024	16.8792	14.3925	14.3925	18.6253	16.3228	15.1403	14.3925	19.6401	16.1586	18.9839	15.9807	19.3814	16.2486	14.3925	14.3925	16.1898	14.3925	17.7798	14.3925	17.1187	14.3925	18.1868	18.7759	16.1303	16.4024	15.9093	18.0836	19.3348	15.0874	14.3925	17.6654	15.4937	17.5908	14.3925	18.6992	14.3925	16.605	14.3925	14.3925	15.9839	14.3925	18.8326	15.8952	14.3925	14.3925	18.6001
dehydroascorbate	22.4875	22.2657	21.3218	20.9459	22.3744	21.5213	15.6847	25.535	21.0167	21.9404	17.6107	20.4231	18.3698	21.6976	20.6256	22.9661	20.9405	22.393	20.4443	22.4318	20.3077	22.5171	18.6416	23.0371	20.5412	21.3755	15.6847	21.1991	21.0295	21.8492	18.4854	21.6758	19.1856	20.9464	22.6375	20.5426	20.9284	20.0727	21.8849	15.6847	21.2846	22.1127	22.9406	21.2935	19.7668	18.3739	21.0139	22.7075	20.4432
dehydroepiandrosterone sulfate (DHEA-S)	16.1534	15.0233	15.6104	13.1877	13.3629	18.3396	19.1875	16.4004	14.4191	13.2826	17.1512	14.9009	13.1877	15.4023	17.053	16.5127	13.1877	16.4847	16.38	14.8241	13.1877	13.1877	13.1877	14.1617	13.1877	15.3041	18.8477	14.5792	13.1877	13.1877	13.1877	13.5633	16.1648	13.1877	14.5509	16.6643	17.2718	13.1877	17.1096	17.6543	17.1003	16.9515	14.9708	13.1877	13.1877	13.1877	14.1874	15.5682	15.2852
deoxycarnitine	23.3662	25.4309	23.6642	24.6785	23.1405	23.1436	24.4724	24.3244	23.3315	23.4356	23.4245	23.5667	23.6135	24.9059	25.3437	22.8426	24.594	24.8875	24.0938	25.9227	23.7744	23.1578	23.8031	23.3392	23.7731	25.4209	23.4454	24.2492	23.9804	24.1164	23.4987	23.787	23.5969	23.8369	24.765	24.6106	24.267	23.1631	23.0602	23.2367	23.7765	24.7126	24.6827	24.487	23.2975	25.173	23.2599	24.0221	23.9292
desmosterol	17.841	17.2905	15.1583	16.4679	17.4155	17.2642	15.1583	18.3614	18.1073	20.5458	17.7743	17.9774	17.8893	17.11	17.0421	16.7473	18.111	16.0617	17.3973	20.086	18.2656	17.5254	17.542	19.7618	17.0688	16.6183	19.3667	16.3173	20.1408	17.9245	17.7438	17.8022	17.3631	17.3842	20.4541	17.1881	17.2108	18.1094	17.5066	20.0511	19.2961	17.6757	17.3188	17.0661	17.3677	16.6518	15.1583	17.2672	18.3717
diacetylspermidine*	15.9516	20.5138	15.9516	17.9238	15.9516	15.9516	15.9516	15.9516	15.9516	21.5241	18.8327	19.7402	15.9516	18.0353	19.3	15.9516	15.9516	18.6049	15.9516	15.9516	15.9516	15.9516	15.9516	15.9516	15.9516	15.9516	15.9516	15.9516	15.9516	15.9516	15.9516	15.9516	17.6918	15.9516	15.9516	15.9516	15.9516	15.9516	16.3897	17.9992	17.8477	15.9516	15.9516	15.9516	15.9516	15.9516	17.4474	18.1835	15.9516
diacylglycerol (14:0/18:1, 16:0/16:1) [2]*	18.8733	18.4314	18.0614	18.4886	19.9944	18.6059	15.2613	18.3725	19.1768	18.3962	15.2613	19.1879	18.4889	17.489	15.2613	18.3242	18.4488	17.7258	19.2687	17.0028	17.7282	18.5222	17.9439	17.3809	17.8197	15.2613	16.6213	18.3838	18.6128	16.9963	17.0594	18.9481	19.2794	15.2613	15.2613	16.8913	17.6654	17.5642	18.5817	19.9914	16.5258	16.8029	16.4342	18.633	19.9469	16.459	18.61	15.2613	15.2613
diacylglycerol (16:1/18:2 [2], 16:0/18:3 [1])*	21.2319	19.7272	19.8196	20.7922	21.0437	19.8076	19.2298	20.7165	21.0951	20.7879	18.1829	20.3071	20.9995	19.5172	16.8513	21.2598	20.1675	19.2493	21.717	19.272	20.7003	19.8713	20.3958	19.9731	20.3657	18.7879	19.3918	20.7621	21.2005	19.852	20.2274	21.5119	21.6763	19.9642	18.5186	20.1231	19.3308	19.9924	20.9197	22.9579	19.4067	20.1378	19.4418	20.5183	21.9127	18.6004	20.8493	18.1773	19.3987
dihomo-linoleate (20:2n6)	23.1758	24.7302	22.9137	23.5481	24.1672	23.5434	21.3639	24.2056	25.2928	24.4372	22.2413	25.4607	22.6574	24.407	23.9535	23.7332	23.2535	23.6845	24.3076	24.345	20.5816	24.2571	22.0067	23.5261	21.473	23.134	21.6129	25.5846	25.0378	22.5328	21.9489	25.2839	23.2176	21.2159	24.2255	21.742	23.1417	21.7099	24.3331	22.7118	24.4825	24.148	23.5564	23.7032	21.3333	22.141	22.6917	24.0115	22.1423
dihomo-linolenate (20:3n3 or n6)	23.9267	25.6982	24.2636	25.1245	24.4149	25.0866	22.5095	24.6525	25.5357	26.1637	24.7437	26.8165	24.7156	24.3639	24.0796	24.6297	24.3234	24.0904	24.4474	25.0894	21.6524	25.6699	23.9388	24.6144	21.6417	23.3772	22.5027	27.2256	25.0855	24.4207	22.8542	25.0505	24.6856	23.063	25.3018	23.3159	24.1636	23.5922	24.64	22.4612	24.6848	24.8818	24.3822	23.7212	22.9223	22.021	24.3968	23.6905	23.2013
dihomo-linolenoylcarnitine (C20:3n3 or 6)*	18.5288	22.0107	18.7308	19.3918	18.9724	17.3624	18.1352	19.9962	20.9986	20.9228	19.245	22.1624	18.6428	20.6968	21.4864	19.9498	17.653	19.427	18.7498	19.3654	17.7703	19.365	18.0021	19.1787	18.3966	20.6323	17.9889	20.6637	20.6443	17.6327	18.3406	18.3063	18.0545	17.5459	19.3668	17.2184	17.2008	17.2008	17.2008	17.2008	17.2008	18.9317	19.2771	18.5102	17.2008	18.8786	17.7077	18.3712	18.7371
dihomo-linoleoylcarnitine (C20:2)*	19.6673	21.2814	19.1177	19.8784	21.1881	16.8166	19.3477	19.4176	18.3996	18.3425	20.2014	20.8766	20.008	21.6424	22.0001	22.7238	17.7156	19.2276	19.2733	19.3438	19.3264	16.9302	18.772	16.7928	19.9009	22.3424	19.2247	21.2755	20.0974	19.3533	20.5913	19.2362	17.4036	18.9251	20.2215	18.7587	17.3994	20.3773	21.3273	20.3562	18.5729	18.9401	20.0852	18.4575	18.883	19.8416	16.3255	20.7365	21.2517
dihydroxyacetone phosphate (DHAP)	19.4862	19.196	20.8692	20.4325	18.9511	20.75	21.3722	20.7409	16.7175	20.791	20.8596	17.7488	21.3306	18.8398	18.924	18.5925	21.2143	19.6328	19.9557	20.0359	22.2669	19.4805	21.0947	16.3451	22.1558	20.5734	21.7583	20.8746	15.4464	21.5311	20.5955	19.1678	20.037	21.5273	19.1655	21.788	20.7545	21.3596	19.6354	19.1304	17.5757	20.1884	19.169	19.424	21.4057	19.5987	21.0311	19.2641	21.5093
dimethylarginine (SDMA + ADMA)	25.4697	23.9912	23.3632	24.4944	26.2242	26.6047	23.7219	22.9574	24.4274	23.1362	22.8765	25.0507	22.5935	26.4262	24.5646	24.5146	24.6276	25.8805	25.064	25.982	23.1617	24.4847	24.47	25.4736	23.2929	23.5393	25.1424	26.4053	25.3549	22.1533	22.8432	24.1342	25.8346	22.7695	24.2961	23.3802	26.5651	23.1496	25.8935	22.925	24.6192	25.4343	25.4377	26.4634	22.5698	26.5791	25.4919	27.0638	24.2748
dimethylglycine	20.7536	20.155	21.1183	21.7308	21.7538	20.3338	22.2793	22.2866	20.0134	19.2232	22.1265	19.7197	21.2537	20.3078	21.08	20.81	20.3986	20.6265	20.3404	21.1224	21.2059	20.1663	20.8058	20.2902	21.5517	20.5984	21.4088	20.1715	18.6016	21.2081	21.9088	19.4402	20.6407	21.4304	20.2495	21.853	20.3924	20.42	20.5089	21.153	20.6581	20.1772	21.7673	19.0361	20.7516	21.5906	19.5255	20.7336	21.5064
diphenhydramine	17.3915	17.3915	17.3915	17.3915	17.3915	17.3915	17.3915	17.3915	17.3915	17.3915	17.3915	17.3915	17.3915	17.3915	17.3915	17.3915	17.3915	17.3915	17.3915	17.3915	17.3915	17.3915	17.3915	17.3915	17.3915	22.7673	17.3915	17.3915	17.3915	17.3915	17.3915	17.3915	17.3915	17.3915	17.3915	17.3915	17.3915	17.3915	17.3915	17.3915	17.3915	17.3915	17.3915	17.3915	17.3915	17.3915	17.3915	17.3915	17.3915
docosadienoate (22:2n6)	18.9415	20.9429	19.1431	19.5412	21.8634	19.3548	16.4277	21.667	21.0356	20.3772	18.7433	22.1245	18.2421	19.8765	20.0284	21.3929	19.707	19.5216	19.5607	19.6518	15.8239	20.81	18.0387	19.2461	15.8239	19.4367	18.2824	21.3637	20.3888	18.2912	17.8436	21.345	19.881	16.8209	20.6478	17.4362	19.0992	16.7363	20.0838	19.0499	20.7656	19.3057	19.8558	19.3455	15.8239	18.6952	19.1672	20.8866	17.8993
docosadienoylcarnitine (C22:2)*	20.2091	21.231	19.4354	20.0364	23.3212	16.6052	17.8327	19.8992	17.0487	16.5266	19.1164	21.3259	18.7751	20.8463	21.4822	24.6147	20.3001	19.7647	18.0597	19.3717	18.2949	16.5266	18.4542	16.5266	17.4272	21.5457	18.4912	21.248	19.9726	19.9153	20.6913	16.5266	18.7905	18.0589	21.0186	18.9159	17.6994	19.7101	20.3355	19.3683	19.0345	16.5266	20.3762	18.4056	17.6218	19.3311	16.5266	21.0644	21.3286
docosahexaenoate (DHA; 22:6n3)	22.8284	25.2747	24.0055	24.3338	22.0627	24.276	21.5565	21.8119	24.7429	24.6916	23.0915	25.161	23.3558	23.7054	23.3109	21.892	22.1462	22.9094	24.2378	22.6117	21.4628	24.7591	24.2737	23.4415	21.8431	24.107	20.4966	23.5887	23.3324	22.8778	22.2674	23.0949	23.1436	21.7704	23.384	22.204	23.2225	22.6193	23.8387	20.8096	22.4979	23.1658	23.233	22.8888	21.7266	22.0518	23.9426	21.534	22.1577
docosahexaenoyl ethanolamide	14.3723	18.0622	16.4547	14.3723	14.3723	16.3816	14.3723	14.3723	16.216	16.844	14.3723	15.1614	14.3723	15.6953	14.8455	14.3723	14.3723	14.3723	14.8556	17.6301	14.3723	16.4725	14.3723	16.457	14.3723	17.5406	14.3723	14.3723	16.0116	14.3723	14.3723	14.3723	14.3723	14.3723	15.8441	14.3723	15.5219	14.3723	14.9448	14.3723	15.1758	15.7555	16.4495	14.5127	14.3723	18.4079	14.8969	14.3723	14.3723
docosapentaenoate (n3 DPA; 22:5n3)	22.6974	24.1015	22.7828	22.1077	22.1479	22.8398	19.857	21.9763	24.0689	23.6482	22.103	24.5624	22.7635	22.6907	22.0408	22.1179	22.2589	22.2359	23.1938	20.1073	19.9593	24.4438	22.716	22.8074	20.8863	21.8356	19.8972	23.8792	22.3527	23.0101	21.4793	22.3568	23.0809	21.81	22.5194	22.0692	21.3654	22.3749	22.6896	20.4265	21.9209	21.4585	22.3942	21.9616	20.8549	19.9373	22.6208	21.3194	21.9456
docosapentaenoate (n6 DPA; 22:5n6)	21.1199	20.6087	21.3719	23.3457	21.2305	21.7579	19.9342	20.2371	22.2996	22.584	22.4297	23.033	20.832	20.2047	21.5407	20.9693	21.7418	20.7929	20.8399	21.3782	21.035	21.5994	22.0676	21.7179	21.8456	21.5207	18.8199	21.0791	20.7437	17.6241	22.1916	21.3694	21.3781	20.1596	20.9109	20.0581	21.3771	19.433	22.1455	18.8109	21.968	21.03	20.2799	21.6774	18.9443	19.3207	22.0323	18.726	19.9042
docosatrienoylcarnitine (C22:3)*	18.3397	19.8212	17.0331	17.8178	18.7703	15.0947	15.0947	17.3806	15.0947	16.9998	17.2474	18.5512	17.328	19.707	20.364	20.4119	15.0947	17.9795	17.5025	17.8349	15.8052	15.0947	16.4758	15.0947	16.5848	20.4754	16.5986	20.0018	18.1205	17.1494	18.3034	17.0263	15.0947	16.2084	19.2934	16.2779	15.3195	18.0657	18.8217	17.0731	16.5632	17.4339	18.4804	16.8476	15.0947	18.5211	15.0947	18.1893	19.0308
dodecadienoate (12:2)*	16.0855	16.7408	16.331	16.1549	16.0698	16.3817	14.2137	15.948	16.4713	15.142	14.2137	16.7674	17.668	15.2205	16.651	14.6403	14.2137	15.8755	17.3549	15.715	14.2137	16.445	17.1585	14.2137	14.2137	14.2137	18.3601	14.6274	16.4003	17.6275	14.2137	14.2137	16.8799	17.648	16.5106	17.7677	16.3715	14.2137	17.4305	17.6563	15.943	15.9784	15.6018	15.7367	14.2137	14.2137	17.2493	15.0441	14.2137
eicosanoylsphingosine (d20:1)*	16.4839	15.8923	16.9093	16.0518	15.7309	16.0706	16.4767	17.7275	16.7955	17.0486	16.7287	16.4746	15.4656	15.8111	15.1326	15.7322	16.3637	17.345	16.3918	15.8269	18.1118	16.546	17.0244	17.1671	16.652	15.7096	16.2249	16.5104	17.3141	16.9775	16.8612	16.8592	15.6832	16.0496	16.7779	16.3481	16.1411	16.5994	15.8809	17.3773	16.818	15.1326	15.8945	15.6264	16.7074	16.253	17.6554	16.843	16.9954
eicosapentaenoate (EPA; 20:5n3)	22.1651	25.6113	22.1813	22.1162	21.1133	23.0736	20.1868	20.6568	22.4746	23.5449	21.9504	24.4163	22.3055	23.2956	22.4819	21.5879	21.9961	21.1857	23.9037	22.9766	20.3437	25.4632	23.79	22.1331	21.2549	22.5236	20.269	22.5985	22.1822	21.8635	20.8514	24.1887	22.0765	21.7918	22.7816	21.6389	22.5415	21.6777	20.8747	19.8103	21.5568	24.153	22.9384	22.2208	21.6457	21.0449	22.6697	21.5184	21.0945
eicosenoate (20:1)	24.2365	24.5371	23.6944	24.1639	24.9987	23.486	21.9882	25.5656	25.4085	24.3096	22.423	25.5412	22.8414	24.5445	24.3645	24.3612	24.8153	24.1954	25.2241	24.9029	21.7051	24.3952	22.5843	22.8374	21.5626	23.3909	21.912	25.1406	25.1988	22.5085	22.1174	25.9329	23.8825	21.594	24.1714	21.6909	23.2866	21.824	23.7486	22.8047	23.6523	23.7678	23.5083	25.0183	21.7513	23.0204	22.3395	23.2066	21.9874
eicosenoylcarnitine (C20:1)*	21.9287	22.4538	21.2975	21.2588	24.3311	18.9994	20.4808	21.6955	18.9821	19.7919	21.3152	23.0608	21.6063	22.4751	23.1206	25.3239	20.1006	21.57	20.3306	20.2853	20.5329	18.1272	20.484	16.9892	20.59	22.6923	21.2268	22.3992	21.1603	21.4211	23.1471	20.6205	20.1486	20.2612	21.5965	19.9471	19.6022	22.2158	21.0808	20.8816	19.5251	20.5539	21.275	19.6057	20.5129	21.4922	17.8716	21.5457	21.7508
ergothioneine	18.7591	22.9086	22.1359	22.9588	20.9864	20.8971	22.2238	23.141	19.5926	18.691	19.1168	20.0394	19.5022	21.4018	22.0502	20.5672	20.1926	21.6676	22.254	20.2003	21.521	21.6013	22.0669	20.3894	22.1243	22.6383	20.3781	20.8488	20.2851	21.1671	19.672	22.8051	21.4119	20.1851	24.1787	23.4784	22.5672	22.2469	23.3679	23.8427	21.0967	20.3157	21.9941	21.3449	21.3811	21.792	20.3653	21.563	21.9989
erucate (22:1n9)	21.7996	21.9615	21.5408	21.2055	23.6661	21.3005	18.6068	23.6671	22.9985	21.6946	20.2926	23.0287	20.5768	21.8894	21.3279	23.3868	21.9622	21.8682	21.515	21.0523	18.397	22.7708	20.1701	20.9548	19.717	20.1943	20.2016	22.2695	22.0079	19.9889	18.819	22.5936	22.2798	20.2405	22.3541	19.9433	20.5567	19.7602	21.5116	20.663	21.058	20.8557	21.4703	21.7198	19.1326	20.491	20.1989	21.3702	19.4648
erucoylcarnitine (C22:1)*	21.1541	21.059	20.1688	20.0852	25.189	16.7767	16.7767	21.5124	17.667	18.0883	19.0429	22.2723	18.851	20.2584	20.9106	25.9998	21.0523	20.4212	17.8582	19.2658	18.3464	16.7767	19.1301	16.7767	16.7767	20.9422	18.7874	21.0636	19.4929	20.921	22.0113	18.8072	20.9395	18.3334	20.9095	19.6561	19.0297	20.1248	19.2705	16.7767	18.8571	18.5578	20.7163	18.6641	16.7767	20.1798	16.7767	20.8728	21.2313
erythritol	15.1075	15.4207	16.0424	16.2213	14.8207	15.8786	16.1933	18.5614	16.4928	16.9801	16.4895	17.7818	17.9083	16.2646	16.5575	14.8207	17.0044	17.8277	16.085	16.2585	14.8207	15.9085	14.8207	16.9877	15.5923	16.2397	16.7506	16.941	16.4896	17.0131	16.72	17.6167	15.3052	15.9257	17.0057	14.8207	15.7794	16.158	15.9848	14.8207	16.4686	16.0751	20.5716	16.1104	15.8297	16.4447	16.039	17.0289	16.9322
erythronate*	22.7344	22.3673	22.3976	22.78	23.6768	22.8495	22.3292	23.3505	23.0388	23.0953	22.4891	22.7942	21.7552	21.6392	21.8518	23.3194	23.9675	22.8351	22.0237	22.4226	21.7201	23.2986	21.8031	23.6074	22.0859	23.2294	23.066	22.0874	22.3903	22.1732	22.2182	22.6457	23.0906	21.6486	22.6355	22.0772	22.7952	21.6687	22.5769	22.0412	22.6367	22.4782	22.9224	22.3311	22.2972	22.8965	23.0915	22.8197	22.1263
escitalopram	18.6927	18.6927	18.6927	18.6927	18.6927	18.6927	18.6927	18.6927	18.6927	18.6927	18.6927	18.6927	18.6927	18.6927	18.6927	19.4994	18.6927	20.0783	18.6927	18.6927	18.6927	18.6927	18.6927	18.6927	18.6927	18.6927	18.6927	18.6927	18.6927	18.6927	18.6927	18.6927	18.6927	18.6927	18.6927	18.6927	18.6927	18.6927	18.6927	18.6927	18.6927	18.6927	18.6927	18.6927	18.6927	18.6927	22.0804	18.6927	18.6927
ethyl alpha-glucopyranoside	14.2023	14.2023	14.2023	16.9307	14.2023	16.3153	19.9807	18.2795	14.2023	14.2023	16.9	14.2023	18.8016	14.2023	14.2023	14.2023	14.2023	17.418	14.8032	14.2023	14.2023	14.2023	17.7511	15.0091	19.0178	17.2343	14.2023	14.2023	14.2023	14.2023	14.2023	14.2023	14.2023	15.7865	14.2023	18.472	15.8739	19.4013	14.2023	17.1949	14.2023	14.2023	14.2023	15.7181	18.875	19.4419	14.2023	14.2023	18.0305
ethylmalonate	19.2118	18.8242	20.0837	18.5831	22.4549	18.8356	19.7608	20.7968	20.2542	19.3951	20.1784	18.7418	18.2061	18.2161	18.9968	21.5741	21.3064	19.8552	18.2984	19.6012	18.1361	17.717	17.9775	19.2043	19.6322	18.9219	19.3275	18.0275	18.084	19.144	20.7776	18.9087	22.4869	18.2844	19.636	19.6213	18.1723	18.4095	18.262	18.4165	18.6207	18.1466	19.5762	18.7174	19.0066	19.2119	20.1387	20.1572	19.5784
flavin adenine dinucleotide (FAD)	18.8014	18.3437	18.8268	17.7495	19.2894	19.2128	16.668	18.5921	19.3961	18.6821	16.6342	18.9869	16.1537	18.9981	18.3866	18.8521	19.5217	19.1031	19.5009	19.9136	16.1511	19.1064	16.8181	19.6326	15.3945	17.5561	18.1886	18.4822	19.0272	17.3206	15.8313	19.6983	19.3623	17.1193	18.8272	17.1417	19.5694	16.4939	19.696	17.173	18.8306	19.8137	18.5629	19.554	16.6454	17.9759	19.9923	17.8246	16.2884
flavin mononucleotide (FMN)	17.3538	13.6022	18.3929	17.2966	16.2376	16.0633	13.6022	13.6022	16.0414	16.8737	16.8046	15.1164	17.0321	16.8145	17.4005	16.4967	16.7513	14.7508	14.7125	15.6667	16.4282	16.1781	16.5621	16.4357	16.526	18.4814	15.3571	14.0228	14.2526	17.2464	16.58	14.0392	18.0817	17.0662	13.6022	16.1396	16.1888	16.9239	15.9738	13.6022	17.3552	15.9436	16.3264	16.0743	16.6578	14.8295	16.9337	14.3647	16.715
fluoxetine	14.0584	14.0584	14.0584	14.0584	14.0584	14.0584	14.0584	14.0584	14.0584	14.0584	14.0584	26.902	27.4429	14.0584	14.0584	14.0584	14.0584	14.0584	14.0584	14.0584	14.0584	14.0584	14.0584	14.0584	14.0584	14.0584	14.0584	14.0584	14.0584	14.0584	14.0584	14.0584	18.82	14.0584	14.0584	16.4212	14.0584	14.0584	14.0584	14.0584	14.0584	14.0584	14.0584	14.0584	14.0584	14.0584	14.0584	14.0584	14.0584
formiminoglutamate	16.4943	16.9727	16.3282	17.3467	16.6898	16.5915	18.042	18.4082	13.7185	16.1232	17.9695	13.7185	13.7185	16.3959	17.3304	16.4093	16.6204	16.0763	17.2602	16.6407	16.4049	17.1187	17.5428	13.7185	17.0914	13.7185	17.7651	16.0921	13.7185	13.7185	16.3575	17.4221	16.7968	13.7185	17.0105	17.6142	18.2499	13.7185	15.8664	13.7185	16.8241	15.9318	17.9294	19.2297	13.7185	18.7823	16.9182	16.5879	16.8673
fructose	13.8391	14.8855	16.2168	18.4112	14.4118	13.8391	16.6853	19.2895	13.8391	13.8391	18.6834	13.8391	17.7606	15.7843	17.0322	15.2418	16.5688	13.8391	13.8391	13.8391	18.3697	13.8391	18.4006	13.8391	17.5408	16.7352	16.828	13.8391	13.8391	17	18.0977	16.4804	14.8599	17.9961	17.5021	17.7515	13.8391	17.2619	13.8391	16.8418	13.8391	13.8391	15.489	14.8474	18.0515	13.8391	13.8391	16.2659	18.6466
fructose 1,6-diphosphate/glucose 1,6-diphosphate/myo-inositol diphosphates	18.9078	20.4454	17.2771	16.8115	19.3548	22.1751	21.5943	20.7558	14.6131	18.9388	18.6658	17.9285	19.569	13.3583	16.2058	18.8869	20.5171	18.646	19.4213	18.5616	19.6789	20.3384	18.418	15.454	20.0431	16.751	20.6188	21.0534	12.9599	18.8108	17.1863	17.2903	16.5088	19.8247	19.5607	18.9222	21.3994	18.6119	20.07	17.0119	16.5059	21.7857	19.9557	12.9599	19.6761	19.6734	20.0552	20.22	18.7098
fructosyllysine	16.6691	15.4754	16.4644	17.5815	16.7493	16.8543	20.3618	19.7702	15.6753	16.0051	21.1154	16.2206	19.7997	18.0207	18.5411	15.9717	17.321	17.6668	17.3063	15.2782	19.2384	16.2812	18.1241	15.5537	18.5567	19.1889	18.6862	17.0971	16.1129	17.2315	17.7548	17.8818	15.973	17.7596	17.4854	18.3805	18.3513	18.1731	16.1345	18.3104	17.0468	17.5737	18.1417	16.5594	18.2675	17.9388	16.2318	16.7885	18.8614
fumarate	23.6653	22.8719	24.4068	23.1307	23.2169	23.2964	22.4215	24.4604	23.1543	21.924	22.2564	21.0211	22.5444	23.1815	24.1484	23.0317	24.234	22.1634	23.4495	23.4501	22.5472	22.7145	22.754	21.8226	22.5834	23.6638	22.8965	23.2219	22.3289	22.7368	22.4613	23.3772	25.0292	22.8303	23.3936	22.7523	23.3974	22.5823	23.1662	21.2981	24.1873	23.6307	24.0534	24.4373	23.261	22.8716	22.0175	22.5733	22.6605
gamma-carboxyglutamate	16.5733	18.4172	18.2723	18.4709	17.9597	16.6921	20.4033	18.2166	16.9536	16.9674	19.4495	17.893	21.1035	17.4687	17.8293	17.3068	16.4551	18.3963	17.6832	18.3218	21.6037	17.1034	20.1219	17.0905	22.2165	17.7216	19.1818	18.5968	16.434	21.307	20.563	17.9689	18.8399	21.1232	18.76	21.5183	18.1087	21.344	17.1038	18.6169	17.4495	16.96	19.2351	17.1626	19.9576	18.8759	17.9217	19.0145	19.4169
gamma-glutamyl-alpha-lysine	17.9256	17.2583	16.4042	18.7224	19.2147	19.2255	18.496	15.0394	18.2785	17.8266	19.7715	18.2705	17.1696	19.5357	18.5094	16.1065	18.2318	18.0972	15.0394	17.8375	19.3364	19.1654	18.9815	19.0213	18.2299	18.9134	18.9836	19.1706	15.3366	16.3225	16.6515	17.4215	17.7707	16.5568	15.0394	18.2	17.247	16.4766	18.1797	17.9215	18.3337	15.939	18.962	19.7067	16.9206	19.1981	17.7786	17.733	17.9621
gamma-glutamyl-epsilon-lysine	16.6352	18.7187	17.1291	19.1494	20.575	20.3972	21.042	16.5385	17.6794	18.7016	21.0893	19.042	20.0935	19.4995	18.3601	16.8197	18.4053	18.1975	16.7421	18.3636	19.1571	19.9811	20.8502	19.1632	19.4724	17.5073	19.0945	19.1708	15.8613	16.7353	15.5885	18.1429	15.6141	20.7361	18.6565	20.1939	19.3565	16.0984	18.2848	18.6643	19.0119	16.7891	19.8502	19.2708	16.9145	20.8332	18.6189	17.7181	19.5205
gamma-glutamylalanine	19.6953	17.6767	15.8504	17.1943	19.7708	17.3887	17.2336	17.2822	20.167	15.8504	19.0861	15.8504	15.8504	21.4205	16.2481	17.4853	20.3192	19.981	15.8504	20.0059	17.5257	15.8504	15.8504	20.2206	17.007	18.909	17.9071	19.7353	17.0981	17.0297	16.9228	17.574	19.3299	15.8504	15.8504	15.8504	17.9614	17.3348	19.3979	15.8504	19.8092	17.5998	18.558	21.8207	16.7538	18.8341	19.8935	19.2208	16.8164
gamma-glutamylcysteine	14.584	13.8363	13.8363	13.8363	15.6421	13.8363	13.8363	13.8363	22.0628	13.8363	17.6732	13.8363	17.5955	16.7933	13.8363	13.8363	18.0469	14.7056	13.8363	14.7724	18.1672	13.8363	15.8425	17.0093	16.6319	16.43	13.8363	16.5881	17.5895	16.2836	17.3537	13.8363	17.2536	13.8363	13.8363	16.5365	13.8363	17.3421	14.7952	13.8363	13.8363	13.8363	13.8363	13.8363	13.8363	13.8363	19.512	13.8363	15.0692
gamma-glutamylglutamate	22.8487	22.3772	19.4863	23.4867	22.5506	22.7686	22.4405	19.7669	24.856	21.2782	21.8734	21.9539	21.7037	22.9289	20.6809	21.58	23.8032	22.2676	21.9633	23.8064	23.4654	23.1364	22.2463	23.7627	22.2028	23.0674	21.5481	23.6582	21.3724	22.2274	21.6498	23.6895	22.3781	20.6682	20.0627	21.3541	21.4907	21.851	23.0263	16.9838	24.047	22.4555	22.6484	24.5186	21.2203	23.1047	22.3361	20.9377	21.4192
gamma-glutamylglutamine	23.1216	20.8855	17.5817	20.7585	22.9994	20.7659	21.8767	21.1204	24.4413	18.4115	22.7847	19.356	20.5899	23.7886	18.6157	20.5714	23.2351	23.2768	19.7674	23.2165	21.1697	20.1037	19.903	23.2945	22.0834	21.3964	22.236	23.3032	21.4634	21.8226	21.8643	22.4674	22.8034	19.6857	19.4865	22.2054	22.1494	21.7242	22.9513	19.7722	23.743	21.8414	21.2335	24.7932	21.3667	21.7236	23.8619	22.9305	21.0183
gamma-glutamylglycine	20.3673	21.2719	20.6319	22.0481	22.4101	21.3326	19.2246	16.9796	23.0216	22.5323	20.6836	21.503	18.0518	22.1233	21.4865	20.0817	21.9754	21.0445	16.9796	21.167	20.2138	22.545	20.3409	23.0773	19.4699	22.2704	20.975	21.4713	18.5748	18.9898	19.1317	20.0175	20.8746	16.9796	18.394	19.2185	18.8727	18.9954	21.3978	16.9796	21.9491	18.2194	21.9148	22.2516	17.4783	20.7868	21.5505	20.3699	19.2261
gamma-glutamylhistidine	16.3709	16.9111	16.8285	18.1212	17.8812	18.3085	17.0345	14.7772	17.4795	18.1878	19.2972	17.6449	14.7772	17.6867	17.3232	15.3946	17.2775	17.1308	14.7772	17.5118	16.6355	18.5865	17.7713	18.9135	18.0668	18.7774	18.1585	17.8504	14.7772	14.7772	14.7772	14.7772	14.7772	14.7772	14.7772	17.1082	16.2689	14.7772	16.8412	14.7772	17.4878	14.7772	18.0213	18.1543	14.7772	18.0291	16.3013	16.6723	14.7772
gamma-glutamylisoleucine*	14.6839	16.7075	16.1369	15.9853	16.7944	17.0187	16.7771	14.5138	15.2237	16.8916	17.3454	16.4572	14.5138	16.2394	15.9334	15.4568	16.0954	15.0449	14.5138	16.0273	14.5138	15.8561	15.8939	16.4571	15.6519	17.2159	16.4221	15.8831	14.5138	14.5138	14.5138	14.5138	14.6968	14.5138	14.5138	14.5138	15.2381	14.5138	15.3391	14.5138	15.3774	15.1096	16.4422	16.2122	14.5138	16.7434	15.9644	15.5746	15.4272
gamma-glutamylleucine	16.2003	16.8483	16.5068	16.7827	17.2784	17.93	17.141	13.9575	16.5255	16.9674	18.718	17.6036	15.7809	17.1212	17.1238	15.4103	16.2954	16.3862	14.3686	16.3065	16.3743	16.7486	16.0791	17.533	15.8762	18.2906	17.3925	16.9999	14.546	15.0857	14.9357	15.3511	15.8135	13.6926	15.2155	16.406	15.9341	14.9169	16.8564	13.6926	16.0836	15.3627	17.2082	17.0759	13.6926	17.4262	16.3995	15.7689	16.1664
gamma-glutamylmethionine	19.2646	17.3725	15.8673	18.0167	19.4272	18.1824	17.5067	15.0648	19.6052	16.552	18.3642	16.4925	15.0648	20.9106	16.6897	16.8315	19.7367	19.457	15.2092	19.7714	17.4368	15.5925	16.6586	19.5544	17.0777	18.952	17.9647	19.8197	17.4019	15.0648	16.9567	17.2481	19.2172	15.0648	15.3506	17.2564	17.8326	17.6586	19.447	15.0648	18.4323	17.2481	18.6344	21.5232	15.5993	18.4933	19.5041	18.8328	17.5193
gamma-glutamylphenylalanine	14.6715	14.3864	14.3989	14.4516	14.9539	15.8531	13.2118	13.2118	15.0053	15.4818	17.9577	15.7257	13.2118	15.4648	14.4787	13.2118	14.4166	14.9913	13.2118	14.2674	13.2118	14.9417	14.0162	15.9099	13.2118	17.0141	15.2874	15.7367	13.2118	13.2118	13.2118	13.2118	13.9202	13.2118	13.2118	13.2118	14.8802	13.2118	15.2592	13.2118	13.8497	13.2118	16.0329	15.6883	13.2118	15.5398	14.4189	13.8133	13.2118
gamma-glutamylserine	20.0011	18.612	17.0325	19.6518	20.8542	20.6435	19.1211	15.2807	21.044	18.2242	19.8754	19.7515	18.4623	21.0848	18.5786	17.9668	20.3238	19.9555	17.2914	19.9558	19.74	20.0582	19.5886	20.9774	19.3687	21.0695	20.5237	20.7849	17.7142	18.0232	18.3505	18.5632	19.8641	17.8498	17.0104	19.0316	19.2166	18.8236	20.393	16.4493	19.8921	18.13	20.0021	21.5523	17.7705	20.2672	20.0039	19.285	18.9904
gamma-glutamylthreonine	17.2152	17.3168	17.4592	18.5525	18.7086	18.8838	18.3211	15.6047	18.7135	18.4492	19.6447	18.1156	16.8001	18.8387	18.5121	16.9823	18.0048	17.2481	16.0286	18.2292	18.796	18.6107	18.3951	18.9863	18.4145	19.8432	18.8687	18.5173	16.0532	15.3298	16.6524	17.3478	17.1659	16.7417	15.3298	17.5373	17.6444	16.3653	17.7339	16.2673	18.166	16.3841	18.3919	19.2219	16.1636	18.6744	17.6332	17.4769	17.9296
gamma-glutamyltyrosine	16.6707	16.0058	16.0073	18.0461	17.3944	17.5609	17.7643	15.303	16.9641	17.9849	19.3067	17.8484	16.0533	17.881	17.3573	16.3244	16.9211	16.5902	15.303	16.903	16.7842	17.0089	17.0903	18.1103	17.0025	19.5462	18.0077	17.6944	15.303	15.303	15.303	16.4027	16.3888	15.303	15.303	15.5831	17.4353	15.303	17.1392	15.303	17.1647	15.8957	17.9829	18.4045	15.303	18.2072	16.8178	16.3184	16.9626
gamma-glutamylvaline	16.3832	18.4993	18.2515	18.3509	18.809	19.1201	18.4748	17.1373	17.4424	18.973	20.6051	18.4453	17.9749	17.5852	18.3203	16.9426	18.5431	17.6291	16.8613	17.9645	17.8982	18.6841	18.0317	19.0559	17.3654	19.1844	19.1254	18.244	16.2553	17.0823	16.941	16.626	16.5665	16.9059	16.7362	17.9755	18.0556	16.7273	17.2108	15.8993	17.5117	17.5331	18.691	18.34	17.2409	18.3624	17.9645	16.7578	16.5618
gamma-tocopherol/beta-tocopherol	18.9742	18.6834	18.6288	15.708	18.303	20.6107	15.708	22.2376	18.6963	16.5703	15.708	18.6113	15.708	18.9774	15.708	17.1486	19.5558	18.7662	20.6727	18.4397	15.708	18.1741	15.708	16.4907	15.708	18.7065	19.8682	18.6742	16.8264	15.708	19.2016	17.9493	19.1599	15.708	18.2685	15.708	21.3469	18.3479	20.4824	19.4115	19.6312	19.4361	20.6109	19.6014	15.708	15.9529	21.769	20.4312	15.708
gluconate	25.5257	24.7902	25.3774	25.1744	24.8093	24.7528	25.9478	24.9485	23.6267	22.3501	24.3434	22.7688	24.5541	23.0642	24.1485	22.7707	22.7953	24.7598	24.8055	23.1718	24.4255	24.7517	24.5759	22.4537	24.294	26.4695	23.6715	23.4761	22.9535	25.4707	25.1025	24.0295	24.7432	24.8592	19.5133	19.9573	23.5824	21.8684	22.5352	22.7068	24.7269	24.1022	23.2179	23.1771	24.6768	24.6923	22.05	22.6774	23.5492
glucose	17.6556	18.2727	18.7629	20.4192	18.1566	18.0183	22.727	24.207	15.2277	15.2277	24.2225	16.8491	23.2564	15.9389	18.4825	17.3171	16.6821	16.2874	17.4002	17.4354	23.3684	17.3584	22.1491	15.2277	23.0249	19.0539	21.6699	16.9881	15.2277	19.9191	20.4176	19.9359	16.8882	21.9727	19.5721	21.018	17.5437	20.8511	15.5261	20.5339	15.2277	17.9926	17.9768	15.2277	22.951	17.045	17.3714	19.3404	20.548
glucose 6-phosphate	18.0806	20.0294	19.9848	19.3894	19.791	17.1945	20.7102	23.0155	14.5836	16.2106	16.7385	18.5581	18.9095	15.5175	18.458	19.0929	18.3247	15.6861	16.2951	16.6242	19.8282	16.5453	18.0484	16.2358	19.7988	20.2431	19.5832	16.5829	15.9006	20.2065	17.3545	16.7435	17.4371	19.3336	21.1486	19.5348	17.0082	20.017	16.5376	18.8439	15.1573	19.8101	20.6649	19.2921	19.783	19.2238	18.1998	18.5333	18.3211
glucuronate	15.6733	16.3562	16.3836	17.4459	15.6575	14.9923	16.9815	16.9171	13.453	15.1633	17.498	14.8201	18.3799	16.3016	17.8145	14.3673	15.9818	15.4838	16.0216	14.6591	17.7007	15.4694	18.4798	14.9648	17.3073	17.0471	17.9224	13.453	13.453	18.1372	18.4118	16.5657	16.8728	18.1055	16.7372	18.3216	16.666	17.753	15.7138	17.9583	15.4853	15.791	16.1852	16.1474	18.1673	16.6991	15.6996	16.0869	18.1409
glutamate	29.5967	29.7951	29.679	30.0793	29.556	29.4455	29.5488	29.1719	30.0298	29.632	29.4295	29.4121	29.3384	29.7859	29.9064	29.2528	30.3918	29.8491	30.3348	30.0549	29.4353	29.4043	29.5309	29.9575	29.2091	30.1686	29.6858	29.8836	29.6392	29.2994	29.1165	30.4635	29.8643	29.352	29.2947	29.505	29.8313	29.1288	29.3348	29.6067	30.2202	30.1898	30.097	30.9858	29.3668	29.9628	29.0313	29.8001	29.6069
glutamate, gamma-methyl ester	20.4804	22.2752	20.1568	21.307	23.7413	21.926	19.9059	22.64	24.3962	21.9408	21.0197	22.0257	21.8435	21.9552	19.7965	19.5516	22.3734	22.3034	20.5508	22.4221	21.4509	22.8439	21.8884	22.8227	21.6944	21.5134	22.3938	22.99	20.4457	22.726	21.1335	22.1371	22.3013	21.1434	21.7992	21.7965	21.3806	21.1528	22.8449	21.407	22.6999	20.3884	21.0354	21.3966	20.0937	21.3368	23.4214	22.2157	19.6453
glutamine	27.892	26.8425	27.1695	27.8691	28.513	28.4033	28.4882	28.0327	28.3571	26.8808	28.3847	27.74	27.0368	27.9267	27.0887	27.5931	27.5633	28.416	27.8263	28.1405	27.012	27.6725	27.6536	28.063	28.1996	27.6869	28.6013	28.3879	27.825	27.5724	27.9743	28.1445	28.4292	26.9606	27.97	28.4517	28.7433	27.3314	28.021	28.0815	27.9683	28.548	28.0111	28.3383	27.6089	28.348	28.2168	29.4107	27.8974
glutaminylleucine	17.9349	16.8903	16.8903	16.8903	16.8903	16.8903	16.8903	16.8903	16.8903	16.8903	16.8903	16.8903	16.8903	17.9668	17.3987	16.8903	16.8903	16.8903	16.8903	16.8903	16.8903	16.8903	16.8903	16.8903	16.8903	17.0818	16.8903	16.8903	16.8903	16.8903	16.8903	16.8903	19.1992	16.8903	16.8903	16.8903	16.8903	16.8903	16.8903	16.8903	16.8903	16.8903	16.8903	16.8903	16.8903	16.8903	16.8903	16.8903	16.8903
glutarate (C5-DC)	22.4166	20.8483	18.4909	20.5572	20.3774	19.2237	17.3699	17.2164	19.704	16.8258	16.792	18.841	17.2292	18.6131	17.9951	21.7028	19.2748	21.147	20.8312	17.4873	16.3567	20.2282	17.9003	16.752	16.5327	19.9071	18.2574	18.3219	20.0463	16.9169	17.2644	20.388	24.1011	17.3158	17.2557	17.3557	19.4456	16.5877	17.9795	16.9789	19.4364	20.4205	18.2326	21.1747	19.649	16.8665	17.8168	16.6283	17.1335
glutathione, oxidized (GSSG)	22.8144	14.7	14.7	14.7	20.5574	14.7	18.3242	23.0997	17.5015	14.7	18.8392	14.7	19.6225	21.8169	14.7	23.0625	17.9311	22.7178	24.6332	23.426	19.5829	14.7	14.7	14.7	19.0359	14.7	14.7	21.63	24.0486	21.8335	19.2144	24.7416	21.029	20.4151	23.2259	19.0954	24.1868	20.114	21.3407	21.7289	22.3204	24.5361	14.7	22.6536	19.7238	21.1377	24.0287	22.0761	14.7
glutathione, reduced (GSH)	20.9651	16.4414	15.8907	18.0186	18.4648	16.46	17.4324	17.7669	21.7923	16.3441	20.4172	16.397	21.0977	20.2486	16.2158	20.2652	19.362	20.4204	20.6764	20.9707	20.7672	16.8287	17.1856	18.1134	20.0083	16.8368	16.6479	20.152	24.9806	21.1303	20.0671	20.4322	21.0642	20.064	19.0346	19.4985	19.7781	20.6538	18.8538	16.9645	19.0326	21.2507	16.6454	19.5478	19.899	18.7893	25.427	20.285	18.5638
glycerate	24.8648	25.0231	23.811	24.3393	24.8635	24.3509	23.794	25.6549	24.4452	24.3786	23.4649	24.3172	23.1079	23.7029	23.7744	25.3938	23.5436	24.2112	24.1631	24.0913	23.7769	25.0914	23.6589	25.0352	23.8878	24.7312	25.5358	23.3824	24.1447	23.9402	24.166	24.7131	24.4792	23.6496	24.4993	23.5983	24.8526	23.8408	24.1047	23.4591	24.6726	24.3192	24.7709	24.6032	24.0448	24.1985	24.2747	24.8321	23.5811
glycerol	19.3682	20.3572	19.1238	19.5452	20.2544	19.8179	19.4547	20.1806	19.6647	19.3223	19.4536	19.7941	20.1297	19.9796	19.911	20.5467	19.2795	19.2062	19.4355	19.4854	19.022	19.2101	18.7247	19.1775	18.9443	18.8433	19.4396	19.5098	19.891	19.7854	19.5182	19.7039	20.2572	19.4969	20.6248	19.4723	19.2008	19.3868	20.3187	19.3166	19.3537	19.1912	19.3553	19.0645	17.9165	19.7845	19.4646	19.336	19.0997
glycerol 3-phosphate	16.8751	15.8773	16.3007	15.9767	23.0208	17.9969	17.7855	14.4036	20.5128	22.5362	18.0261	18.9997	19.1993	17.0035	14.811	23.2072	17.1079	22.3626	24.7241	16.5926	17.3554	21.5505	16.2801	18.5723	19.8843	16.1447	19.2584	18.873	18.9657	19.2196	14.4036	24.8077	21.7245	15.8478	15.7961	17.2101	19.1635	15.0065	18.6187	14.9431	24.3878	18.7144	15.6628	17.4026	18.1903	15.5104	20.3399	15.6657	16.2848
glycerophosphoethanolamine	19.4837	17.6742	17.7957	18.1342	19.2808	19.0672	16.861	18.3537	19.4096	18.7747	16.0139	18.0352	17.4332	20.0271	18.7308	18.7881	19.434	20.2685	19.9064	20.0625	17.6537	19.1964	18.2249	20.2822	18.6821	19.5857	19.5528	19.8173	18.8308	18.0284	17.321	19.3978	19.3342	17.8031	19.8683	18.0129	19.4799	18.468	18.7316	19.6232	18.9927	20.3797	18.5815	20.9092	18.2728	17.6855	18.4879	18.1685	17.3502
glycerophosphoglycerol	22.1883	22.3129	22.0074	22.1254	23.1987	22.3751	20.5642	22.04	22.86	23.1502	20.6293	22.1132	21.0515	22.6509	21.91	23.1148	23.436	23.8355	22.7211	24.4586	21.3029	23.3506	21.5758	24.0393	20.8477	22.4918	22.0187	23.1663	23.2345	21.7129	21.7978	22.5997	22.6786	21.6987	22.7618	21.3763	22.9388	21.1213	22.4394	21.9731	23.384	23.1523	22.3363	22.9147	20.7863	22.9128	23.6556	22.9727	21.8826
glycerophosphoinositol*	20.233	22.5686	20.7733	20.688	21.1372	20.0869	20.3857	19.3243	21.483	21.818	20.7634	21.6263	20.1128	20.4561	20.6305	21.5594	20.9706	21.0426	19.0031	21.1089	21.5618	21.5629	19.9869	22.16	20.5011	20.3704	21.0654	20.4527	20.6884	21.7854	21.9756	20.3205	20.8995	21.2936	21.0959	21.9609	20.8659	21.3393	20.3031	20.8101	22.424	20.4749	20.7986	20.7947	20.0478	21.3163	20.9176	22.0831	20.9319
glycerophosphorylcholine (GPC)	25.4887	25.0804	23.8443	24.7646	25.5654	25.8101	25.3192	25.5422	24.9774	26.0032	24.4883	25.0324	25.3267	26.3183	25.572	25.3108	26.2792	26.7416	26.2896	26.5381	25.5622	25.5333	25.8015	26.2573	26.4594	25.6997	26.2612	26.0557	25.1349	25.7889	24.6354	26.3917	25.3378	25.7563	26.5025	26.1737	26.3813	26.0877	25.2285	26.8746	25.1696	26.2214	25.5127	27.2323	25.7212	24.6387	24.6049	24.7899	25.4318
glycerophosphoserine*	16.7658	18.6225	16.2677	17.7145	17.8101	15.9015	18.3779	18.3043	17.0522	17.6911	17.9378	17.5334	17.662	17.1073	17.4463	19.0945	17.1074	17.1522	15.3675	17.2232	18.7532	17.6662	18.3964	17.9911	18.676	17.379	19.4588	17.4838	15.9266	18.1925	18.1478	16.9155	16.9938	17.8363	18.7716	18.1733	17.4614	17.836	16.2503	17.9865	18.9468	16.9099	17.4196	17.7204	17.6498	18.2379	16.6278	19.3281	19.3873
glycine	25.6676	25.9664	25.7994	26.2146	26.8924	26.5389	25.6712	25.151	26.7109	26.2725	25.6747	26.5061	25.1225	26.5648	25.9252	26.453	26.2134	26.4699	25.6296	26.342	25.3385	26.3455	25.6013	26.8262	25.4527	26.1974	26.1047	26.4857	25.5977	25.2762	25.4516	25.9153	26.3473	25.2296	25.9539	25.6816	25.9834	25.0936	26.2045	25.1865	26.2707	25.802	26.283	26.433	25.2508	26.7488	25.9936	26.8399	25.7361
glycochenodeoxycholate	13.1001	13.1001	13.1001	13.1001	13.1001	13.1001	13.1001	15.4809	13.1001	13.3858	13.1001	13.1001	13.1001	14.4704	15.5826	13.1001	13.1001	14.1742	13.1001	13.1001	13.1001	16.2837	13.1001	13.1001	13.1001	16.2663	18.1916	13.1001	13.1001	13.1001	13.1001	13.1001	13.1001	13.1001	13.1001	13.1001	18.0439	13.1001	13.1001	13.1001	13.9726	13.1001	15.8023	13.1001	13.1001	14.3508	13.1001	15.6912	17.2957
glycodeoxycholate	13.522	13.522	13.522	13.522	13.522	13.522	13.522	13.522	13.522	13.522	19.7871	13.522	13.522	13.522	13.982	13.522	13.522	13.522	13.522	13.522	13.522	18.6563	18.718	13.522	13.522	13.522	17.066	13.522	14.5153	13.522	13.522	13.522	13.522	13.522	13.522	13.522	13.522	13.522	13.522	13.522	13.522	14.4953	14.9452	13.522	13.522	13.522	13.522	13.522	13.522
glycosyl ceramide (d18:2/24:1, d18:1/24:2)*	14.8893	18.0919	18.1184	18.1886	18.8274	16.1393	17.4771	14.8893	17.7408	21.0441	20.3379	20.46	17.7159	17.1147	17.8601	19.9315	14.8893	16.5493	14.8893	14.8893	18.3662	17.2542	18.4489	15.3443	16.3136	18.663	17.8271	18.4854	15.9328	16.6072	18.7174	15.9552	18.0525	18.4244	17.6094	19.0717	18.3482	18.2394	16.245	19.4494	18.7594	17.0532	19.4241	14.8893	17.4466	18.7888	22.6279	17.8371	17.332
glycosyl-N-(2-hydroxynervonoyl)-sphingosine (d18:1/24:1(2OH))*	19.3007	19.9742	22.62	21.5573	22.0445	21.483	20.2942	15.3001	20.6189	16.283	22.6341	21.7776	23.1513	20.3967	21.0704	23.4004	21.7365	22.1998	18.1118	15.3001	22.0367	16.8902	22.5061	20.2338	21.3203	20.8591	20.5532	20.8917	18.8733	21.7354	22.4315	21.0999	22.7895	22.6003	18.7019	20.3153	19.6386	21.6999	17.5216	21.5282	19.2874	19.8614	21.0335	19.7073	21.4332	18.7626	16.5738	20.82	22.6964
glycosyl-N-arachidoyl-sphingosine (d18:1/20:0)*	21.4185	19.5783	22.1779	20.3915	22.1108	21.32	22.3583	18.0361	21.5441	24.4368	21.2093	21.5764	21.9108	19.3877	21.7844	22.9196	20.8006	20.1703	18.5925	18.5277	23.1935	21.6873	21.6578	20.9906	21.8972	19.9208	20.5409	21.6126	20.0401	21.8403	21.2186	20.0458	21.1604	22.7016	19.0465	22.9312	20.1484	22.6482	18.7803	21.4558	22.0417	19.8013	19.8573	19.3904	22.2986	20.3135	23.8546	19.7573	21.8566
glycosyl-N-behenoyl-sphingadienine (d18:2/22:0)*	19.7217	18.7782	20.7121	19.2759	21.5352	19.7938	19.7966	15.371	19.9438	22.4342	19.8518	21.2632	19.5649	19.166	20.6381	22.4037	18.4471	18.1005	17.0505	15.371	20.9253	18.5772	19.3959	18.3145	18.6677	18.6072	19.2842	20.3726	17.4317	19.5523	18.4551	17.5275	20.3472	20.7663	16.3222	19.3429	18.4383	19.5295	15.371	19.4982	17.0653	20.0421	18.7012	17.2459	19.8869	15.371	23.1993	17.6217	18.8701
glycosyl-N-palmitoyl-sphingosine (d18:1/16:0)	22.1574	21.9376	23.0981	22.2443	23.4925	22.3739	22.8161	20.0688	22.3653	24.0459	23.9406	23.3757	22.6096	22.2977	23.2401	24.5098	21.5092	21.0457	20.3695	18.5893	24.2129	22.0675	22.8847	22.3172	23.1764	22.0519	23.5699	23.0089	19.3106	22.6227	22.4991	20.8484	23.1723	23.7156	20.767	23.614	21.665	23.1934	19.4596	23.1109	22.4982	22.5347	21.6856	20.3643	23.4448	22.3305	25.3667	22.331	22.3662
glycosyl-N-stearoyl-sphingosine (d18:1/18:0)	19.6424	19.8249	22.3567	19.5171	21.0448	20.3945	21.9877	15.7838	20.8269	24.1062	21.0065	20.5492	20.9815	18.2189	20.2097	22.1193	18.1488	18.3202	16.5448	15.8755	23.5778	21.2878	21.6019	20.522	21.7674	18.2555	20.8182	19.3126	17.9137	21.7018	20.3813	18.4457	20.0104	22.636	18.6519	22.4436	18.9349	21.7413	18.3531	20.5969	21.857	19.0571	18.8012	17.3416	22.0715	19.4357	24.2075	19.7407	20.7332
glycylleucine	19.8913	15.6997	15.6997	17.7756	19.4187	19.6491	15.6997	17.138	18.5988	15.6997	15.6997	17.7226	15.6997	19.945	18.1863	16.6084	17.2804	19.7006	18.805	19.2404	15.6997	15.6997	16.1479	17.642	15.6997	17.3301	15.6997	19.4895	19.9103	15.6997	15.6997	15.8373	21.2896	15.6997	17.2651	15.6997	19.1581	15.6997	18.8173	21.5928	15.6997	19.4958	18.1246	19.3142	15.6997	19.0604	16.5703	19.702	15.6997
glycylvaline	17.9911	14.9337	15.6104	18.3152	16.1266	16.2919	14.2253	15.208	18.038	14.2253	14.2253	16.3618	17.2623	17.4835	16.3363	14.2253	14.2253	17.7306	17.6396	16.9117	16.6156	14.2253	16.4429	17.6247	14.2253	18.8811	14.2253	17.3905	17.9252	14.2253	15.5798	16.0403	18.1649	19.3871	16.9907	15.26	17.9387	14.2253	15.9848	19.8665	15.6971	18.9964	16.6277	17.9049	20.112	15.529	16.1956	18.2205	16.6707
guanidinoacetate	22.5309	21.5709	23.4353	23.575	23.7635	22.9935	24.0803	22.3442	24.9207	21.4681	25.271	22.9855	22.8473	21.1674	22.0512	21.8917	24.6392	22.5269	22.1453	22.3393	23.4553	21.9346	23.5154	21.6424	22.7932	22.6416	24.7305	23.0526	22.9531	23.3152	23.3676	22.0917	24.4129	23.2385	24.7712	23.6673	24.1781	22.8772	20.9361	22.481	23.4926	24.078	23.7745	24.2287	23.47	24.7319	21.5071	21.2312	23.9569
guanine	21.579	26.3569	26.5358	26.8241	26.7937	26.2433	27.4023	25.9922	26.2509	26.6259	26.4856	25.9896	26.5205	26.2061	26.0388	27.0965	26.7333	26.2203	26.2508	25.3683	26.8599	26.8686	27.0882	26.7278	27.0106	27.0237	26.8759	26.3256	25.0471	26.9307	26.5612	26.7191	26.4409	27.188	26.8145	27.0403	26.8293	26.1441	26.6246	26.5651	26.9042	26.3989	27.0401	26.1092	26.9832	27.3421	26.8855	27.3491	26.4432
guanosine	21.453	21.9763	21.3413	20.9743	22.374	21.5957	20.1093	22.437	23.0027	21.5673	21.4777	21.9841	21.6769	21.452	20.9251	22.0344	21.4872	21.8633	22.5621	22.4432	21.1151	21.7676	20.8253	22.4897	21.1996	21.6449	21.7575	21.1678	22.5637	21.3233	20.7067	22.1476	22.2931	21.9919	22.5157	20.7435	22.0377	21.1743	22.0697	23.3976	22.676	22.584	21.5889	21.9807	21.6928	18.738	22.8079	22.3941	20.4506
guanosine 5'- monophosphate (5'-GMP)	14.9131	17.1571	16.1046	18.6716	16.4323	15.5318	18.4438	21.5294	17.3464	14.9131	18.8618	16.8847	17.8748	17.057	17.6434	14.9131	15.4122	17.8141	16.5969	16.2093	18.0497	15.8686	19.3182	22.1283	19.0398	16.7918	15.8253	17.9443	19.4013	16.7545	17.6839	15.7459	17.0706	18.0629	19.6163	16.2932	16.7882	17.9348	16.1541	19.492	16.8079	14.9131	16.5615	14.9131	17.7482	14.9131	14.9131	21.0012	17.3332
gulonate*	19.6446	18.6016	19.2963	19.8111	19.9243	18.8011	20.3525	19.5162	18.7722	16.0076	20.3207	18.6375	22.0945	18.5028	18.8689	19.5792	19.5745	18.0582	18.7268	19.9121	20.856	17.9028	19.6604	16.0076	19.9169	19.564	19.4362	16.7359	18.5358	21.271	20.4013	18.7073	20.2203	21.1684	19.0189	20.3377	18.1268	20.7622	19.4567	19.1181	18.0571	18.8139	18.6956	19.1095	19.5109	19.1718	19.5102	21.3976	20.3861
heme	23.8944	21.9843	25.2566	26.1575	23.7534	22.0518	26.9998	21.8296	20.8061	21.3556	26.6705	19.5292	27.507	22.9576	25.9064	20.9241	23.4553	20.1691	22.0713	20.0922	27.9256	22.6153	26.8484	20.0331	27.8397	23.769	25.054	21.9269	19.1467	27.2829	25.9428	23.2452	24.2953	27.162	21.1234	27.258	22.8323	27.0413	19.8968	24.5222	23.5079	20.5449	23.3836	19.4746	27.2553	24.7363	20.4636	21.9041	26.9798
heptadecasphingosine (d17:1)	17.4298	18.0254	18.3084	17.3456	18.8544	19.2219	16.4756	20.1055	17.7589	18.0059	17.4572	18.3896	16.5994	17.5955	18.1909	18.5251	17.8722	17.6588	16.9233	17.0917	17.764	18.043	17.0245	19.1007	17.2464	16.7978	17.1405	17.9481	18.6849	17.3751	18.584	16.7116	17.4882	17.1104	17.4171	16.3678	18.2074	17.1126	17.1019	20.0285	17.6127	16.7606	16.7832	17.1276	17.9916	18.3329	18.355	18.633	16.9666
hexadecadienoate (16:2n6)	21.1644	21.3551	21.5599	20.303	23.169	22.2428	18.0747	20.4099	21.243	20.1722	18.2691	23.7579	20.0418	21.1717	20.7698	22.7255	20.3112	19.5436	21.2024	18.4942	16.6326	21.3288	17.2903	21.724	18.8058	19.1342	19.2615	21.3814	20.492	19.6874	16.6326	21.0448	22.5281	18.6028	19.6784	19.3408	21.5716	18.366	22.4971	20.098	20.8208	21.4229	19.6844	20.1852	16.6326	16.6326	20.9043	19.6635	19.2972
hexadecasphingosine (d16:1)*	19.4141	19.5811	19.7306	17.623	19.9639	20.1103	18.3819	20.9142	18.6009	19.3957	19.5414	19.842	18.7212	18.6515	19.4012	20.2271	18.6189	19.4407	17.8123	18.77	18.9521	19.1612	18.478	19.7908	19.1627	18.7116	18.5929	19.1733	19.9373	19.4315	20.3482	17.3971	18.5297	18.1194	18.7576	18.3102	20.1838	19.4036	18.4214	19.899	18.4227	18.0502	19.4036	18.9427	19.2587	20.0504	19.6746	19.6592	18.5859
hexanoylcarnitine (C6)	19.739	20.4603	19.2726	17.7733	18.485	18.0879	18.7585	19.785	18.3271	16.665	19.0567	17.2838	18.9467	17.1348	18.7898	18.2429	19.3395	18.6525	17.8971	19.3729	17.5556	16.7607	18.4161	17.5222	18.6146	20.8079	18.3016	18.3166	18.512	17.4796	18.7309	16.509	16.8947	17.8184	19.1447	17.7799	15.5985	17.1724	17.4655	16.3587	17.9113	15.5041	17.8456	18.6412	18.1988	19.2298	15.4083	19.2312	19.7767
hippurate	19.4907	18.391	18.2287	18.0836	16.1685	17.1854	19.1274	17.4794	17.3936	16.3065	20.5696	18.6022	19.3891	18.8987	19.7084	16.6427	17.693	15.8229	19.0232	17.4778	19.188	20.0353	20.0244	18.3476	19.8421	18.3272	17.4095	18.4448	18.6337	20.4937	16.5039	19.1831	16.7845	17.4418	18.4268	19.3339	18.4856	16.5859	14.5728	16.095	19.1159	16.4778	15.7535	16.6218	18.3761	17.3562	17.6813	17.998	17.6499
histamine	17.689	18.1751	15.2711	19.6171	16.329	15.2711	17.6422	15.2711	15.2711	15.2711	19.0862	18.2111	20.1474	18.9969	17.026	15.2711	15.2711	15.2711	20.675	15.2711	18.5557	15.2711	20.5686	15.2711	17.5384	15.2711	15.2711	19.7753	15.2711	16.6447	18.5442	20.2855	15.2711	16.5961	21.7845	18.4105	22.4493	18.5944	19.0213	19.1948	15.2711	19.6908	20.4508	16.7346	19.4781	19.3791	15.2711	15.2711	20.2103
histidine	22.9632	22.0485	22.1703	22.7375	23.2351	23.5992	22.9597	22.2171	22.1258	21.786	24.5134	22.4013	21.4107	22.9749	22.5129	22.4262	22.2038	23.2661	22.8705	23.4888	22.6398	21.9489	23.077	22.499	22.843	23.2726	22.7037	23.1828	22.9294	22.2977	22.071	22.5535	23.2456	22.2997	22.8895	23.4705	23.4061	22.2242	23.2182	23.0511	21.8201	23.2553	22.8297	23.2458	22.4222	23.5974	22.4668	23.5346	23.0525
histidine betaine (hercynine)*	14.8648	15.2565	14.8648	18.0128	14.8648	14.8648	22.2702	14.8648	14.8648	14.8648	18.7199	16.452	20.605	14.8648	17.8194	14.8648	14.8648	14.8648	16.0191	14.8648	20.8517	16.32	21.2686	14.8648	21.4743	16.0848	18.3961	14.8648	14.8648	20.694	18.5514	18.2058	14.8648	19.592	18.4426	21.3602	17.2367	20.3366	16.9104	20.2194	14.8648	14.8648	15.4705	14.8648	18.7341	17.0176	15.5166	15.4879	20.9353
homoarginine	19.6874	18.6608	17.9064	18.0932	19.3904	19.2336	21.0476	20.254	19.377	19.0358	20.1766	19.2453	19.0547	21.0738	20.3048	18.5637	18.9313	20.0839	19.818	20.0744	21.1926	19.6201	19.7398	19.3745	19.6456	19.9696	19.5654	20.9092	19.4793	18.6815	16.9277	19.7493	20.0857	19.0429	19.5331	20.6276	20.5254	19.507	20.213	20.1841	20.1949	21.3663	19.0105	20.7968	20.2365	19.71	19.5346	20.7683	20.2097
homocitrulline	14.6466	16.3565	16.6708	15.6522	16.206	15.5337	15.5695	19.9146	14.4729	15.9373	18.3795	15.3555	17.12	16.4598	16.0168	13.7986	15.3803	16.6732	15.404	14.7944	16.0147	17.5395	17.9105	16.8301	17.3196	15.2044	16.0853	17.7011	13.7986	13.7986	17.5668	16.9915	15.1917	17.9904	16.3191	17.4158	16.8318	13.7986	14.6049	17.1827	13.7986	14.1302	16.193	14.4176	13.7986	18.1678	13.7986	15.5951	18.2332
homostachydrine*	17.266	19.6694	17.3331	18.3314	18.1116	17.6883	19.0995	19.1975	17.1344	18.1151	19.4117	17.6415	19.9427	17.5674	18.5975	16.062	17.2278	18.192	17.6276	16.6194	17.5536	17.3268	17.6102	17.4518	19.2438	19.8005	18.4184	18.2483	17.1145	18.7393	17.4339	18.2456	17.6674	19.0282	17.7558	17.7682	17.5269	18.2299	17.4056	18.2737	16.3868	16.062	16.3702	18.2003	18.6839	18.9326	16.8864	17.168	18.3053
hydroxy-CMPF*	16.5755	18.8077	18.412	17.8683	14.5116	17.9133	19.4547	19.6021	16.7702	14.8741	17.6802	15.7514	17.9057	17.9493	18.9111	14.5116	16.5843	16.7813	17.6899	15.4642	15.938	20.6432	20.5932	16.0748	15.4211	17.7905	18.519	14.5116	16.8217	18.5339	19.3232	18.5888	17.7626	17.7717	16.8918	18.4463	18.8734	15.8358	15.4969	16.9778	14.5116	18.2454	19.3242	17.5913	19.0488	16.3012	17.2052	17.4266	18.1603
hydroxy-N6,N6,N6-trimethyllysine*	17.3242	17.0322	17.8609	19.0594	18.4527	17.0156	18.783	18.8928	18.1934	18.7563	18.2844	18.3657	18.6062	19.1851	18.2309	17.8727	17.8062	19.5135	18.2005	18.5637	18.672	19.3203	18.6689	18.967	19.3291	17.5614	18.6282	18.5614	18.6034	18.1744	18.2934	18.3483	19.1302	19.1198	17.9783	19.0639	18.5521	18.5901	18.3113	19.1278	18.8488	18.0208	18.5311	19.958	18.101	20.6636	18.9602	19.731	18.1531
hydroxyasparagine**	14.619	17.0648	16.3483	17.5665	16.2923	15.3316	17.5018	17.4849	16.2706	16.4797	17.5272	16.6928	17.1142	16.5886	16.4988	14.619	15.6921	16.0889	16.6278	14.619	16.8178	15.415	17.2072	14.619	17.8666	15.1474	16.6167	17.3396	14.619	17.3019	16.9393	16.7147	15.3573	17.2573	17.247	17.9245	15.3836	17.6413	14.619	17.8334	15.9051	15.2355	16.8982	15.7216	17.0335	17.5087	15.5402	17.8387	17.5998
hydroxypalmitoyl sphingomyelin (d18:1/16:0(OH))**	17.7628	20.4701	18.9868	18.6428	18.3988	17.0993	19.1984	20.5096	17.8726	17.981	18.7609	18.1911	20.638	17.7124	19.428	18.5382	19.018	18.5931	18.2753	21.8022	20.0817	18.976	19.7966	18.0955	19.8296	20.0207	19.4883	18.0881	18.3594	19.8203	21.6518	19.0051	18.3686	20.2808	19.9369	18.6518	18.0822	20.1104	18.0999	19.3923	20.6106	18.1375	18.0885	18.1951	19.7966	19.0661	16.79	20.3572	20.7131
hypotaurine	22.1797	23.3958	22.949	22.6637	22.9916	22.4169	21.5459	20.5716	23.254	23.019	21.2942	22.9099	21.7243	23.1894	22.7573	23.2313	22.2017	23.6278	22.7691	22.4662	22.5524	21.7922	21.9606	21.9978	21.5568	22.5046	21.6672	23.1787	22.6324	22.5771	22.3278	22.6623	22.4637	21.7898	21.714	22.1682	21.4645	22.3283	21.739	22.3434	23.4162	22.7548	23.7592	22.6032	21.4785	23.1971	21.3276	23.0753	22.53
hypoxanthine	24.5113	24.583	24.7671	24.5021	24.6289	24.616	24.9437	24.4891	24.6532	24.8033	24.0717	24.495	24.3335	24.3407	24.3841	24.8359	24.6172	24.5667	24.815	24.9886	24.3841	24.808	24.3197	24.8601	24.1693	24.6664	24.9886	24.3673	24.4066	24.6686	24.244	25.1647	24.8597	24.3647	25.0208	24.5854	24.8757	24.4617	24.9977	24.2774	24.5163	24.8881	24.7703	24.8156	24.102	24.2642	25.043	24.7666	24.1224
imidazole lactate	18.9863	19.2629	17.9036	18.4923	19.0755	19.4172	20.1164	19.8659	18.298	20.8469	20.0857	20.0664	19.1775	19.7599	19.9546	17.9987	18.8403	18.5386	19.6565	21.3947	19.2366	18.9743	18.6581	20.0953	19.2624	19.5951	18.5196	20.3757	20.6014	18.9111	18.2868	19.6325	18.1915	18.6588	20.0369	19.9842	19.1101	19.1562	18.6489	18.3495	19.4842	19.4656	19.0084	18.7481	18.9852	19.2885	18.6707	18.8238	19.4116
imidazole propionate	18.4752	17.7716	16.3286	16.9338	16.141	16.467	18.4732	17.7769	15.1077	17.2149	17.6664	18.6528	18.6506	16.3123	16.8858	16.0573	16.6385	17.3774	16.6052	17.4707	17.713	16.6712	18.1422	16.7014	19.428	16.3891	18.8782	16.198	17.0973	17.0836	17.3999	18.2274	17.154	17.3204	17.5663	18.0244	17.3725	17.9713	15.892	16.4013	16.7145	16.2062	18.6378	15.1077	17.5458	17.4353	15.8959	16.6247	18.0756
indoleacetate	16.7878	16.8921	19.4295	19.076	15.7575	17.1716	19.2403	20.7309	16.8839	15.9362	18.7234	16.4964	17.2013	17.2623	18.6842	17.761	17.2176	19.6608	18.5475	16.3617	17.0392	19.0265	18.5032	18.8207	19.9872	17.8968	18.3436	14.314	16.6717	18.2451	17.6671	17.1259	17.6761	18.1105	16.6873	18.2333	18.8767	17.2184	16.6791	16.7963	18.8284	17.0396	17.6311	17.9088	18.8511	19.0668	17.5846	17.9841	18.4418
indolelactate	16.4884	16.0347	15.3393	15.5154	15.1556	16.1561	14.4371	18.5323	14.7762	15.0084	21.917	16.3353	18.2318	17.6295	18.201	14.9792	18.1596	17.4778	17.7494	17.3282	14.4371	16.5839	16.1243	16.852	17.9592	17.2942	19.2093	16.3782	17.704	16.0334	17.2163	17.1184	16.4393	15.2554	17.1264	16.4109	20.1861	15.5868	14.7349	14.8829	16.128	18.6186	19.159	18.0059	14.4371	17.4452	15.2086	17.4243	18.0368
indolepropionate	14.0221	14.0221	15.6192	14.0221	14.0221	14.7734	16.207	16.8112	14.0221	14.0221	16.9314	14.0221	14.0221	14.0221	14.0221	14.0221	14.5083	14.7729	14.6904	14.0221	14.0221	16.8707	16.5352	15.1623	15.6677	15.1899	14.0221	17.8141	14.0221	14.0221	14.0221	14.0221	14.7908	14.0221	14.0221	14.0221	16.3919	14.0221	14.0221	14.0221	18.8487	15.0359	18.1221	14.8984	16.461	16.8756	14.0221	16.064	14.0221
inosine	24.6763	23.7593	24.1219	23.3969	24.5673	24.4116	22.3209	25.0543	25.1679	23.9375	24.0136	24.6077	23.9681	24.1193	23.6664	24.1379	24.278	24.9059	25.2799	25.1933	23.2257	24.3627	22.9101	25.0465	23.2503	24.4234	24.5558	23.602	24.3414	23.8355	23.2338	25.1998	25.1124	24.3952	24.7114	23.1636	25.1182	24.0515	24.6207	25.3967	25.2856	25.637	24.0564	25.4675	24.0992	20.1633	25.5125	24.5727	22.9332
inositol 1-phosphate (I1P)	17.8054	18.8347	17.1446	17.3229	17.9504	18.1329	19.011	17.63	17.0646	18.7149	15.8994	19.1985	19.3488	18.8152	17.6495	18.6461	16.7953	16.8094	18.9281	18.4077	17.156	18.4972	17.5323	16.4264	17.232	18.2752	16.7477	19.3396	20.5647	18.5014	15.8994	19.7595	18.4651	18.0908	17.6119	16.4075	17.8965	16.7585	18.8598	17.0209	17.6214	17.5324	18.8147	19.0163	17.6488	15.8994	18.7902	17.2266	16.2536
isobutyrylcarnitine (C4)	17.9203	18.9487	18.2435	19.8582	18.0263	16.6473	21.2137	18.7602	16.7215	19.4941	23.8208	15.9134	21.2597	19.8717	19.1326	19.002	15.9134	19.7417	19.6298	20.7274	19.8271	17.1546	20.126	18.5803	21.5461	20.3286	19.1899	18.9215	18.9181	19.5144	19.9907	19.6544	20.577	19.6194	18.7736	21.0019	20.2403	19.6635	18.9505	19.8934	19.5069	18.4579	18.9709	18.3463	19.8414	19.9616	18.9776	18.4621	20.2998
isocitrate	19.0563	19.396	18.7672	24.016	20.0607	21.2909	23.2971	16.9023	21.2932	19.812	21.3411	19.4628	23.1088	20.8842	18.1906	19.3202	19.53	19.2444	19.6674	20.9434	23.0803	18.786	18.9937	20.3896	22.5339	20.7455	16.9023	19.5502	20.2229	22.2691	20.2947	19.8193	18.6487	22.0437	20.633	22.1262	20.5794	22.2702	19.819	16.9023	20.2506	21.5395	20.4395	21.2944	21.6799	20.6074	20.6477	19.7608	20.1168
isoleucine	27.8416	27.4075	27.5251	27.96	28.3536	28.5032	28.4456	27.9096	27.1208	27.2583	27.9448	27.6234	27.6768	28.2925	27.8097	27.9203	27.8357	28.327	27.7605	28.5659	27.7572	27.231	27.9514	27.9593	27.73	28.3757	28.2871	28.0965	27.7475	27.2576	27.6529	27.7636	28.2194	27.679	28.1628	28.2002	28.6053	27.1377	27.9733	27.9385	27.3979	28.1495	28.1189	28.2082	27.4296	28.6929	28.0799	28.738	28.4237
isovalerylcarnitine (C5)	18.7913	17.1657	19.3014	20.3786	17.2398	17.923	20.6329	15.648	15.648	17.2321	23.3334	15.648	20.1128	20.5668	19.751	19.3425	17.5125	18.8117	18.2095	20.8735	19.4165	16.76	19.2627	17.4034	19.9906	21.0691	18.0772	18.5821	17.8291	19.3341	18.4862	19.3423	17.9941	18.9831	17.5537	20.3291	18.7751	18.4167	17.8922	18.8185	17.6877	17.1658	18.9374	19.182	19.1825	19.4016	18.7851	15.648	19.882
kynurenate	14.6113	16.1529	18.1655	17.6518	15.0209	15.0425	17.101	18.304	13.765	18.6331	18.4603	15.3211	15.7387	16.5747	16.2957	16.0918	16.7442	14.7199	16.1688	15.3752	13.765	15.5107	15.3673	14.9514	13.765	19.4707	17.3302	13.765	13.765	14.4456	16.8157	14.1842	13.765	13.765	16.8019	16.7477	16.807	13.765	13.765	14.2834	13.765	15.419	18.3063	15.6568	15.2636	19.7772	14.7907	15.2059	17.378
kynurenine	20.2003	21.1849	24.0283	23.1871	22.9473	18.8945	21.4146	24.5537	18.8132	25.3579	22.2768	21.8701	20.7806	19.704	20.3984	23.8103	21.434	20.6186	19.1769	20.4038	19.8124	20.0774	21.3565	22.3506	21.083	25.4246	21.7615	19.8166	19.1389	21.3189	22.5122	20.0234	19.0714	20.953	23.7046	20.6249	21.059	21.7625	18.5726	20.2993	23.0694	19.3436	23.2584	19.3962	19.9249	25.0552	20.11	22.6364	20.6538
lactate	27.2	27.7028	27.3373	27.2284	27.0002	27.1602	28.1583	29.514	27.4604	27.0831	27.338	27.2525	27.2545	27.2541	27.7262	27.2645	28.5163	28.3252	27.3788	27.7754	27.1143	27.2026	27.1475	27.7175	27.4987	27.7485	28.8636	27.486	26.9512	28.0845	28.5146	27.7941	28.0032	27.8171	28.8171	28.24	27.4593	27.8128	27.2895	27.379	27.1439	27.5431	27.7876	27.2264	27.6578	27.803	26.842	28.8108	28.3747
lactosyl-N-nervonoyl-sphingosine (d18:1/24:1)*	16.9346	17.6913	19.3777	19.3655	16.0799	16.1043	19.6274	15.1594	15.1594	19.2315	19.2971	17.1343	19.0114	15.1594	18.172	15.1594	15.1594	15.1594	17.3158	15.1594	20.1908	16.5929	19.3071	15.1594	17.0373	18.1056	18.4805	15.7248	15.1594	17.1866	19.2255	16.7024	15.1594	15.1594	17.2447	18.3045	18.6686	18.4034	15.5586	18.0844	15.1594	15.1594	18.2949	15.1594	17.8444	19.4435	16.1413	15.1594	15.1594
lactosyl-N-palmitoyl-sphingosine (d18:1/16:0)	19.7925	19.5064	20.7653	20.5305	19.2078	19.3076	21.6155	18.7933	18.2927	19.7982	21.242	19.1162	20.7671	19.9956	20.6193	19.9572	19.4625	19.0869	20.7569	19.8741	21.8443	19.75	20.7185	19.2155	20.3941	20.4984	21.0445	18.7264	20.0814	20.5294	20.5416	19.1611	18.6071	20.1586	19.3456	20.4332	20.4923	20.728	18.867	20.4948	18.2765	19.3387	20.0866	19.8045	20.4298	20.5731	18.6947	19.5037	19.7759
laurate (12:0)	22.6443	21.7623	22.5291	22.6394	23.266	22.894	21.9573	21.9921	22.4191	21.4626	22.0001	23.7725	22.345	21.8505	21.9445	23.0205	21.7951	21.4121	22.6661	20.9228	21.2392	23.2859	22.5263	22.6291	21.2254	21.6248	22.4231	22.1841	22.0596	22.358	20.8975	22.5537	23.0053	22.0033	21.2986	22.1725	22.4348	21.7954	21.9314	22.6001	21.736	22.2549	21.4798	22.5497	23.1098	21.5146	21.9779	21.2412	21.9949
laurylcarnitine (C12)	18.4657	18.4211	17.093	18.644	17.7612	15.2819	18.6545	16.3624	17.3963	17.2367	19.5537	20.3742	19.1414	17.8215	19.5629	19.2811	15.053	16.443	18.5497	15.8805	18.3662	16.7578	18.1042	17.2617	18.8796	20.3112	18.2386	17.8529	18.2674	18.456	19.4624	17.5144	16.7861	18.2048	16.8393	17.6961	15.5371	19.5369	17.217	17.6875	15.1882	16.1471	17.6418	16.8042	19.2301	17.6108	16.8285	17.2779	18.7668
leucine	28.7096	27.8873	28.1221	28.7169	29.1638	29.2393	29.0499	28.3239	27.9168	27.3708	29.1853	28.4074	28.2193	29.0766	28.3592	28.5479	28.438	29.1129	28.4079	29.2275	28.4018	27.6672	28.66	28.5267	28.4289	29.1274	29.1004	28.9097	28.4625	27.7526	28.1127	28.4106	29.0567	28.3942	28.8334	28.7329	29.2137	27.8144	28.6926	29.5392	27.669	28.7901	28.6548	28.9618	28.1389	29.3788	28.6578	29.3668	29.0418
leucylalanine	21.9692	14.5984	18.9797	21.7735	19.0147	14.5984	14.5984	14.5984	14.5984	14.5984	19.4505	17.4215	20.1154	21.5186	21.8094	14.5984	19.3889	15.5949	16.4315	14.5984	19.9448	14.5984	20.7788	14.5984	19.2713	21.0405	14.5984	14.5984	15.5023	17.7361	20.4653	14.5984	22.9828	20.9935	14.5984	17.9221	14.5984	20.3643	15.9758	21.2559	17.0049	14.5984	19.2675	14.5984	19.7535	18.7058	17.373	18.6273	20.5818
leucylglutamine*	21.9904	14.5796	18.2852	20.8452	18.8978	17.0335	14.5796	14.5796	15.998	14.5796	19.33	15.8714	19.4091	21.6562	20.7334	14.8836	19.1554	17.4989	16.0047	16.5611	18.8421	14.5796	19.7885	14.5796	18.252	20.9261	14.5796	17.4076	16.3069	14.5796	20.2412	14.5796	22.8554	20.8841	14.5796	17.7121	15.8191	19.7495	16.4761	21.0637	16.375	16.5515	19.1897	16.456	18.8252	19.3036	16.601	19.1043	19.9671
leucylglycine	22.0415	14.9924	18.9664	21.7193	19.2656	17.6362	15.8846	16.6265	17.6427	15.8364	19.5595	17.1502	19.5209	21.8919	21.5277	16.2263	19.6345	18.2265	16.9673	17.0326	19.2155	14.6033	20.4821	14.6033	18.4381	21.3864	15.6505	18.1199	17.0047	17.0147	20.506	15.5424	23.2719	20.9052	16.1294	18.2308	18.3176	19.9562	17.5242	22.0987	17.3633	18.476	20.0955	16.9738	19.6111	19.922	17.7443	19.4555	20.2642
lidocaine	21.4761	20.2194	22.0095	25.1799	21.5476	20.6767	25.1274	18.9018	22.3783	20.4967	26.6318	20.9885	25.2376	21.7389	23.066	19.8519	20.4885	18.1267	24.0154	22.4665	26.046	16.6943	19.6544	21.6267	25.3075	23.2456	22.0754	21.165	20.0666	26.277	22.5344	21.925	24.3361	26.0676	20.3872	22.6067	20.5227	21.7637	21.6926	22.7263	22.4218	21.453	23.1342	22.1236	28.6226	20.691	21.0333	21.5571	25.8293
lignoceroyl sphingomyelin (d18:1/24:0)	24.4048	23.4315	25.1892	24.2097	24.9502	23.4558	25.5747	25.5833	23.5059	24.1859	25.3585	23.8456	25.449	24.3871	25.188	25.1259	23.9564	23.9521	23.9158	24.1358	25.6259	24.0147	25.3242	23.7512	25.7888	25.27	24.9761	23.1866	24.2339	24.8219	25.6664	23.9978	24.5011	25.356	24.868	25.445	24.3776	26.4357	23.5579	25.6741	23.7411	24.7814	24.4467	23.7424	25.6836	24.9832	25.0234	25.162	26.1926
lignoceroylcarnitine (C24)*	18.6456	16.3421	17.3183	17.0918	22.4812	16.0532	17.7039	18.7017	15.1867	15.6966	17.1094	18.5607	17.3534	18.1294	18.8329	23.5418	17.8566	15.762	16.3578	17.1883	17.0862	15.7918	17.4049	15.6187	17.4872	17.4657	15.1867	16.8159	15.6663	16.8033	16.7069	17.0167	18.4909	16.8964	17.8935	17.528	17.7172	17.8085	16.417	17.5343	15.1867	17.8798	17.4934	17.1011	17.8323	16.2556	15.9073	18.241	18.8115
linoleate (18:2n6)	27.7364	28.5745	27.7857	27.9874	28.5541	28.2932	26.8075	26.5592	28.5446	27.2458	27.1566	28.7875	27.6261	28.1621	28.0725	27.6752	27.542	26.8645	27.9736	27.3782	26.5436	27.7379	26.8766	27.5717	26.85	26.6534	26.0677	28.0977	27.8507	27.7093	26.9712	28.3645	28.0124	26.1979	27.081	26.9283	26.5025	26.2253	28.4182	27.2614	28.1619	27.9799	26.9382	27.6339	27.0572	25.3289	27.2826	26.6037	26.8693
linolenate [alpha or gamma; (18:3n3 or 6)]	22.7591	23.485	23.0828	23.1104	23.3512	23.7063	22.7739	22.7176	23.2559	23.1706	22.7246	24.2408	23.1641	23.1896	23.2962	23.0159	22.469	21.8131	23.3959	21.8495	21.6627	23.5198	22.4567	23.5223	23.1111	21.6189	22.1888	23.935	22.7667	23.0496	21.262	23.6556	23.2084	21.7515	22.1242	22.6452	22.4553	21.853	23.2205	23.7282	23.3208	22.869	22.8141	23.1321	23.1358	20.5516	22.7455	21.9352	22.3008
linolenoylcarnitine (C18:3)*	16.8391	20.0812	16.4476	17.2437	15.9124	15.1071	16.8451	17.3054	20.715	18.2715	17.7097	19.2131	15.1071	19.2604	20.5438	18.0237	15.5309	16.5545	17.9389	17.309	16.5112	17.1462	16.3864	20.3815	18.355	19.5433	16.8356	18.63	19.8176	16.4915	16.7148	15.9288	15.1129	15.8916	16.3531	15.8829	15.4285	16.2471	18.1978	16.7856	16.3938	16.5755	18.137	18.1882	17.2467	16.0089	15.6603	16.6124	17.637
linoleoyl ethanolamide	16.0419	18.6348	17.4627	16.7914	19.0366	18.8968	13.6105	13.6105	16.4203	14.9476	13.6105	17.2164	13.6105	17.6759	15.6274	17.8324	15.5241	13.6105	15.5554	16.691	13.6105	16.2783	13.6105	16.8336	13.6105	16.9677	13.6105	16.6527	16.5955	13.6105	13.6105	15.8906	16.5084	13.6105	16.025	13.6105	13.6105	13.6105	17.7038	13.6105	17.3461	16.146	16.3341	15.3109	13.6105	13.6105	15.0578	14.9853	15.2839
linoleoyl-arachidonoyl-glycerol (18:2/20:4) [1]*	19.7105	18.0242	18.6556	18.6069	17.7472	17.9776	17.409	19.7875	20.2686	20.5897	16.2938	18.9043	18.3495	19.1324	16.436	19.4333	18.553	18.0045	20.9086	19.2944	18.9445	20.0899	18.8829	20.2378	18.7029	19.0285	18.1506	19.8821	19.8185	18.6543	19.2947	20.1924	16.2938	18.8679	18.1947	18.8459	19.1102	19.0854	19.9345	19.9777	20.0528	19.8084	18.8342	19.2121	18.6598	17.903	20.5085	18.5013	19.8583
linoleoyl-arachidonoyl-glycerol (18:2/20:4) [2]*	21.1854	20.115	20.4321	19.502	19.2372	19.9442	19.2255	22.0469	21.1881	21.21	18.4405	19.8258	19.5434	19.922	18.0788	20.9207	18.3381	20.0514	22.0734	20.3713	20.2981	20.6332	19.8004	21.7457	20.643	20.4722	19.4954	21.2285	19.9487	20.6283	20.6809	21.2245	20.6372	21.2503	21.0977	21.3548	20.5947	20.7538	20.9739	21.6981	21.1757	21.2194	20.5111	19.4318	20.8812	18.5677	21.0165	19.888	21.8538
linoleoyl-linolenoyl-glycerol (18:2/18:3) [2]*	19.7566	17.2498	18.1781	19.9893	17.1243	18.3311	18.1076	18.8495	18.6063	18.1728	17.1657	18.4036	19.6454	18.681	16.3894	18.5514	17.8512	16.95	21.0844	17.2015	19.172	18.7129	19.3069	19.2025	20.2089	17.3408	17.8814	20.2468	18.875	19.0497	18.5598	20.0718	19.9842	19.1385	16.549	20.2113	17.4514	18.9336	18.6648	22.2634	18.4314	19.3685	19.012	18.9418	21.3588	16.178	18.5752	17.373	19.4222
linoleoyl-linoleoyl-glycerol (18:2/18:2) [1]*	21.0927	19.2668	20.423	20.4161	19.8303	20.0432	20.3401	19.4392	20.758	20.2785	19.7797	19.5607	19.9105	20.3113	19.396	20.6543	20.7566	19.2655	21.4275	19.879	20.8145	20.2207	20.4032	20.6506	20.8564	20.8928	19.6523	20.758	21.1731	20.7255	20.7363	21.4283	20.6604	20.2825	18.4021	20.5858	20.3243	20.3779	21.0241	22.9292	21.3885	21.3578	19.6559	20.9084	21.503	19.2553	20.4636	19.4083	21.1296
linoleoyl-linoleoyl-glycerol (18:2/18:2) [2]*	22.6504	21.225	22.1401	22.6312	21.9081	21.7079	22.3187	22.1601	22.3828	21.7667	21.6612	21.6648	21.6939	21.821	21.0575	22.3092	22.266	21.3035	23.2273	21.9944	22.7644	21.9322	22.2625	22.506	22.3643	22.4421	21.8158	22.1119	22.697	22.5528	22.3224	23.0367	22.4793	21.8303	20.6586	22.0693	22.0578	22.0027	23.0441	24.4347	22.4826	22.771	21.6251	22.301	23.5458	21.2452	22.1817	21.7358	22.6221
linoleoylcarnitine (C18:2)*	21.009	23.3537	20.6076	21.251	20.372	20.3226	21.5459	19.4624	23.3218	20.4196	20.2682	23.3738	21.2798	22.5367	24.487	20.678	18.9438	20.0268	21.3614	21.0439	18.3572	19.6022	17.8825	23.0023	19.4975	22.8672	18.9286	21.4193	22.5288	18.0094	18.4965	22.1323	20.0634	18.6525	19.3793	16.7394	20.3979	20.7111	23.1069	21.9699	22.0114	21.4455	22.0632	22.9492	21.297	18.9517	16.7394	19.8911	19.657
linoleoylcholine*	18.7493	16.7242	18.8683	15.5526	21.2704	21.4301	16.1614	14.4665	19.9959	18.414	14.4665	19.8944	15.9786	16.7865	16.3884	16.9769	18.5943	15.7194	19.7	16.2849	17.0678	20.0562	16.4762	21.2623	14.4665	18.8995	17.0265	16.1543	18.3603	16.0776	14.4665	19.9508	21.6031	17.3249	16.5216	14.4665	19.0484	14.4665	14.4665	14.4665	18.8679	19.9635	17.4607	18.597	14.4665	14.4665	19.9922	14.4665	15.81
lysine	28.1917	27.1055	26.8816	28.1515	28.8313	28.9504	28.4289	26.9976	27.0729	26.2345	28.1323	27.5144	26.7664	28.6949	27.8324	27.818	27.5309	28.4385	27.8667	28.6179	28.033	27.1944	28.3675	27.6512	27.72	27.1458	27.7781	28.4184	27.843	26.7759	27.0772	27.5701	28.4958	27.1271	27.4795	27.9714	28.6951	26.731	28.2551	27.9661	26.9482	28.1825	28.2113	28.7839	27.5997	28.7246	27.9268	28.9236	28.0514
malate	26.4204	25.7101	27.1685	26.1813	25.6043	25.9426	25.6594	27.0655	25.7882	24.14	25.7394	23.0085	25.5407	25.4899	26.6092	25.5012	26.5523	25.2399	25.6031	25.5382	25.7511	25.468	25.6504	24.5233	25.7679	26.1073	26.0551	25.4498	25.5715	25.8419	25.5946	25.8183	27.3513	25.7638	25.7511	25.8266	25.7309	25.5697	25.1474	24.9123	26.9799	26.046	26.3014	27.3037	26.1402	25.4897	24.9908	25.3583	25.9919
maleate	17.66	17.203	18.7253	17.8747	17.4557	17.2536	20.1331	18.5093	18.8343	16.8796	19.8901	18.1022	19.5837	17.0497	18.4756	17.7521	17.7166	17.5488	18.095	18.2693	19.9124	17.7706	19.9141	17.1756	22.1263	17.7682	19.7115	18.188	17.5237	19.7116	19.751	18.1267	18.8183	19.4663	17.794	19.546	18.4388	19.1333	17.8413	19.4455	18.0374	17.688	17.7519	17.5077	20.0639	17.9862	18.5484	18.2454	19.7676
malonate	19.7192	19.8773	20.8164	22.0956	19.3074	20.0209	23.599	20.8278	18.6018	19.8768	24.0881	19.3857	24.2782	19.7827	20.8435	20.6853	20.3086	19.9755	19.168	20.0147	24.2685	20.548	22.5994	19.7445	24.4525	21.195	21.9029	19.7738	17.9498	24.2612	23.9776	20.1957	20.6818	24.3879	19.6496	23.8403	20.1856	24.1424	19.0573	20.634	20.9056	19.9971	20.4225	20.1176	23.8899	19.561	20.2454	19.407	23.3192
malonylcarnitine	18.3003	16.3868	17.4395	18.2213	17.9041	16.5345	17.6808	17.9332	14.8816	18.3446	17.6525	16.3229	17.1682	19.4059	18.5165	17.4717	17.7396	17.6501	17.0547	20.4818	17.3066	16.2298	18.2341	16.107	17.8416	20.0725	17.4381	17.5545	16.6514	17.3545	18.0552	17.424	17.1771	16.8476	17.1483	17.5861	17.6241	17.1368	16.6805	16.923	16.1799	18.2786	18.1733	18.78	17.5774	18.4356	17.7306	16.5129	17.7391
maltose	14.3187	16.7318	15.5863	16.4547	16.218	15.7488	19.067	21.5845	14.8321	13.2403	17.8808	14.2723	19.169	13.2403	13.2403	13.2403	13.2403	15.1241	16.5185	13.2403	19.7197	16.4371	18.724	13.2403	20.0523	13.2403	20.6065	14.2196	17.5392	18.2216	15.8352	17.1581	13.2403	18.1723	18.4765	17.7703	16.1073	16.8966	13.2403	18.6071	13.2403	14.6343	15.5046	13.2403	19.5581	13.2403	13.2403	17.5355	16.7591
maltotriose	12.8815	14.8268	14.1935	14.416	12.8815	16.0448	17.9537	22.5983	14.2533	12.8815	16.6665	12.8815	17.429	12.8815	12.8815	12.8815	12.8815	12.8815	16.3137	12.8815	18.5843	14.1978	16.8792	14.7124	19.1618	12.8815	20.4585	12.8815	17.9608	16.095	12.8815	15.7025	12.8815	16.3423	18.2543	12.8815	14.1549	12.8815	12.8815	18.5754	12.8815	12.8815	13.9819	12.8815	18.4282	12.8815	12.8815	16.1523	12.8815
mannitol/sorbitol	17.2495	18.1604	17.1263	17.3404	16.6835	17.7998	18.9797	19.8686	17.4349	21.9468	18.5111	18.5636	19.4816	18.4912	18.4661	17.7833	19.2734	18.8809	17.9682	17.9042	18.3874	16.5682	16.3863	17.3359	17.4684	18.1919	18.1869	17.234	17.0446	18.3646	18.4542	22.1951	22.1735	22.3668	19.2707	19.1046	16.8465	21.3554	19.3275	22.4874	20.4812	18.6121	17.3704	17.6334	20.4979	17.9931	17.9303	17.6643	18.799
mannonate*	19.1484	18.0361	18.735	19.2464	18.5156	18.2059	21.2547	18.3372	16.9596	16.7694	19.3739	17.2063	19.7407	16.8834	18.5529	17.9	20.0001	18.0906	18.0744	17.5851	19.6129	17.8682	18.1994	16.6175	18.6052	18.9382	19.0212	17.8698	16.9673	19.3891	18.8465	19.3125	18.7281	19.1723	16.291	18.8889	17.5625	17.4141	17.6136	19.0469	17.6157	19.2387	17.0229	18.448	19.2296	18.7267	17.1214	17.33	18.8229
mannose-6-phosphate	15.688	17.4756	17.8763	17.1069	17.6645	14.6164	18.2314	20.5165	13.7242	13.7242	13.7242	15.5527	16.3414	13.7242	15.8915	16.5822	15.7875	13.7242	13.7242	13.7242	17.2599	13.7242	16.0618	13.7242	16.7826	17.9838	17.4709	13.7242	13.7242	17.5108	13.7242	13.7242	15.2144	16.9914	19.1265	16.9171	13.7242	17.1748	13.7242	16.4656	13.7242	17.5943	18.3857	16.561	17.0549	17.0893	15.2681	16.7692	14.4861
margarate (17:0)	22.4756	23.8716	22.8469	23.084	22.984	22.8021	22.615	22.5433	23.643	22.6678	22.4754	23.0382	22.878	22.8159	22.8471	23.1842	22.9874	22.8118	23.468	23.9285	22.5826	23.2345	22.9047	22.8938	22.8323	22.528	23.0523	23.6641	23.4453	23.0412	22.1354	23.3756	22.4654	22.32	22.6238	22.4745	22.4667	21.6088	23.0605	22.8168	22.7604	22.7486	22.3657	22.9768	23.4063	22.4165	22.504	22.694	22.4852
margaroylcarnitine (C17)*	18.7725	19.3519	18.4934	18.2791	20.2196	17.3394	18.523	18.0127	17.5335	17.4374	18.952	20.1111	19.2454	19.0065	19.8367	20.6343	17.0615	18.3624	18.3534	18.5071	18.8065	17.5068	18.6451	16.8338	19.0691	19.5723	19.2282	18.9503	18.6148	18.4188	19.5279	18.4326	17.3995	18.0974	18.401	17.3265	17.5833	19.5507	17.9831	18.3108	16.0819	17.4198	17.2255	17.8117	19.3198	17.972	16.5623	18.8047	18.2053
metformin	19.0693	19.0693	19.0693	19.0693	19.0693	19.0693	19.0693	19.0693	19.0693	19.0693	19.0693	19.0693	19.0693	19.0693	19.0693	19.0693	19.0693	19.0693	19.0693	19.0693	19.0693	19.0693	19.0693	19.0693	19.0693	19.0693	19.0693	19.0693	19.0693	19.0693	19.0693	19.0693	19.0693	19.0693	19.0693	19.0693	19.0693	19.0693	19.0693	19.0693	19.0693	19.0693	19.0693	19.0693	19.0693	19.0693	19.0693	19.0693	19.0693
methionine	27.703	26.8675	26.9987	27.564	28.3379	28.5151	27.8748	26.832	27.0447	26.2338	27.5479	27.5248	26.8766	28.2843	27.3842	27.5762	27.3836	28.3063	27.3585	28.4411	27.2823	26.5606	27.639	27.4471	27.3798	27.3569	27.7841	28.334	27.5669	26.7091	26.8928	27.1806	28.0936	27.1604	27.7192	27.6377	28.3772	26.9861	28.0226	28.0733	26.5476	27.9451	27.7454	28.5119	26.9586	28.546	27.9271	28.7936	27.719
methionine sulfone	15.2281	14.7848	15.1842	15.486	16.4169	14.7848	14.7848	18.7712	16.344	14.7982	14.7848	14.7848	14.7848	16.5658	15.8093	14.7848	14.7848	16.4916	16.5036	14.7848	14.7848	15.5541	15.9211	16.5332	16.3822	14.7848	14.7848	15.9928	15.146	14.7848	14.7848	16.8039	14.7848	16.9607	14.7848	16.7712	14.7848	14.7848	14.7848	14.7848	15.0891	14.7848	14.7848	14.7848	14.7848	17.4535	14.7848	14.7848	15.4682
methionine sulfoxide	21.9433	21.9717	20.7692	22.2515	22.734	22.3835	23.2159	22.4233	19.6796	19.8422	24.298	21.9567	24.2435	22.4299	22.1221	22.2063	21.4984	21.5804	21.8883	22.5411	23.0021	21.897	22.8575	21.8021	22.5259	24.9392	23.9753	21.5948	20.0974	21.9944	22.6069	22.6125	21.7548	24.1685	21.7032	23.7201	23.6372	21.7494	21.8534	23.1337	20.5438	22.0413	23.0756	22.7442	22.7344	23.3307	21.3183	21.9177	24.1601
methyl glucopyranoside (alpha + beta)	15.2868	18.7192	17.6518	18.3533	18.8587	17.6415	19.5053	22.3807	16.7794	15.8444	19.3329	18.9026	19.7525	16.0967	17.8433	14.6824	16.8083	17.8837	17.6014	14.6824	19.2022	18.505	20.4921	17.0806	19.7712	17.8612	20.0505	17.307	17.8144	19.2615	18.6085	18.4936	16.4551	19.5794	18.2377	19.6441	17.9671	19.2796	17.6767	20.892	17.327	17.0447	17.3745	16.3006	19.5593	17.9652	16.9206	18.1847	19.498
methyl-4-hydroxybenzoate sulfate	18.2647	14.9884	15.0272	17.4459	16.4444	18.7805	20.9547	17.1905	13.9312	16.6843	21.3882	15.5396	18.8057	14.2201	15.2135	14.7301	13.9312	13.9312	17.7586	13.9312	20.8692	15.6371	17.0585	15.4838	19.3894	13.9312	18.6279	17.5884	14.8963	20.6321	13.9312	17.537	18.4209	20.5114	13.9312	16.6695	14.0749	13.9312	18.261	19.8873	17.6068	16.3227	17.7089	16.323	21.3653	17.9376	13.9312	15.1771	17.8091
methylmalonate (MMA)	18.5206	18.0237	18.6947	17.9363	19.9393	18.409	19.6599	21.8708	17.8141	21.022	20.3272	19.4573	19.4198	17.9152	18.4752	18.7985	19.1292	19.3632	18.7476	19.1277	19.3505	17.8804	18.7542	18.161	19.3862	18.4397	20.7124	18.3214	16.1657	19.0553	20.8517	18.795	21.7435	19.0462	19.7162	19.8933	20.081	18.7684	18.5099	20.2434	18.8412	18.7456	18.448	19.5659	19.0715	18.3341	19.718	20.2602	19.6757
methylphosphate	19.4753	20.7922	20.6932	20.597	22.1934	20.799	20.469	20.2232	20.2097	19.9951	21.1288	20.3538	21.8458	19.7338	20.4352	19.0783	19.5418	19.9574	19.8675	20.6276	21.0883	21.0941	21.7118	20.4928	20.5308	20.6412	21.1189	19.2736	19.8609	21.8936	20.6516	19.9497	20.2936	20.6388	19.6009	20.9225	21.0327	20.68	19.9921	19.9784	20.7579	20.2054	19.8121	19.9076	20.0014	19.9738	20.6634	20.2334	19.9231
methylsuccinate	16.4269	15.3981	15.9392	16.3552	18.5575	16.3993	14.4274	14.4274	15.537	15.4413	16.4517	16.8896	17.789	14.4274	14.4274	16.4325	17.4286	15.2858	14.9303	14.4274	17.0309	16.004	17.0179	16.872	17.2172	15.7563	16.8955	14.4274	16.3774	17.9068	17.2301	16.5326	17.1252	16.7012	14.4274	17.0836	15.7635	17.3693	15.6799	15.979	16.4381	15.3542	16.3315	15.6278	17.1741	16.2718	18.3951	14.4274	17.2619
metoclopramide	16.4909	16.4909	16.4909	16.4909	16.4909	16.4909	16.4909	16.4909	16.4909	16.4909	16.4909	16.4909	16.4909	21.5769	21.2309	18.8218	21.3833	16.4909	20.9079	20.5464	24.4522	21.9369	24.7355	16.4909	16.4909	16.4909	16.4909	16.4909	20.7181	23.894	16.4909	16.4909	21.3522	24.2479	16.4909	16.4909	16.4909	16.4909	16.4909	16.4909	16.4909	21.2541	16.4909	16.4909	16.4909	16.4909	16.4909	16.4909	16.4909
metoprolol	13.9886	13.9886	13.9886	13.9886	13.9886	13.9886	13.9886	13.9886	20.6603	17.7328	19.8814	13.9886	13.9886	13.9886	15.2366	13.9886	13.9886	13.9886	13.9886	13.9886	13.9886	13.9886	15.1128	13.9886	13.9886	13.9886	13.9886	13.9886	13.9886	13.9886	16.5074	13.9886	13.9886	13.9886	13.9886	13.9886	13.9886	13.9886	20.0082	18.8809	13.9886	13.9886	13.9886	13.9886	13.9886	13.9886	21.2373	13.9886	15.7794
metoprolol acid metabolite*	16.3819	16.3819	16.3819	16.3819	16.3819	16.3819	16.3819	16.3819	16.3819	18.1711	20.3498	16.3819	16.3819	16.3819	16.3819	16.3819	16.3819	16.3819	16.3819	16.3819	16.3819	16.3819	16.3819	16.3819	16.3819	16.3819	16.3819	16.3819	16.3819	16.3819	16.3819	16.3819	16.3819	16.3819	16.3819	16.3819	16.3819	16.3819	16.3819	18.3577	16.3819	16.3819	16.3819	16.3819	16.3819	16.3819	18.0831	16.3819	16.3819
metronidazole	19.9874	19.9874	19.9874	19.9874	19.9874	19.9874	19.9874	19.9874	19.9874	19.9874	19.9874	19.9874	19.9874	19.9874	19.9874	19.9874	19.9874	19.9874	19.9874	19.9874	19.9874	19.9874	19.9874	19.9874	19.9874	19.9874	19.9874	19.9874	19.9874	19.9874	19.9874	19.9874	19.9874	19.9874	19.9874	19.9874	19.9874	19.9874	19.9874	19.9874	19.9874	19.9874	19.9874	19.9874	19.9874	19.9874	19.9874	19.9874	19.9874
myo-inositol	26.931	26.2381	27.2635	26.5006	26.849	26.8312	26.9605	27.3534	26.5289	27.5392	27.925	26.5688	27.6405	25.7943	26.4175	26.6658	27.568	25.9763	25.1388	27.099	27.7685	25.8789	26.2551	26.9694	27.6097	26.6357	27.4441	25.7582	25.594	27.9908	27.4523	25.4376	27.0973	27.9656	25.7789	27.8592	26.8819	27.8511	26.4882	27.0678	26.9821	26.2142	26.2848	27.5182	26.9803	26.6305	27.2013	26.3049	27.2462
myristate (14:0)	24.0752	24.1943	23.995	23.9187	25.5099	24.598	24.4526	24.3388	24.3065	23.4312	23.8585	24.9542	24.2803	23.817	23.9352	25.1112	24.0082	23.3667	24.3206	23.2808	24.0869	24.393	24.0392	24.1482	24.4063	23.3591	23.9901	24.3535	23.8125	24.0865	24.0089	24.7776	24.5627	23.6465	23.32	23.8823	24.1057	23.71	24.1576	24.884	23.6369	23.8144	23.3384	24.5037	24.7775	23.598	23.6569	23.5134	23.7889
myristoleate (14:1n5)	21.8079	21.3435	22.0195	21.3904	24.311	22.5612	20.6736	21.1593	22.2137	20.8591	21.4539	24.3243	21.3241	21.1003	21.3549	23.4988	21.2443	20.4773	21.4002	19.74	21.198	21.85	20.5662	21.3016	21.5143	20.2633	21.0373	21.4541	21.4483	20.5797	20.4962	21.8796	23.2451	20.1883	19.8632	20.3307	21.3995	20.8579	21.5903	21.2154	19.5939	21.2214	20.4322	21.8766	20.7237	21.0606	21.0778	19.6784	20.0213
myristoleoylcarnitine (C14:1)*	19.169	19.0339	17.4943	18.2423	18.0527	16.4133	18.3105	18.5982	19.7822	17.7616	20.1035	20.769	19.7528	18.1216	19.3006	19.5984	16.4133	17.7634	18.9387	16.4133	16.4133	17.6405	18.0316	18.3942	18.4349	19.898	19.184	18.417	19.0812	18.387	19.7552	17.5644	16.9003	18.1054	17.7454	17.3822	16.5198	19.8374	19.164	18.6234	16.4133	17.3836	18.0514	18.2476	18.6254	17.7565	17.1334	18.3005	18.9989
myristoyl dihydrosphingomyelin (d18:0/14:0)*	16.8773	17.5574	17.5492	16.7654	17.3611	17.1305	17.6618	17.3569	18.3657	18.009	17.2526	18.2092	18.0288	16.0583	16.7597	17.9084	15.6537	16.3896	17.7336	17.2229	18.4079	18.2104	17.8886	17.5484	17.732	17.7578	17.6382	17.6534	18.5451	17.2344	17.7018	18.7385	16.8586	17.5273	17.9011	16.983	17.0803	18.1081	16.8631	16.8073	17.7659	17.387	17.5092	16.7115	17.9604	18.0143	17.2456	18.1359	17.2125
myristoylcarnitine (C14)	20.311	20.485	19.1663	19.6189	20.5823	18.3866	20.4078	19.5463	19.6217	19.1415	21.0704	22.0988	20.5852	19.704	20.4401	21.8919	18.032	19.4057	20.7151	18.5843	20.097	19.712	19.6192	19.9323	20.8812	21.6754	20.9963	19.8985	20.3103	19.5061	20.5322	19.9144	19.0775	19.7875	19.6996	18.9626	19.057	21.2815	20.0407	19.7886	18.0318	18.8133	19.005	20.2462	20.2704	19.4294	18.943	19.6624	20.2986
N(1)-acetylspermine	14.4138	14.4138	16.3599	18.5848	14.4138	14.4138	14.4138	14.4138	14.4138	16.0953	19.0815	17.9289	15.9678	16.4057	18.7332	14.4138	14.4138	15.6624	14.4138	14.4138	18.4676	14.4138	14.4138	14.4138	14.4138	14.4138	14.4138	14.4138	14.4138	18.2921	18.3639	14.4138	18.2132	17.207	14.4138	17.6056	14.4138	14.4138	14.4138	16.7215	16.9495	14.4138	14.4138	14.4138	14.4138	16.2145	15.3383	17.2337	18.2263
N,N,N-trimethyl-5-aminovalerate	23.9577	24.6388	23.196	24.1333	23.551	22.3531	23.7921	24.2368	22.1646	25.7376	26.171	24	25.0607	24.2	24.4692	22.6059	24.3469	24.1973	22.6695	24.1153	23.9718	22.3489	23.7946	22.7216	24.4109	24.4874	23.165	22.6728	22.0399	23.2558	24.9783	23.7033	24.0901	24.5264	23.6591	23.6491	22.3104	22.9494	22.0524	22.9982	22.0053	23.3463	23.2327	24.2748	23.7698	24.8612	22.9121	23.9381	24.3212
N,N,N-trimethyl-alanylproline betaine (TMAP)	20.0244	21.5348	21.5026	22.8226	21.0756	19.7002	23.13	22.5175	19.2434	19.2434	22.2689	19.981	22.5348	20.7923	21.7813	19.2434	20.5603	20.3139	21.0552	20.9115	22.8269	20.6632	25.171	20.6129	22.8596	20.9189	21.3594	21.0706	19.2589	22.9397	23.9241	21.0337	20.7254	22.1488	21.6198	24.9858	20.9403	21.3973	19.4285	21.233	21.0184	20.4168	22.6532	20.2493	22.1807	21.3754	20.256	21.4527	23.6952
N-(2-hydroxypalmitoyl)-sphingosine (d18:1/16:0(2OH))	15.261	18.3107	14.8866	16.5469	14.8866	16.2043	14.8866	19.1972	14.8866	14.8866	14.8866	14.8866	17.2725	17.8277	17.9553	15.8781	17.3762	17.553	18.1881	19.3149	17.7506	16.3822	17.7694	16.5097	14.8866	17.7382	16.6346	14.8866	17.3147	17.7641	19.046	17.4962	17.7067	18.8057	17.1082	14.8866	17.0136	17.5889	14.8866	18.2894	19.6955	16.1552	15.7118	16.6577	14.8866	16.3049	14.8866	18.3996	19.2891
N-acetyl-1-methylhistidine*	13.1066	14.6474	15.2095	15.8393	13.1066	13.1066	15.9311	18.6369	13.1066	14.5203	16.6	14.3264	17.1757	13.1066	14.1416	13.1066	13.1066	13.1066	15.0529	13.1066	13.1066	13.1066	13.1066	13.1066	13.1066	13.1066	16.4474	13.1066	13.1066	13.1066	14.789	13.1066	13.1066	13.1066	13.7391	16.0561	15.2561	14.9732	13.1066	13.1066	13.1066	13.1066	13.1066	13.3685	13.1066	14.3909	13.1066	13.1066	15.4915
N-acetyl-3-methylhistidine*	13.6143	14.5568	15.6934	13.6143	13.6143	13.6143	13.6143	22.415	13.6143	17.1275	13.6143	14.7492	16.1601	13.6143	13.6143	13.6143	13.6143	13.6143	14.6862	13.6143	13.6143	13.6143	13.6143	13.6143	13.6143	13.6143	17.8553	13.6143	13.6143	16.8587	13.6143	13.6143	13.6143	13.6143	13.6143	13.6143	13.6143	18.9788	14.3216	13.6143	13.6143	13.6143	13.6143	13.6143	13.6143	13.6143	13.6143	13.6143	13.6143
N-acetyl-aspartyl-glutamate (NAAG)	21.4506	20.897	20.4394	19.003	18.6249	20.5406	22.0851	16.8	18.5127	19.3594	23.4155	20.5164	22.5359	21.7318	21.9092	18.0646	19.3423	21.8089	20.4349	20.4669	22.3757	21.4892	23.5647	17.9324	21.5946	23.0357	18.765	21.8533	16.8	21.2569	18.0762	19.4558	20.124	22.9778	20.751	22.7797	21.7576	21.6035	23.0656	21.5541	19.7325	21.1721	21.9455	22.5978	22.3719	21.0748	19.3534	23.9909	22.9049
N-acetyl-glucosamine 1-phosphate	13.8935	15.8365	11.4801	10.7631	14.7548	15.3216	12.305	16.272	15.5352	13.5731	16.0682	13.3102	16.6387	12.5735	10.3845	10.3845	16.5482	15.7923	14.9836	10.3845	14.7515	14.898	14.5124	12.6616	13.3218	13.7886	17.7235	14.0595	14.1961	16.0892	12.303	15.8741	16.3128	17.3716	17.6592	15.0012	17.1214	15.3735	15.6718	20.0392	16.0058	15.1164	11.3367	15.1254	16.416	10.3845	10.3845	17.1588	13.1668
N-acetyl-isoputreanine	19.1789	19.8051	20.1282	21.166	20.1591	18.1824	21.4892	19.8213	18.5051	23.9135	21.0627	22.4156	20.4423	21.3831	21.2366	18.5973	19.1434	22.7035	20.3789	19.462	20.384	19.1459	20.1175	18.4685	20.9534	19.3151	19.7459	19.9313	16.9849	20.0213	20.0125	20.0562	21.3413	20.8104	19.4663	20.4762	19.6756	19.9227	19.6493	21.4316	19.2355	18.2121	19.0824	19.189	19.3289	21.0213	21.6298	21.5501	20.4001
N-acetylalanine	21.9808	21.0753	21.052	21.1746	22.6682	22.9924	21.0777	20.4248	21.3026	20.6405	20.4059	21.8747	20.4483	21.9234	21.0783	21.1846	21.1528	21.9086	21.7096	22.4388	20.652	20.9086	21.0998	21.3018	20.2373	21.1736	21.7381	22.4517	21.9579	20.3297	20.6528	21.0928	22.1234	20.4046	21.7123	20.8725	22.3128	20.5864	22.0769	20.157	20.674	22.1321	21.5759	22.2142	20.2193	21.793	22.2307	22.6412	21.0307
N-acetylarginine	18.6455	17.3625	17.0595	18.9163	18.9776	19.1846	19.6095	18.7891	16.5632	18.0447	20.1454	19.1153	19.9838	18.27	17.7551	17.3336	18.3616	18.8358	16.6359	19.1839	18.53	17.1502	18.8999	16.888	19.0394	19.3463	19.5949	18.9695	17.4157	18.8407	18.1898	16.5644	20.1003	19.252	17.9384	18.8426	19.0262	18.8267	19.694	19.1255	16.588	18.0006	19.3494	20.0016	18.5762	19.5816	17.2652	19.0613	19.0302
N-acetylasparagine	15.405	13.4007	14.8612	16.7384	16.2101	15.6823	20.315	16.7421	13.4007	13.4007	17.5739	16.8962	18.1952	15.8532	16.7187	13.4007	13.4007	13.4007	16.3961	13.4007	16.774	17.7692	17.8368	13.4007	17.5898	17.7484	20.3352	16.93	13.4007	18.1239	16.2312	17.5594	14.0972	13.4007	16.0673	17.7778	18.6048	16.381	16.1399	18.675	13.4007	16.839	17.6403	16.1857	17.7186	18.4067	13.4007	15.9639	17.2665
N-acetylaspartate (NAA)	26.1764	23.0465	24.3177	21.9905	21.4661	25.377	23.809	19.5682	22.9759	24.0219	25.8406	24.7431	25.1943	26.2084	26.0136	21.3022	22.901	26.6153	25.4217	23.2274	24.1485	26.1879	25.2916	21.8302	23.5304	27.3457	21.1598	27.1085	21.2789	23.4739	20.8304	23.1965	23.5434	24.8806	25.5403	25.264	26.3043	24.263	28.4016	23.9153	22.6692	27.3873	26.6525	27.3987	24.636	24.6231	23.9751	28.0201	25.1781
N-acetylcysteine	16.5876	15.1348	17.2497	17.1033	15.3506	14.53	16.7851	14.53	18.4856	17.3991	16.6459	17.4911	15.9976	15.7315	15.9093	15.2542	17.4915	16.3602	15.4264	17.0059	16.6315	14.53	17.2082	15.9911	17.4196	15.7258	16.1091	16.0729	17.9357	14.53	14.53	15.9258	16.76	14.53	14.53	15.9656	15.7543	14.53	15.3454	14.53	16.1873	15.824	16.4098	14.53	16.8086	15.5536	18.4063	17.2511	15.5894
N-acetylglucosamine 6-phosphate	17.3161	18.2749	16.3313	15.7916	18.1505	18.3019	17.7647	17.328	18.143	17.5229	17.5479	16.948	18.5567	16.2177	15.0888	15.1825	19.7155	18.8677	17.7011	14.0721	17.658	18.1322	17.1144	16.8522	17.5276	16.8177	20.8455	16.8942	17.1771	19.1228	16.719	18.277	19.4648	18.1618	20.3642	18.2926	19.5106	18.5417	18.6383	16.7169	18.6851	18.499	16.4749	18.1365	18.3598	15.2993	15.3357	20.3691	16.3167
N-acetylglucosamine/N-acetylgalactosamine	21.2031	20.4748	20.7477	21.9637	21.3801	20.7898	21.6756	20.7258	19.7984	20.1144	22.9282	20.3746	23.3389	22.0873	22.1736	22.1834	21.877	21.0933	20.7061	22.01	22.6917	20.9309	21.8241	20.4587	22.0421	22.5566	21.828	21.5975	20.8959	23.2896	22.8995	22.0634	21.2604	22.9733	21.8105	22.837	21.338	22.3124	20.891	22.6947	22.1082	21.3991	22.5657	21.4018	22.2605	22.6365	20.2131	22.4706	22.5104
N-acetylglucosaminylasparagine	18.4617	18.2288	17.8417	19.1862	21.5083	19.8772	19.272	23.2586	19.2784	18.4238	19.8389	19.972	17.7299	18.5059	18.2308	20.7886	20.2932	18.9257	18.9874	19.3797	19.0618	18.6903	18.6932	19.7456	19.1763	19.1351	22.0971	19.2623	18.2395	18.5248	19.4664	19.0041	20.6418	19.1994	18.7737	19.7154	18.93	19.594	20.3512	20.9358	19.3294	18.2379	19.4295	19.5842	19.2611	19.4986	20.0255	20.3761	19.1434
N-acetylglutamate	18.0677	17.7452	16.5856	18.5864	16.3639	16.2568	18.0498	16.0315	16.6531	20.6119	18.4994	16.7711	18.1524	15.6488	15.7604	16.1885	16.0489	16.6131	19.3071	16.142	19.665	17.2694	17.7086	15.2965	17.3657	17.7767	16.3189	20.3022	17.7033	17.7524	16.5496	18.2483	20.0932	19.6332	16.4137	18.2556	16.7014	17.1741	16.6014	21.2542	16.1472	18.9568	17.5944	17.832	17.7873	16.8086	16.231	17.0085	18.5175
N-acetylglutamine	18.8904	18.2249	17.8061	18.6175	19.3314	18.5503	19.686	17.928	18.7293	18.1222	19.4455	18.1374	18.8998	18.3991	18.3797	19.3381	18.4484	18.395	18.4618	17.1866	18.8274	18.8725	18.468	17.5586	18.3607	18.4766	19.5841	20.7904	18.0977	18.3323	17.9254	19.8617	18.2413	18.5762	17.7024	18.355	18.8115	17.7968	18.0306	19.3767	18.0854	18.7877	18.6133	18.2067	18.7427	19.7804	18.0159	18.2072	18.2066
N-acetylglycine	18.0167	18.7501	19.7765	19.5918	18.2372	17.5958	18.6985	19.7669	19.3638	17.3349	17.8069	18.0844	18.4838	16.9006	16.7412	17.9654	17.9216	17.6303	19.0115	17.4733	17.3341	17.7587	17.3445	16.8894	17.2858	17.7351	18.5886	16.9309	17.711	18.3814	17.9725	17.7364	17.2668	17.3484	17.8974	17.986	18.0117	17.2411	18.0247	18.0681	17.9593	17.7946	17.2335	17.0307	17.976	17.8151	17.0321	17.664	17.6931
N-acetylhistidine	16.7972	17.9212	16.6673	16.3786	16.8637	16.7608	17.7119	22.8746	15.1126	21.981	18.6107	17.7363	17.0313	18.8644	17.9278	16.558	16.1025	16.0568	16.7836	16.2394	16.1746	16.8281	17.1857	15.9654	18.1975	17.7865	20.481	17.1267	15.7732	18.7134	17.8314	15.4225	17.7177	16.4309	16.5396	16.6683	17.8802	20.5733	18.4435	17.0983	15.7183	16.6478	17.6669	16.5005	16.2292	17.8113	16.1425	17.7129	17.296
N-acetylleucine	14.0369	14.0757	13.6031	13.5009	16.3156	15.9503	13.5009	13.5009	13.5009	13.5009	13.5009	14.5349	13.5009	14.6807	14.171	15.3131	13.5009	13.8113	14.4241	13.5009	13.5009	13.5009	14.2297	13.5009	13.5009	14.6631	15.3496	13.5009	13.5009	13.5009	13.5009	13.7906	14.7467	13.5009	14.2734	13.5009	15.0393	13.5009	14.9266	13.5009	13.5009	13.5009	13.5009	13.5009	13.5009	15.8382	14.7929	13.5009	13.5009
N-acetylmethionine	20.327	18.4548	18.9943	19.0561	18.605	20.0937	20.1301	18.7082	20.6064	18.133	19.078	19.3912	19.0257	19.2846	18.7234	17.7687	19.9328	19.5858	18.8887	20.7246	19.4069	19.3066	19.3103	19.1396	19.1273	19.6551	19.0047	21.0963	20.3573	18.7631	19.0471	19.7255	18.5014	19.0742	19.4946	19.6317	19.4	18.73	19.3404	19.6604	18.7022	20.102	19.7797	19.7954	18.8729	20.6531	18.4541	19.4737	19.7451
N-acetylmethionine sulfoxide	19.7653	19.0782	18.2321	18.8663	18.6977	19.7355	20.0854	19.1975	18.5653	16.8925	18.1133	18.8882	18.6605	19.1648	18.0276	17.3665	19.4454	18.3505	18.3768	20.6077	18.3491	20.3115	19.3275	19.28	17.3658	19.0957	20.3009	20.0189	17.9995	17.2034	17.8284	20.1029	17.0329	17.9295	18.4453	18.0927	20.2825	16.1773	18.1014	19.5687	17.9536	19.3748	20.5428	19.5907	18.0195	20.74	17.0165	17.7805	18.77
N-acetylneuraminate	21.6775	22.3066	21.416	22.3653	21.7401	23.2494	22.1632	22.0391	22.7009	22.5114	22.938	22.3284	23.7132	23.421	22.6337	21.2976	22.4052	20.4653	21.0344	22.9088	24.0689	21.6422	22.2936	21.5681	22.8789	21.8508	23.4639	21.9289	21.3892	23.1152	22.0546	22.219	22.2458	23.2192	22.3908	23.6543	23.7077	23.0935	22.235	24.7263	24.0901	21.9358	22.1087	22.6831	22.0855	22.0752	21.8662	21.6469	23.4122
N-acetylphenylalanine	14.2905	14.9735	13.779	15.5053	14.9527	15.3331	17.5712	15.6489	13.779	13.779	17.2664	15.5768	13.779	15.3	15.4973	14.9828	13.779	13.779	13.779	14.3234	13.779	15.8584	13.779	13.779	15.4012	16.1063	18.2234	14.1262	13.779	13.779	13.779	15.3802	13.779	13.779	14.9016	13.779	17.2159	13.779	14.7326	17.6395	14.0026	13.779	17.0317	15.1385	13.779	16.9507	14.4414	14.522	15.8053
N-acetylputrescine	15.8342	19.3186	17.9727	19.6085	15.3543	16.1155	18.1851	18.961	14.3455	17.0484	19.4564	17.0886	17.8542	14.9369	15.5343	14.3455	15.1303	16.2967	16.6219	16.1758	17.5758	15.649	18.0032	15.9474	18.634	16.8232	18.8148	19.4011	15.3875	17.3649	18.0886	17.2046	17.2481	18.3068	18.8196	18.0365	17.4261	17.3823	15.4778	19.6083	16.8608	17.2708	18.3661	16.8963	18.0048	19.1587	17.2565	19.5853	18.876
N-acetylserine	22.1199	21.6708	22.2867	22.4343	23.3957	23.6018	23.361	20.699	21.3094	21.1413	22.3701	22.5392	21.9382	22.3661	22.1506	22.1855	22.205	22.4259	22.2167	22.3823	23.0348	22.513	23.4639	22.7569	22.5732	22.5874	23.715	22.3652	21.7159	22.4227	22.2883	22.1707	22.2701	22.6748	21.584	22.9476	23.4949	22.8153	22.858	21.7035	22.0101	22.6328	22.5773	22.0969	21.9211	23.6801	21.73	22.2903	23.3159
N-acetyltaurine	15.1421	15.837	14.4343	16.4201	17.4372	16.8345	16.7358	13.8052	15.6961	15.0834	13.8052	17.1822	16.5372	15.3533	14.952	17.4887	13.8052	15.9575	17.6155	13.8052	13.8052	17.1268	16.0949	16.1607	13.8052	17.5195	16.468	15.7461	17.4039	16.5767	13.8052	16.9965	13.8052	17.5583	15.7792	15.398	15.5994	16.3601	16.6192	17.116	15.0314	15.777	17.1353	16.7406	18.3898	17.7336	18.0199	16.2286	13.8052
N-acetylthreonine	17.8282	18.096	17.7477	18.2252	18.8907	18.8337	18.3827	17.8956	18.0175	17.4053	18.7109	18.6874	17.6086	18.0819	17.9163	18.0314	18.2932	18.2697	18.4326	18.8233	17.62	18.0122	18.189	17.8204	17.1002	18.631	18.7394	18.8996	18.4551	17.759	18.1146	18.2269	18.6055	17.4525	18.6077	17.5428	18.7843	17.3178	18.7682	17.2661	17.7338	18.5367	18.5858	18.6379	17.4158	20.0295	18.7145	19.1328	17.8521
N-acetyltryptophan	17.5876	17.5876	17.5876	17.5876	17.5876	17.5876	17.5876	23.5375	17.5876	17.5876	17.5876	17.5876	17.5876	17.5876	17.5876	17.5876	17.5876	17.5876	17.5876	17.5876	17.5876	17.5876	17.5876	17.5876	17.5876	17.5876	17.5876	21.1815	17.5876	17.5876	18.8079	17.5876	17.5876	17.5876	17.5876	17.5876	17.5876	17.5876	17.5876	17.5876	17.5876	17.5876	17.5876	17.5876	17.5876	17.5876	17.5876	17.5876	17.5876
N-acetylvaline	14.9254	14.1354	14.6366	13.762	16.024	15.7137	13.5453	13.5453	14.2723	13.8437	16.0079	14.6909	13.5453	14.7354	14.7759	14.6296	14.4684	13.9988	14.1567	14.9499	13.5453	14.575	13.5453	14.4065	13.5453	14.4368	13.5453	15.1602	14.8213	13.5453	13.5453	13.9794	14.711	13.5453	14.9738	13.5453	15.1972	13.5453	14.687	13.5453	14.2052	15.0944	14.4539	14.8895	13.5453	15.6397	15.4395	14.9197	13.5453
N-behenoyl-sphingadienine (d18:2/22:0)*	21.8329	22.4194	22.2998	21.883	22.2166	21.6023	22.1058	23.5393	21.8352	23.4318	21.2164	21.7326	22.2221	20.3334	21.7953	22.1079	21.8056	20.9322	21.9105	22.4632	22.207	21.9476	22.1375	21.2086	21.6709	22.2081	22.0847	20.7074	22.289	22.0905	21.5927	21.7209	21.3707	22.3685	21.147	21.1325	22.083	22.4408	21.3336	21.9766	21.9151	22.4371	21.3072	20.9973	21.995	21.1847	22.9269	20.5225	21.7545
N-carboxymethylalanine	15.5356	13.9493	15.6799	16.6566	13.9493	13.9493	18.5987	17.0583	14.7824	17.5883	17.6147	13.9493	17.8469	13.9493	13.9493	13.9493	13.9493	13.9493	18.4243	13.9493	17.3859	18.9651	18.2674	13.9493	18.5711	13.9493	13.9493	13.9493	13.9493	17.0949	13.9493	13.9493	14.1221	16.7261	13.9493	18.2998	18.1887	13.9493	14.4996	16.7428	13.9493	18.3416	17.3677	17.3103	16.392	13.9493	20.198	13.9493	16.3262
N-delta-acetylornithine	13.8872	13.9043	13.2655	13.2655	15.3151	14.2586	15.3122	15.2469	14.2708	13.2655	16.3612	14.0276	14.8303	14.5164	14.6454	14.5069	13.5571	15.6063	15.7385	13.2655	13.2655	14.844	15.0368	14.294	14.7745	15.2791	15.3799	13.7698	13.7347	13.2655	15.0457	15.2843	14.9466	15.7354	15.1846	16.3229	15.382	13.2655	14.7407	14.7754	16.3312	14.2643	14.6958	14.407	13.2655	15.9783	14.9635	14.7658	15.8164
N-desmethyl tramadol	21.1521	21.1521	21.1521	21.1521	21.1521	21.1521	21.1521	21.1521	21.1521	21.1521	21.1521	21.1521	21.1521	21.1521	21.1521	21.1521	21.1521	21.1521	21.1521	21.1521	21.1521	21.1521	21.1521	21.1521	21.1521	21.1521	21.1521	21.1521	21.1521	21.1521	21.1521	21.1521	21.1521	21.1521	21.1521	21.1521	21.1521	21.1521	21.1521	21.1521	21.1521	21.1521	21.1521	21.1521	21.1521	21.1521	21.1521	21.1521	21.1521
N-ethylglycinexylidide	19.0348	20.7372	20.7397	21.5602	20.6467	19.6909	22.1232	17.1159	22.2075	20.0637	22.7499	20.4107	21.2211	21.4606	22.0324	20.4946	20.6595	16.4284	21.4726	20.8605	22.517	16.4284	17.602	21.5271	22.085	21.4648	21.2048	20.8762	18.3906	19.5545	22.3758	21.4908	21.6883	23.378	21.2246	22.7178	20.1655	20.4114	20.9656	20.8499	21.59	20.5878	16.64	21.8002	24.0777	19.7	20.8767	20.942	22.585
N-formylmethionine	17.477	15.2597	17.2004	16.4949	14.9208	17.0235	16.5568	17.2178	19.0894	17.1269	15.8242	17.9603	15.1562	16.3258	16.59	14.6491	18.1542	17.6665	17.0951	17.1839	14.0844	18.2082	15.3516	17.8492	16.1151	17.762	16.1911	17.2279	17.1928	14.7296	14.0844	18.3812	16.8129	14.0844	17.342	15.266	17.3751	14.0844	15.9305	14.6532	18.1933	17.8004	16.8958	17.1894	15.1542	14.7677	17.7165	15.4693	15.0534
N-formylphenylalanine	14.6695	15.6047	12.9387	13.8799	15.537	15.2834	17.0376	12.9387	12.9387	12.9387	17.0184	16.0995	15.5687	15.0353	14.6336	15.8207	14.3124	13.9942	15.103	14.1911	12.9387	15.5277	15.9725	13.8091	12.9387	15.8047	18.82	13.9928	12.9387	15.0013	12.9387	15.9122	12.9387	12.9387	15.2649	12.9387	17.5324	12.9387	15.7295	16.7271	12.9387	15.4397	15.9764	15.9369	12.9387	16.5844	14.9457	12.9387	16.5427
N-methyl-GABA	19.9167	22.0438	21.4193	22.1571	21.637	21.8011	21.6731	20.6576	20.2654	21.3601	21.5092	22.3841	21.8836	22.5237	24.0829	20.768	19.9523	21.7471	20.8029	22.5442	21.2667	21.2038	21.5877	20.0204	21.2029	22.2096	21.2605	19.6273	21.9544	22.3034	24.0539	21.4676	21.2481	21.9626	20.8673	22.5555	20.3926	22.0706	20.6356	21.0471	21.924	21.715	23.4379	20.3533	20.7753	22.3825	20.2163	20.7899	21.617
N-methylproline	18.8826	19.73	19.7559	20.0526	19.0813	19.6665	20.7493	20.1544	21.3646	19.772	22.1143	19.5701	21.0742	19.4048	20.2988	21.2426	18.7182	21.5013	18.815	18.5522	19.8309	19.4935	20.6239	19.7338	21.3114	20.5196	19.8639	20.5476	18.8822	18.9279	21.1981	18.2835	19.2043	20.7476	17.4304	20.0381	19.3863	19.427	21.8875	22.5019	19.0879	19.8697	19.1936	18.4774	19.7803	21.3962	22.5336	21.1999	22.5655
N-monomethylarginine	22.2099	21.1893	20.6381	21.9423	22.8813	23.1537	21.3852	19.2469	21.7891	19.8519	19.6418	22.338	19.9971	22.6868	21.2353	21.716	21.7331	22.7716	22.1017	22.6561	20.6193	21.1558	22.0529	22.7162	21.2767	20.8803	22.7536	22.7738	22.3254	19.3267	20.0874	21.0848	22.5149	19.8593	21.5733	21.0385	23.3614	21.161	22.8038	20.0943	21.1454	22.3118	22.142	22.767	19.9348	23.6328	22.1586	23.4233	21.6618
N-oleoyltaurine	14.3382	15.291	15.3887	14.402	16.6726	16.4871	13.577	13.577	15.4779	13.577	13.577	15.4512	13.577	13.577	13.577	17.3151	13.577	14.706	15.5694	13.577	13.577	16.0235	13.577	13.577	13.577	14.3565	13.577	14.4085	16.3467	13.577	13.577	13.577	14.3297	15.3425	13.577	13.577	13.577	13.577	16.2917	13.577	13.577	13.577	14.509	13.577	13.577	15.2848	15.6902	13.577	13.577
N-palmitoyl-heptadecasphingosine (d17:1/16:0)*	19.2739	21.2687	19.8579	20.0195	19.7378	20.461	20.1353	23.0764	20.2586	19.8353	19.6279	19.3249	19.3665	18.5624	19.4579	20.2227	18.3029	18.6356	19.7438	19.1759	20.4898	20.0652	20.6623	20.5011	19.515	20.661	21.0246	19.5976	18.401	20.3438	20.5827	19.0028	19.8334	20.0024	19.8259	19.4071	19.8551	20.4007	19.521	20.9597	20.235	19.1958	20.167	18.4138	20.5844	20.1281	20.162	19.9323	19.7664
N-palmitoyl-sphingadienine (d18:2/16:0)*	20.9664	23.0479	21.9007	21.8934	21.0628	21.354	21.4358	23.9163	20.6314	22.661	20.9346	20.9092	21.6008	20.1658	21.0939	21.5567	20.7829	19.8077	20.81	21.1949	22.0606	21.6378	22.3124	20.7249	21.1074	22.3013	22.1004	20.6386	19.9452	21.5852	21.4014	20.3843	21.1723	21.847	20.5067	21.0808	21.3643	21.9333	21.3063	22.4307	21.0283	21.3223	22.0093	20.0202	21.515	21.1197	21.8829	20.4732	21.5674
N-palmitoyl-sphinganine (d18:0/16:0)	20.9566	21.5308	20.4847	20.8617	18.7876	20.1495	19.5072	22.8893	23.0356	22.1688	20.3376	20.4826	19.7834	19.6396	20.1673	20.2215	19.7931	20.402	22.9889	20.6199	20.5333	21.8226	20.9581	21.8493	19.579	21.6857	20.6838	22.0754	23.1227	20.0867	20.659	22.7539	19.5048	19.681	22.3514	20.1496	20.7754	20.6873	21.6935	21.3514	22.7738	22.0719	21.6201	19.4166	19.8977	22.0951	22.0144	21.3858	20.3755
N-palmitoyl-sphingosine (d18:1/16:0)	24.9218	25.9178	25.1523	25.1326	24.796	25.5335	24.8506	27.4336	25.7713	26.4389	25.2904	24.6447	24.4543	24.3524	25.0958	25.3099	24.9142	24.2327	25.2456	25.403	25.4744	25.8771	25.7202	25.9425	24.78	25.7946	26.1704	24.4801	25.2127	25.0326	25.5589	24.6601	25.0542	25.1111	25.2045	24.917	25.2138	25.6957	25.5437	26.4009	26.3874	25.2908	25.1606	24.2705	25.3063	25.3873	26.2772	25.3602	25.2822
N-palmitoyltaurine	14.7509	14.8287	14.4425	14.4425	16.0217	15.303	14.4425	14.4425	15.2823	14.4425	14.4425	14.4425	14.4425	14.4425	14.4425	17.74	14.4425	14.4425	14.8783	14.4425	14.4425	14.4425	14.4425	15.697	14.4425	14.4425	14.4425	14.4852	16.837	14.4425	14.4425	14.4425	14.4425	15.5288	14.4425	14.4425	14.4425	14.4425	16.927	14.4425	14.4425	14.4425	14.7977	14.4425	14.4425	15.4184	16.3647	14.4425	14.4425
N-stearoyl-sphingadienine (d18:2/18:0)*	20.1966	22.7878	21.6776	20.9878	20.5404	21.1586	21.3197	21.7699	21.0822	23.8652	19.9687	19.7793	20.9998	18.2496	19.636	20.7933	19.6383	18.74	19.0378	19.2627	22.1418	21.6229	22.0426	20.5075	20.6934	20.1425	21.4081	19.0542	19.387	21.4799	20.4016	19.3568	20.0189	21.6693	20.4378	20.7423	20.0379	21.0445	20.469	21.3995	21.0877	19.6606	20.4661	18.7873	21.1672	19.6498	21.8702	19.4336	20.849
N-stearoyl-sphinganine (d18:0/18:0)*	18.1188	18.3701	18.6271	18.3192	15.1952	17.2367	18.295	17.9294	21.2625	21.654	17.5542	18.0563	17.9766	15.1952	16.4289	16.6581	16.4985	17.9004	19.1085	15.5318	19.3814	20.0161	18.8015	19.6233	17.391	17.8795	18.3912	19.216	20.2816	18.7558	18.4616	19.6138	15.1952	17.1168	20.7593	18.9864	16.9945	18.8377	18.9247	18.0533	21.7172	18.0617	18.3605	15.1952	18.2997	20.2109	20.249	18.938	18.064
N-stearoyl-sphingosine (d18:1/18:0)*	22.5942	24.0353	24.2683	22.9097	22.9632	23.764	23.6949	24.173	24.2304	26.2335	22.8575	22.4163	23.0868	20.7878	22.4857	23.5804	22.2847	22.2227	21.941	21.8783	24.5986	24.6856	24.3242	24.2748	23.3352	22.6029	23.6769	21.427	23.0158	23.7948	23.5695	22.0097	22.4655	23.7465	24.0154	23.3377	22.8309	24.1677	23.4444	23.8828	25.4658	22.0615	22.6586	21.562	23.7557	22.8674	24.8872	23.2289	23.6017
N-stearoyltaurine	15.5348	15.0812	15.1964	12.8738	16.5145	16.6139	12.8738	12.8738	16.8563	12.8738	12.8738	14.6603	12.8738	14.4547	12.8738	17.4926	12.8738	15.0813	15.1863	12.8738	12.8738	17.0067	15.0342	15.471	12.8738	14.3734	15.1698	14.3568	16.1562	16.0002	12.8738	15.8554	15.5359	16.0012	12.8738	12.8738	12.8738	14.9269	16.3506	12.8738	12.8738	12.8738	15.2973	13.954	12.8738	14.8771	17.5087	15.436	15.0064
N1,N12-diacetylspermine	14.5686	14.5686	14.5686	15.2511	14.5686	14.5686	14.5686	14.5686	14.5686	17.7196	18.2338	15.7941	14.5686	16.4817	17.9863	14.5686	14.5686	15.9922	14.5686	14.5686	18.9805	14.8532	14.5686	14.5686	14.5686	14.5686	14.5686	14.5686	14.5686	14.5686	15.9489	14.5686	14.5686	14.5686	16.0616	14.5686	18.3944	14.5686	14.5686	15.7141	14.8518	14.5686	14.5686	14.5686	14.5686	16.7153	14.5686	18.5387	14.5686
N1-Methyl-2-pyridone-5-carboxamide	17.0186	17.8343	17.9726	17.934	17.4343	17.7521	19.2475	18.5987	16.1835	17.9804	19.9057	18.0734	19.649	17.2036	18.0466	16.9599	16.8275	17.4049	17.6961	16.1376	17.2677	17.3889	17.876	21.5942	22.8183	16.5016	18.7415	17.0342	16.7053	18.6731	19.4258	18.123	16.5813	17.7174	17.3585	18.5705	17.9879	18.4773	16.7607	17.1995	16.7191	15.6521	18.1435	17.4452	18.0188	17.8299	18.4608	17.4785	18.1859
N1-Methyl-4-pyridone-3-carboxamide	18.3076	19.452	19.5041	19.9557	19.0556	19.197	21.3208	20.6546	17.6313	19.759	21.8541	19.4864	21.8347	19.1026	19.8774	18.3683	18.8744	19.3013	19.313	17.6995	19.529	19.0185	20.1913	23.6478	25.1094	18.6425	20.6552	18.7005	18.2159	20.3524	21.4015	19.6275	17.6426	19.7434	18.5185	20.3387	19.9938	20.5251	17.7477	19.1089	18.8579	15.8136	19.866	19.3865	20.5309	19.6049	20.0991	19.1637	20.2139
N1-methyladenosine	20.8442	21.5723	20.6453	21.1181	19.6797	20.2545	20.0381	18.8498	20.3059	21.6414	19.6194	20.414	20.3081	22.0864	22.2895	22.3432	20.7245	20.361	20.8276	22.0941	20.1265	20.6816	19.5807	20.7763	19.9512	20.2129	19.2874	20.4257	21.2204	21.0733	20.8925	21.0758	20.4636	19.7299	21.0272	20.4872	20.4966	20.0929	20.9706	19.8109	20.6441	20.4517	20.9511	19.9842	20.306	22.8441	21.0547	21.5441	21.2454
N1-methylguanosine	18.7018	20.7055	18.3695	19.237	18.155	18.0521	18.9098	19.1074	17.9128	19.6166	18.2902	17.9398	17.9972	20.4977	20.4236	21.5491	18.2793	17.7455	18.4315	20.7031	18.6318	18.7845	18.2834	18.7545	18.4824	18.7703	18.1895	19.227	19.9691	19.7823	19.7104	19.1253	18.2247	18.7936	19.8558	19.6474	18.7227	17.8613	19.6852	19.6346	18.8371	18.5199	19.9126	17.8928	18.1796	21.6698	18.2006	20.3572	20.6528
N1-methylinosine	15.7285	18.1466	16.3255	17.3384	15.773	15.6008	17.5057	17.5727	15.5761	16.3786	18.3436	14.6582	17.2936	18.6769	18.4547	17.9014	16.1443	15.4695	15.3491	17.4293	16.6772	15.3533	15.8548	16.3223	16.8079	16.2357	15.7094	15.8861	15.7644	17.7113	17.8178	16.3226	15.6759	17.2964	17.5234	17.6978	17.0202	16.0525	15.9747	16.3784	16.1268	14.6582	17.6283	15.8442	16.2117	20.0354	15.6713	17.3374	17.8657
N2,N2-dimethylguanosine	17.7897	19.5946	17.405	18.3946	17.0427	16.528	17.789	17.0634	17.5578	18.6187	17.8011	16.491	16.9676	19.6768	19.5501	20.5545	17.474	16.3727	17.0542	19.5809	17.06	17.1734	16.6905	18.6596	17.1647	17.255	17.0562	18.3458	19.4831	18.7431	18.7537	17.7396	16.9871	17.7016	18.9367	18.7511	17.4255	16.6711	18.6983	17.5795	17.5929	16.9772	19.1692	16.8067	16.5219	21.3495	16.9296	19.3947	19.6189
N2-methylguanosine	16.0482	17.657	15.5663	13.2934	14.1412	14.9313	13.2934	13.2934	15.8894	16.4622	13.2934	15.84	13.2934	17.1334	16.7662	18.2081	13.6332	15.4369	16.1849	17.0533	13.2934	15.1068	13.2934	16.2445	13.2934	14.0149	13.2934	15.7188	17.1035	15.8086	13.2934	14.7009	15.2459	13.2934	16.6863	16.0495	13.2934	13.2934	16.9282	13.2934	13.9783	15.3038	16.7114	13.2934	13.2934	17.3985	15.7907	16.7656	16.7368
N6,N6,N6-trimethyllysine	23.3116	21.069	20.6423	22.6991	24.3027	24.7656	22.6863	20.7887	21.7883	20.5486	21.8406	22.8141	21.2896	24.1721	22.923	22.6961	21.4465	23.4337	22.1718	23.3455	21.769	21.8254	22.9441	22.5383	21.961	21.8208	21.8288	23.9768	22.2986	20.7834	20.7952	21.7053	23.3861	21.528	22.002	22.2354	23.4674	20.6823	23.6549	21.4476	21.3982	22.5848	23.0162	24.2195	21.8278	24.4851	23.2604	23.906	22.1853
N6,N6-dimethyllysine	24.4966	21.9825	20.2048	23.7093	25.4877	25.6323	23.1375	16.8584	22.5912	20.4098	21.8216	23.4628	16.8584	24.5315	23.3668	23.4652	23.1216	24.2773	22.9791	24.1184	22.164	21.4221	23.3105	22.3267	22.1424	22.1473	23.2563	24.5484	23.31	20.2737	16.8584	22.1886	24.7907	16.8584	22.3171	22.5798	24.4557	16.8584	24.5865	16.8584	19.6791	23.6088	24.0457	25.1585	21.6811	25.2943	23.7089	25.5947	21.6757
N6-acetyllysine	18.0394	15.0723	13.8729	16.7319	18.2859	19.0245	16.3687	13.8729	15.5877	13.8729	13.8729	16.7052	13.8729	17.005	15.9518	16.5643	16.7469	17.0311	15.5956	16.8012	15.1646	13.8729	16.7745	14.9701	13.8729	15.4324	17.121	17.1194	15.9447	13.8729	13.8729	13.8729	18.159	13.8729	14.9754	15.6051	16.7954	13.8729	17.2584	15.8126	13.8729	16.8456	16.896	17.8949	15.0968	17.858	16.4171	18.7801	13.8729
N6-carbamoylthreonyladenosine	13.9979	15.7558	14.33	13.1876	13.36	13.6104	13.1876	15.0374	14.5633	15.1008	15.2529	14.5866	14.0732	14.9024	14.8374	16.0482	13.1876	14.41	14.4579	15.9433	14.5321	14.329	13.1876	13.5971	14.2924	14.1959	13.1876	15.1821	14.2378	15.8822	13.1876	14.27	14.5934	15.3648	15.5677	14.8301	13.8027	13.1876	15.2765	13.956	13.8567	13.8612	15.2738	13.1876	13.1876	16.774	14.4487	15.3108	15.1373
N6-carboxymethyllysine	17.8635	16.2878	17.2763	18.4819	18.172	17.5091	20.2071	16.16	16.7688	16.5176	21.1178	17.4163	21.7977	18.5556	17.892	17.5551	17.0134	17.461	18.3853	16.8704	22.1486	17.8625	19.5363	18.069	21.0404	18.1323	18.231	17.4405	17.8555	20.6496	19.7386	18.549	18.8898	21.7101	16.8451	20.9478	19.1303	20.1806	17.9271	19.0014	18.238	18.9555	17.717	18.5353	19.9181	18.3057	18.3411	17.7804	20.5736
N6-methyladenosine	16.929	16.8759	17.395	15.6812	16.8952	17.249	17.3884	14.7819	17.4144	18.3839	16.1458	17.1612	16.2581	16.9977	16.9156	16.9244	16.6949	16.2742	16.7759	17.3359	17.705	18.0712	16.1847	17.7555	17.1736	14.7819	17.2232	15.9119	16.9747	17.3737	14.7819	17.7322	14.7819	16.9134	15.8838	16.8561	17.9308	16.445	16.9032	17.9176	18.1217	18.8323	16.375	16.7813	16.7744	17.649	17.0228	17.4936	16.8108
N6-methyllysine	22.3636	22.0216	20.1609	22.0162	22.7466	22.9537	22.1514	21.2534	21.6514	20.9614	21.8598	21.0172	19.8428	22.2836	21.5246	21.7843	21.5762	22.019	21.7477	21.592	20.6628	22.2644	22.5894	21.7402	22.3462	21.611	21.4419	21.98	21.339	20.2796	20.1055	22.689	22.6398	19.8816	21.8371	22.9911	22.3407	19.7826	22.7064	21.5387	20.2459	21.8891	22.0871	22.6784	20.9643	22.7974	21.7247	23.2317	20.9784
N6-succinyladenosine	17.6116	16.1729	18.4187	16.7921	15.0927	18.9446	17.628	17.0818	16.8127	17.5329	16.6745	15.8266	17.4943	16.9998	17.2915	15.1433	16.8397	18.2171	16.4526	16.011	17.0507	16.8388	16.3467	15.7611	16.5287	16.2312	16.0545	18.568	16.0988	17.5575	16.0589	17.0409	19.0175	18.1029	18.1184	17.2651	17.5255	16.3471	16.7081	18.2294	15.8131	17.3506	16.5968	18.7441	17.1355	17.0313	17.3716	18.7245	17.2047
nervonoylcarnitine (C24:1)*	19.5984	18.0547	17.9839	17.7611	24.3267	15.1661	14.5999	20.0073	15.6296	16.0114	17.0703	20.3525	16.5308	17.574	18.2359	25.127	19.8344	17.7895	15.5363	17.431	16.5035	14.5999	18.0115	14.8321	15.6708	17.6851	16.351	18.6719	16.7914	18.481	19.4997	16.8284	20.0031	16.9041	18.7427	18.29	16.8067	17.5751	16.927	17.2668	14.5999	16.9596	18.7077	16.8566	16.6572	17.8094	15.2971	18.8051	19.3164
nicotinamide	27.2524	26.6336	27.5708	27.2488	27.7426	27.2756	26.9911	27.1299	26.7846	26.7231	26.3132	27.0921	26.6319	27.1045	27.0731	27.5484	27.7907	27.4217	27.2131	27.728	26.7319	27.858	26.3537	28.2729	27.8188	27.5264	27.216	26.7216	26.0899	26.6492	26.197	27.7466	27.056	26.8841	27.1212	26.4193	27.6244	26.7208	27.5114	26.9137	27.7401	27.4562	27.4307	28.1797	26.7768	26.7821	27.8518	26.9841	26.4316
nicotinamide adenine dinucleotide (NAD+)	17.1936	15.9652	17.1534	15.3499	17.6212	17.1244	14.7246	17.1971	22.3538	20.5141	17.3537	17.161	14.7246	18.8234	15.4082	17.3434	17.7912	21.5009	19.8344	17.3761	15.1515	18.3595	15.6367	21.1302	14.7246	14.7246	17.4313	17.5325	21.0551	14.7246	14.7246	20.7085	20.5118	15.1291	18.706	15.7476	19.7003	15.309	18.1683	14.7246	21.6837	16.9333	15.0059	19.025	14.7246	15.3442	19.5561	22.1228	14.7246
nicotinamide ribonucleotide (NMN)	18.9735	17.9907	18.2367	18.0158	17.9366	18.8777	15.0058	15.2093	23.2302	22.1908	19.1558	22.2074	15.0058	22.1924	19.2199	19.5823	18.6413	19.986	23.5152	24.8311	15.0058	19.7965	15.0058	21.654	15.0058	17.2533	16.931	20.6567	23.6688	15.0058	15.0058	22.4177	22.6222	15.0058	19.2092	15.0058	23.1779	15.0058	19.6978	15.0058	22.6125	23.3435	18.4969	21.5553	15.0916	16.3763	20.5838	19.8469	15.0058
nicotinamide riboside	25.7861	20.6338	24.0385	20.8437	19.6507	23.9534	18.9098	17.2352	23.9257	24.4838	19.3268	23.5388	18.3633	24.9092	22.2585	25.0135	24.5051	25.8111	26.4386	24.0213	18.093	24.8165	18.3687	23.2432	20.7503	20.3957	17.6385	24.5535	22.379	18.9519	19.6387	25.5072	25.3921	18.9188	20.6938	19.1846	26.2682	18.7827	23.3668	18.0983	24.7638	26.1942	21.1598	26.5977	20.1548	21.8661	26.7428	20.4909	19.2079
nicotinate ribonucleoside	16.9801	15.8764	18.0826	17.7276	15.8764	15.8764	15.8764	15.8764	15.8764	18.4268	15.8764	18.6595	15.8764	15.8764	15.8764	19.1106	15.8764	15.8764	15.8764	16.656	15.8764	15.8764	15.8764	15.8764	23.7635	17.8051	15.8764	15.8764	15.8764	15.8764	15.8764	16.8684	15.8764	15.8764	15.8764	15.8764	15.8764	15.8764	15.8764	15.8764	15.8764	15.8764	18.5474	15.8764	15.8764	18.273	17.4903	15.8764	15.8764
nisinate (24:6n3)	15.4134	20.0309	15.2179	13.9193	13.9193	15.8152	13.9193	16.2337	17.9387	18.983	13.9193	19.3139	13.9193	15.8359	13.9193	13.9193	13.9193	13.9193	16.7386	13.9193	13.9193	18.9573	15.824	16.8512	13.9193	16.0906	13.9193	17.3544	15.688	13.9193	13.9193	16.1905	16.8657	13.9193	17.5605	13.9193	14.9292	13.9193	13.9193	13.9193	13.9193	15.1795	16.8363	13.9193	13.9193	13.9193	16.4718	15.785	13.9193
nonadecanoate (19:0)	20.4843	21.1946	20.2314	20.4627	20.8839	20.2179	19.786	20.3475	21.5295	19.4369	19.3491	21.0513	20.1179	20.8281	21.0217	20.6738	21.5653	20.9773	21.5914	22.6049	19.1806	20.0858	20.4268	20.6212	20.1723	20.6221	19.6246	21.3142	22.1336	20.5186	18.6592	22.2598	20.1689	20.0872	20.9556	19.534	20.354	19.0858	20.3282	19.6747	20.5686	20.3745	20.3513	21.1406	19.7134	20.3968	19.4025	20.0253	20.0054
norfluoxetine	21.9178	21.9178	21.9178	21.9178	21.9178	21.9178	21.9178	21.9178	21.9178	21.9178	21.9178	21.9178	22.4796	21.9178	21.9178	21.9178	21.9178	21.9178	21.9178	21.9178	21.9178	21.9178	21.9178	21.9178	21.9178	21.9178	21.9178	21.9178	21.9178	21.9178	21.9178	21.9178	21.9178	21.9178	21.9178	21.9178	21.9178	21.9178	21.9178	21.9178	21.9178	21.9178	21.9178	21.9178	21.9178	21.9178	21.9178	21.9178	21.9178
O-desmethyltramadol	21.8439	21.8439	21.8439	21.8439	21.8439	21.8439	21.8439	21.8439	21.8439	21.8439	21.8439	21.8439	21.8439	21.8439	21.8439	21.8439	21.8439	21.8439	21.8439	21.8439	21.8439	21.8439	21.8439	21.8439	21.8439	21.8439	21.8439	21.8439	21.8439	21.8439	21.8439	21.8439	21.8439	21.8439	21.8439	21.8439	21.8439	21.8439	21.8439	21.8439	21.8439	21.8439	21.8439	21.8439	21.8439	21.8439	21.8439	21.8439	21.8439
O-desmethyltramadol glucuronide	18.3639	18.3639	18.3639	18.3639	18.3639	18.3639	18.3639	18.3639	18.3639	18.3639	18.3639	18.3639	18.3639	18.3639	18.3639	18.3639	18.3639	18.3639	18.3639	18.3639	18.3639	18.3639	18.3639	18.3639	18.3639	18.3639	18.3639	18.3639	18.3639	18.3639	18.3639	18.3639	18.3639	18.3639	18.3639	18.3639	18.3639	18.3639	18.3639	18.3639	18.3639	18.3639	18.3639	18.3639	18.3639	18.3639	18.3639	18.3639	18.3639
O-methyltyrosine	18.168	17.6485	17.0487	16.3675	18.5706	18.6758	15.4161	16.6185	18.6852	16.9626	15.4161	17.8112	16.9713	18.0118	17.2985	16.7763	17.473	19.0291	17.4402	18.6958	15.4161	17.5747	16.5625	18.9752	15.9145	15.4161	16.5542	19.0807	18.899	16.1037	15.4161	16.7691	19.6004	16.7942	17.6186	16.4803	17.9955	15.4491	17.905	17.9706	17.9034	18.6408	17.1874	18.2293	16.8332	18.7265	18.2433	19.4255	16.0955
O-sulfo-L-tyrosine	15.3835	15.0286	15.7265	16.3766	15.787	15.4264	16.9489	16.3637	14.4527	14.6546	17.6158	14.4309	17.2665	15.0352	15.947	14.8179	15.0853	15.3965	14.0329	13.5099	17.3891	14.4213	16.498	14.3361	17.2015	15.2429	15.6204	14.3041	13.8281	17.2523	17.1827	15.9492	16.2309	17.7056	16.0086	18.0494	15.2101	17.2882	14.3105	16.8038	14.6797	14.5177	15.6724	14.3834	17.0035	16.7112	13.5099	16.1616	17.166
o-Tyrosine	19.2359	18.0039	17.9757	19.5169	19.2029	18.4552	17.5637	17.6975	17.4196	17.4315	20.0274	17.6473	19.3552	18.7927	18.7717	18.8695	18.1859	18.8733	18.1578	18.4431	17.9735	18.0995	18.8178	18.1275	18.4277	18.7119	19.9532	18.8281	17.7267	18.05	19.2649	18.7521	19.933	18.5865	18.2923	18.1458	19.8095	17.7925	18.0139	18.257	17.6032	18.2422	19.534	18.5697	17.6064	19.5894	18.5584	19.3594	19.4522
octanoylcarnitine (C8)	17.8157	18.0677	18.4679	16.7242	17.8205	14.9627	18.5844	18.2791	15.9029	17.117	19.5445	17.1709	19.1101	16.1988	19.2446	16.7639	16.6974	15.9221	16.9384	16.7935	17.766	16.3725	17.327	15.1176	18.4009	20.2715	16.6826	16.9673	16.7908	18.1844	19.2233	15.1392	14.9627	18.0671	17.2206	17.682	14.9627	17.8881	15.1821	16.7701	16.3866	14.9627	17.2878	16.4356	18.7189	16.2687	14.9627	16.4101	19.2861
oleate/vaccenate (18:1)	28.3852	28.9989	28.5896	28.8685	29.1233	28.3793	27.245	27.4616	29.5103	29.1035	27.8865	29.1769	28.252	28.2581	28.0727	28.3264	28.2581	27.7365	28.5548	27.4449	27.334	28.7426	27.7299	27.6306	27.2397	26.9292	26.997	28.6545	28.1297	28.0111	27.7418	28.5612	28.6548	27.0502	27.1689	27.3433	27.1567	27.0291	28.5013	27.579	28.0004	27.4658	27.1999	28.0006	27.9688	26.8224	28.2408	26.8012	27.0607
oleoyl ethanolamide	18.276	19.7041	19.4046	18.6629	20.0888	19.5834	17.6255	16.2895	19.0991	19.1983	16.6637	19.338	17.0035	19.4936	19.4325	19.615	18.4687	18.1272	18.5519	19.9689	17.2462	18.5889	17.7739	18.3861	16.2895	18.5498	16.2895	18.7066	20.1034	17.9416	18.0258	18.8518	18.0937	16.7666	17.846	16.2895	17.7081	17.2625	18.3231	17.4023	18.9822	18.915	18.6262	17.9836	16.9314	20.0569	17.718	17.6584	17.6946
oleoyl-arachidonoyl-glycerol (18:1/20:4) [1]*	21.1095	19.4661	20.2863	18.9211	19.1748	19.3108	19.4332	19.7424	20.6065	22.0647	19.2254	19.4125	20.0345	19.8148	18.2282	19.7363	20.1243	19.2293	21.3961	19.8312	20.4982	20.8345	20.3677	20.0775	19.8951	20.3506	19.1657	20.0176	20.6536	20.4663	19.9233	19.7531	19.8231	20.2182	18.5239	19.5647	20.1974	20.2185	19.8953	20.3706	19.6453	20.0349	19.5065	21.0919	20.1093	19.9507	21.672	18.0553	20.3325
oleoyl-arachidonoyl-glycerol (18:1/20:4) [2]*	23.8403	22.5963	22.9967	22.5462	21.855	22.1456	21.4958	23.7785	24.1683	24.583	21.0941	22.5873	22.2496	22.4863	20.9799	22.4317	22.8642	22.7782	24.0704	22.7391	22.95	23.7438	23.099	23.1771	22.6289	22.7113	21.6256	23.4953	23.233	22.7582	22.6935	23.0089	23.1467	23.3679	21.9705	22.2881	22.8672	23.0434	23.0149	22.5906	22.5015	22.6781	22.4393	22.8726	23.0587	22.0816	24.0015	21.3641	22.326
oleoyl-linoleoyl-glycerol (18:1/18:2) [1]	22.2059	20.1468	21.2936	21.6539	21.0017	18.9632	20.821	20.3851	21.6889	22.29	20.2852	20.7093	21.5829	20.9689	18.865	21.4809	21.8725	19.7605	22.3078	20.277	21.7921	21.1824	21.2011	20.8128	21.2014	20.2577	20.7256	21.5521	21.7659	21.4717	21.4425	22.0364	21.6899	21.2112	18.8126	21.4113	19.3842	21.1457	21.3255	24.0292	21.2712	21.2257	20.3626	21.7607	22.3449	20.0959	21.4353	19.3889	21.4001
oleoyl-linoleoyl-glycerol (18:1/18:2) [2]	25.2238	23.2173	23.9834	24.8191	24.0816	23.2875	23.3376	24.285	25.0271	25.0691	22.7124	23.9156	24.3509	23.9876	22.2697	24.2242	24.7094	23.2971	25.0676	23.4146	24.4958	24.3539	24.0275	23.8631	24.041	23.1783	23.7548	24.4526	24.6135	24.167	24.2449	24.9775	25.1178	24.3456	22.6169	24.3621	23.234	24.0103	24.3102	26.492	23.9982	24.126	23.4979	24.0706	25.4011	22.8356	24.381	22.8803	24.1649
oleoyl-oleoyl-glycerol (18:1/18:1) [2]*	22.6637	21.7265	22.2712	22.9494	21.5675	20.8014	19.8825	23.2619	23.5895	24.7225	21.2233	22.9967	22.0974	21.2204	19.8988	22.7896	23.0979	22.3372	23.6554	21.8344	21.6355	23.2905	22.0426	20.1261	21.3261	20.8379	21.2112	22.6214	23.0191	21.6062	22.248	23.1371	23.3738	21.6559	21.1295	22.3861	21.6905	21.5662	22.2424	24.9977	21.8724	22.4461	21.487	21.5441	23.6299	21.902	22.9098	21.0379	21.161
oleoylcarnitine (C18:1)	22.6495	24.4239	22.8052	22.9112	22.7373	21.2308	23.1794	22.371	24.5008	23.5052	23.5766	24.956	23.706	23.6902	24.8221	23.6645	21.9256	22.8923	22.8952	22.7113	23.139	22.5383	22.4408	22.7269	22.9966	24.0025	22.7023	23.2015	23.6897	21.9688	22.9705	22.8053	21.1074	22.4165	21.8157	21.4486	20.9817	23.0183	23.0248	22.8724	21.4213	22.1423	22.5256	22.8621	22.9099	22.9246	21.121	21.905	22.4347
oleoylcholine	18.613	16.9002	19.1872	16.2066	21.974	21.181	16.8405	15.8847	19.9692	19.3197	16.9009	19.6869	17.4227	16.3827	14.9207	18.1187	17.9215	16.6874	19.4596	16.0699	17.4219	20.4747	17.2388	20.9718	15.8048	18.9644	18.7293	16.6844	18.0532	17.2361	17.1968	18.9793	22.518	18.0407	16.4261	14.9207	22.0024	16.5585	18.5925	17.4844	20.637	14.9207	17.1736	19.0228	17.749	16.4067	20.5084	14.9207	15.9282
ondansetron	15.4675	15.4675	15.4675	15.4675	15.4675	15.4675	15.4675	15.4675	15.4675	15.4675	15.4675	15.4675	15.4675	15.4675	15.4675	15.4675	15.4675	16.1521	15.4675	15.4675	15.4675	22.9504	23.5361	15.4675	15.4675	15.4675	15.4675	15.4675	20.9774	23.6404	15.4675	15.4675	21.4278	23.192	15.4675	15.4675	15.4675	15.4675	15.4675	15.4675	15.4675	15.4675	15.4675	15.4675	15.4675	15.4675	15.4675	15.4675	15.4675
ophthalmate	20.1145	15.4849	14.9559	14.9559	20.0196	14.9559	14.9559	20.4796	19.059	14.9559	17.891	14.9559	17.1991	19.9281	14.9559	21.7292	19.1617	19.9037	22.6353	20.7167	17.1108	14.9559	14.9559	16.4024	17.438	14.9559	14.9559	17.3239	23.1162	18.7196	17.8819	23.0964	19.4777	19.1904	20.9879	18.7915	21.316	17.3133	20.282	20.3466	21.1994	21.9897	14.9559	20.918	18.6809	18.3435	21.6486	18.4812	14.9559
ornithine	27.4199	26.0085	26.4696	27.5215	28.1037	28.2126	26.6512	24.1432	26.1842	25.4317	25.9607	26.6321	24.9026	27.7495	27.1779	27.2176	26.4842	27.5545	27.0056	27.747	25.8474	26.2778	26.3034	27.0883	26.0931	27.4044	25.2874	27.1531	27.1572	25.8295	25.3531	27.0198	27.7856	24.8953	26.6544	26.09	28.1562	24.0885	27.765	24.4524	26.1517	27.4235	27.3168	27.5531	26.9487	26.4902	27.2204	28.1114	26.8147
orotate	16.6506	15.252	16.9732	18.7464	15.9377	16.1614	20.5657	17.8044	15.6214	14.6674	18.3958	18.475	19.5834	18.0667	19.3784	15.5418	17.5807	16.2006	17.6445	19.7288	19.7364	15.6194	18.574	14.7334	19.1294	20.4982	17.0846	17.7186	15.1571	18.9407	18.1022	18.4037	17.105	18.8466	18.3231	18.6901	17.8668	17.8138	14.6686	18.1952	16.502	17.4568	20.5511	19.3905	19.6404	19.2485	16.223	19.331	18.7912
orotidine	16.1527	15.1935	15.1381	16.5277	13.683	13.683	16.6775	14.9809	13.6833	15.5277	13.683	15.3533	16.5942	14.9653	15.859	13.683	15.4132	13.683	13.683	20.8388	16.9381	14.072	13.683	15.6626	16.2486	15.9495	13.683	15.6292	13.683	15.3459	13.683	14.6035	18.1457	13.683	14.4219	15.2748	14.7135	13.683	13.683	15.2926	13.683	13.683	16.501	17.8819	15.0593	16.7343	16.3251	14.3777	14.047
oxalate (ethanedioate)	22.3421	22.5688	21.2117	22.7604	22.4412	21.6635	23.7013	22.7292	19.9254	21.4915	23.0834	22.6923	24.3648	21.4832	22.406	23.198	20.8975	21.3601	22.1899	21.6057	22.7059	23.1315	23.4467	22.112	23.2041	22.4194	24.3327	20.5217	19.8513	23.8476	23.2256	22.9453	22.2007	23.7441	21.9677	22.9758	22.7042	23.3973	21.647	22.7121	21.6127	22.1786	22.7982	21.6796	23.7015	22.1861	21.9007	21.0883	23.7124
p-cresol sulfate	20.727	18.6804	20.6167	19.8442	20.4503	21.5529	22.8957	23.3422	22.3751	18.555	22.0978	20.887	21.5957	19.4912	20.566	21.1298	20.5793	20.9641	19.8022	18.4515	19.4755	21.5275	20.87	20.3927	21.6213	18.2651	20.4983	18.2525	20.2957	20.9836	19.1332	20.9348	20.8576	20.0691	19.4499	20.8542	19.1309	16.471	16.3603	17.4994	21.9657	20.7519	20.8864	21.224	22.8223	17.7814	20.5352	15.1597	15.5779
palmitate (16:0)	28.2341	28.9119	28.4762	28.5063	28.4148	28.5965	28.1968	28.0993	28.9274	28.4844	28.1482	28.6868	28.5043	28.4372	28.3571	28.7132	28.0793	28.123	28.9219	28.4789	28.0466	28.5928	28.115	28.514	28.2908	27.8789	28.2177	28.7152	28.3882	28.4371	28.1688	28.4379	28.3629	28.0397	28.3194	28.3311	28.0109	27.8561	28.7713	28.7598	28.3104	28.1953	28.164	28.3881	28.6027	27.8516	28.3733	27.8626	28.0091
palmitoleate (16:1n7)	24.7602	25.5765	24.852	24.982	26.6849	25.3398	24.4861	24.7927	25.6567	25.0883	24.7295	26.066	25.0147	24.0781	24.1815	25.9704	24.0698	24.089	24.7276	23.5479	23.9162	24.9107	24.0043	24.1726	24.19	23.2376	23.9082	25.0455	24.3852	24.4058	24.3935	25.029	25.5644	23.5014	23.5181	23.5615	24.1518	23.6205	25.1315	24.6002	24.0964	23.589	23.5576	24.3962	24.6846	23.9838	24.5657	23.0921	23.242
palmitoleoyl ethanolamide*	13.9402	17.149	16.0413	15.0057	18.2977	16.9653	15.6034	13.9402	15.3203	14.4629	14.9981	15.6744	15.1485	14.6637	15.024	17.5335	13.9402	13.9402	13.9402	14.1793	13.9402	14.7283	13.9402	14.785	13.9402	14.9818	13.9402	13.9402	14.8445	13.9402	15.7883	13.9402	14.9399	15.2396	13.9402	13.9402	13.9402	13.9402	15.3964	13.9402	14.204	14.0811	13.9402	13.9402	13.9402	16.0475	13.9402	13.9402	15.6802
palmitoleoylcarnitine (C16:1)*	20.5768	21.9281	20.0897	20.0373	20.5272	18.651	20.3694	20.3163	22.1811	20.479	21.2338	23.5498	21.0588	20.5214	21.6285	21.7367	18.4214	20.4405	20.3826	19.2065	20.0773	19.9885	19.285	20.9294	20.4229	21.4887	20.617	20.6865	21.3802	19.2341	20.3762	20.4403	18.606	19.7902	19.4079	18.4908	18.7308	20.3519	21.0102	19.8438	18.3096	19.3347	19.9945	20.417	19.8646	19.7119	18.1033	19.2857	20.0304
palmitoyl dihydrosphingomyelin (d18:0/16:0)*	22.8072	23.2873	23.5319	23.4503	22.5639	22.7918	22.8365	23.5632	23.791	23.3772	23.0345	22.64	23.6177	22.3078	23.0424	23.449	21.846	22.318	23.7289	22.9301	23.813	23.9639	24.016	23.4376	23.5355	23.6747	23.3659	23.5178	23.2234	23.0735	23.5996	23.4131	22.6185	23.17	24.5763	22.8317	23.2008	23.9503	23.3301	23.797	23.7183	23.6859	24.2382	21.7681	23.2573	23.454	23.1542	24.2827	23.5687
palmitoyl sphingomyelin (d18:1/16:0)	26.3096	26.9157	26.974	26.8887	26.7538	26.4742	27.286	27.5666	26.4531	26.8696	27.4175	26.4907	27.8039	26.1949	27.1138	26.9193	26.56	26.1308	26.2912	27.3028	27.9155	27.347	27.73	26.5217	27.6304	27.4254	28.0418	25.8489	25.6912	27.2826	27.8221	26.0218	26.7033	27.729	26.7886	27.2886	26.7544	27.8889	26.5148	27.6619	26.7522	26.6147	26.6794	25.9704	27.5736	27.5556	27.0166	27.8282	27.7074
palmitoyl-arachidonoyl-glycerol (16:0/20:4) [1]*	21.0841	20.1838	21.0713	18.6933	19.8888	20.738	19.9251	18.9821	21.4292	21.0585	19.8399	20.6202	20.4078	20.6626	18.9937	20.4057	20.0291	20.1864	21.7319	21.2265	20.677	21.7095	20.9098	21.535	20.593	21.5329	19.4433	19.8918	21.542	20.239	19.7715	20.2513	19.7473	20.7762	20.2043	20.0936	21.2349	21.0352	20.8922	19.4841	20.8075	20.8691	20.7105	21.6298	20.1307	20.6154	22.329	18.1891	20.848
palmitoyl-arachidonoyl-glycerol (16:0/20:4) [2]*	23.3727	22.5042	23.0212	22.1833	22.4667	23.0642	21.5935	23.3287	23.976	24.1954	21.5003	22.6194	22.4589	22.822	20.988	22.5704	22.6513	23.2248	24.3664	23.5318	22.6827	23.5653	23.3774	23.9372	23.0293	23.5673	21.6533	22.8639	23.5548	22.6565	22.6328	23.0883	22.8176	23.2327	22.7617	22.5459	23.5105	23.3529	23.5739	21.849	23.2616	23.2532	22.8823	23.1036	23.2908	22.414	24.4323	21.6661	22.8226
palmitoyl-docosahexaenoyl-glycerol (16:0/22:6) [1]*	20.0058	21.1319	20.9151	19.5378	18.4722	20.6219	19.1444	20.1734	20.9361	20.9746	18.6788	20.1626	19.1597	19.7238	17.5813	19.0721	19.4285	19.8199	21.9146	19.4399	18.7702	21.1459	19.7276	20.0429	18.5794	21.179	18.9712	20.2992	20.203	18.8925	18.5296	20.4219	19.4925	19.1099	19.6976	18.5512	21.162	20.1026	20.5716	20.6086	19.3499	20.1948	20.3014	20.5634	19.0774	20.0877	21.3242	18.2748	19.1544
palmitoyl-docosahexaenoyl-glycerol (16:0/22:6) [2]*	20.0857	20.5193	20.7455	19.4527	17.9608	20.386	17.2858	20.7932	21.3211	20.6982	17.6398	20.058	18.8847	19.5087	17.2858	18.4925	19.0078	19.6854	22.2362	19.0624	17.8191	20.5011	19.8789	20.4535	17.2858	20.3357	19.239	20.4102	19.8292	18.6578	17.2858	19.6757	20.0921	18.9388	20.0364	18.8972	20.7543	19.4042	20.9012	20.2765	17.774	19.8434	19.8315	19.6286	19.4216	19.1262	21.2085	17.6864	18.7359
palmitoyl-linoleoyl-glycerol (16:0/18:2) [1]*	21.6491	20.857	21.1712	20.7589	21.5678	21.4011	20.7034	19.5563	21.261	21.0245	20.1947	20.7273	21.1616	20.9565	19.0927	21.1077	21.2517	19.781	21.6608	20.3888	21.1133	20.81	20.6081	21.1191	20.8681	20.4419	20.5835	20.8078	21.495	21.1247	20.5524	21.5222	21.0611	20.5461	19.5389	20.6076	20.2419	20.8284	21.3418	22.6953	21.2607	21.1615	19.9084	21.7434	21.489	19.3592	21.2964	19.214	21.0442
palmitoyl-linoleoyl-glycerol (16:0/18:2) [2]*	24.2764	23.8725	23.9456	23.8114	24.3606	24.281	22.9924	23.5227	24.3614	23.8238	22.694	23.9128	24.0753	23.7222	22.3863	23.712	24.0625	23.1969	24.2472	23.2658	23.8242	23.9299	23.4293	24.0706	23.5889	23.2756	23.7189	23.7308	24.2708	23.7723	23.5213	24.2774	24.3842	23.8419	23.1976	23.6977	23.1442	23.6585	24.3311	25.2326	24.0107	23.9021	23.0795	23.8476	24.5846	21.9704	24.094	22.7415	23.8225
palmitoyl-oleoyl-glycerol (16:0/18:1) [2]*	22.2346	22.1649	22.0759	21.8854	22.34	21.8024	20.0813	21.6231	22.712	22.7908	20.5607	22.2516	21.7098	21.5032	20.5888	21.4718	22.4067	21.6349	22.3263	21.1916	21.6153	22.454	21.5368	21.4731	21.1061	20.6799	21.0161	21.6065	22.1203	21.2512	21.2892	22.0424	22.1658	21.2912	20.6618	21.3363	21.0772	21.2843	21.891	23.0802	21.4813	21.2662	20.6083	21.8166	22.3695	21.0187	22.1611	20.5627	20.9115
palmitoyl-sphingosine-phosphoethanolamine (d18:1/16:0)	17.2902	17.9989	17.118	17.0976	16.8157	16.6802	16.2946	15.3478	17.0078	16.9405	17.2344	15.4604	17.185	16.1282	17.1518	17.1955	17.2339	16.7657	15.3478	17.7123	18.0215	17.8805	17.6354	16.5459	17.5655	17.5612	17.9468	15.3478	15.3478	15.3478	18.0654	15.3478	16.7194	18.0117	17.0086	16.5477	15.3478	18.0706	15.7419	18.1236	17.1149	15.3478	15.3478	15.4449	17.4838	19.5891	16.8868	18.2249	17.8936
palmitoylcarnitine (C16)	22.2555	23.6048	22.5208	22.4034	23.1825	21.4466	23.6302	22.3144	22.3609	22.2627	23.8912	24.1527	23.7713	23.3579	24.3102	24.2515	20.9002	22.3368	22.5685	22.6097	23.0718	21.8695	22.6462	22.3142	23.5044	24.3297	23.8224	22.7433	23.3754	22.2361	23.4542	22.2172	21.1836	22.4752	22.4771	22.2639	21.4524	24.197	22.9093	23.0534	21.288	21.6252	22.4314	22.7311	23.2411	22.2757	21.2681	22.8361	22.7049
palmitoylcholine	16.7194	16.5766	17.706	15.3053	20.0557	19.7462	16.7645	14.5372	18.2648	17.6072	16.2801	19.0659	17.1505	15.8342	16.1727	17.9251	15.9929	15.1767	18.3925	15.5478	16.6795	19.1154	15.8561	19.9494	14.5372	18.0341	17.7754	15.7593	17.514	17.1672	16.8688	17.2861	21.1137	17.1021	16.0903	16.5085	20.7257	16.6039	17.2759	17.0262	18.9901	17.2175	16.8227	17.9553	16.4198	14.5372	19.5167	14.5372	15.8162
pantothenate	22.3814	21.2549	22.4176	21.961	23.0883	22.0772	21.1256	21.3587	21.5537	22.6123	21.6534	21.1119	19.8295	22.3278	22.24	23.8885	22.3398	21.907	21.7531	24.3067	20.3247	20.7906	20.9295	21.533	20.9553	21.8784	21.009	22.2894	22.7118	21.9528	22.2607	22.3984	22.7451	20.016	22.3698	21.049	21.5487	21.0109	23.0836	21.4479	21.1504	22.8629	22.2806	22.1586	20.7808	22.3121	22.1093	22.1487	21.099
paroxetine	17.5449	17.5449	17.5449	17.5449	17.5449	17.5449	17.5449	17.5449	24.2777	17.5449	17.5449	17.5449	17.5449	17.5449	17.5449	17.5449	17.5449	17.5449	17.5449	17.5449	17.5449	17.5449	17.5449	17.5449	17.5449	17.5449	17.5449	17.5449	17.5449	17.5449	17.5449	17.5449	17.5449	17.5449	17.5449	17.5449	17.5449	17.5449	17.5449	17.5449	17.5449	17.5449	17.5449	17.5449	17.5449	17.5449	17.5449	17.5449	17.5449
pentadecanoate (15:0)	22.3723	23.0026	22.6071	22.7007	23.0818	22.8494	23.0316	22.7746	22.8406	22.2034	22.8109	22.6274	23.1519	22.5307	22.6979	22.849	22.3686	22.1782	23.0211	22.5508	22.7288	22.6832	22.7461	22.536	23.1557	22.3249	23.2754	22.5478	22.4758	23.0694	22.7859	23.0097	22.6011	22.7572	22.6257	22.849	22.2636	22.5984	22.5723	23.0715	22.3931	22.5952	22.1245	22.7085	23.166	22.1461	22.4705	22.3412	22.797
perfluorooctanesulfonate (PFOS)	16.6753	16.6621	15.7967	15.2038	15.5302	16.0126	17.0629	18.0278	13.2781	14.6588	15.1042	16.8004	16.6354	13.2781	14.3746	14.4128	13.2781	14.6654	17.1582	13.2781	14.3151	16.2528	15.5653	13.2781	13.2781	13.2781	13.2781	13.2781	13.7897	14.5687	13.2781	13.5087	14.3241	13.2781	13.2781	13.2781	13.2781	13.2781	14.1722	15.4708	13.2781	14.7635	13.2781	13.2781	15.5621	13.2781	14.8786	13.2781	13.2781
phenol sulfate	18.573	17.3257	17.1102	16.9389	17.092	17.446	20.2871	21.7822	17.1279	16.4298	20.4885	17.3958	18.5093	17.0393	18.171	15.6492	17.4537	19.0006	17.9501	15.8167	18.5514	18.8719	18.9332	16.5402	18.2924	17.0851	21.0952	16.9643	16.6901	18.3253	16.9551	17.8398	16.7687	17.7173	17.5059	19.0883	19.8632	17.877	15.5567	17.7153	17.8094	18.9849	18.0217	16.5444	19.0192	18.1704	17.3997	16.8574	17.6153
phenylacetylglutamine	18.391	18.3522	19.7438	19.8599	18.8966	20.2468	22.6329	21.6567	20.1868	17.9527	21.6102	19.1489	21.5655	17.8169	19.2212	19.4692	19.8226	18.979	18.2739	17.1142	19.627	21.172	21.7533	19.1664	21.5331	18.2938	20.2711	17.8998	17.8753	20.9208	20.4831	19.6827	19.2266	20.8554	18.5022	20.4598	18.1492	17.647	15.1644	17.2755	20.5749	18.825	18.9224	19.31	21.2946	19.9647	19.1436	16.5373	18.7367
phenylalanine	28.1588	27.5236	27.516	28.4122	28.7646	28.7267	28.6405	27.8566	27.5411	26.9578	29.3369	28.0727	27.9751	28.6502	28.0628	28.0869	27.9843	28.6563	27.9391	28.8491	28.1207	27.3235	28.4522	28.264	28.0544	28.9182	28.6305	28.6151	28.0801	27.3682	27.7904	28.0644	28.5945	27.8882	28.374	28.43	29.1354	27.4799	28.4081	29.1314	27.3342	28.4492	28.5556	28.9241	27.7356	29.0666	28.3612	29.2256	28.6448
phenylalanylalanine	19.9406	14.8196	15.6908	19.8148	18.3073	16.7667	14.8196	16.3329	17.1669	15.1667	16.282	16.0434	17.5927	19.9164	19.2972	15.2002	18.6052	17.1218	16.0838	16.7719	17.0392	14.8196	18.6344	14.8196	15.5085	19.653	14.8196	17.1676	17.2435	14.8196	19.4958	14.8196	21.4683	18.6655	15.1797	15.5492	16.0581	18.2453	15.7415	15.5771	14.8196	16.9368	18.2763	17.3317	17.4392	18.3352	17.4269	17.9716	17.8316
phenylalanylglycine	20.6134	17.3306	16.9553	19.9221	18.8056	18.1094	14.9539	18.0994	19.1806	14.9539	16.6447	18.3218	17.4338	20.8256	19.705	15.7886	18.3874	19.0302	17.6412	18.6619	17.3255	15.1375	18.9807	17.6643	16.5337	19.622	15.776	19.1688	19.1138	14.9539	18.6869	16.0507	22.1557	18.1142	19.0578	15.6113	18.3069	17.9433	18.6138	19.0955	15.8353	18.1595	18.1559	18.7686	17.0831	18.7022	16.6026	20.7793	17.9488
phenyllactate (PLA)	15.2417	17.1358	15.388	16.3363	15.0344	15.2291	16.4772	16.8719	14.245	15.229	22.5373	17.7099	19.0448	16.4483	16.4743	14.245	17.0704	15.8847	17.0947	16.8481	14.245	14.245	14.245	16.476	16.3504	17.2787	19.1352	16.018	18.3253	15.6875	16.1895	16.3822	15.3137	14.245	17.2429	14.245	20.4248	14.7588	14.245	14.245	14.245	18.3541	18.6873	17.4467	14.245	17.443	14.245	18.5146	14.245
phosphate	25.3492	25.912	25.8631	25.8556	26.1338	25.6358	26.1656	25.368	25.9557	26.1903	24.972	25.4481	25.6018	25.7672	25.5006	25.7863	25.8848	25.5653	25.8282	26.2863	25.4535	26.1	25.6944	26.54	25.1861	25.5277	25.0214	25.8332	25.8027	25.6398	25.5571	25.9096	25.5743	25.4821	25.7879	25.8216	26.1218	25.4021	25.6696	25.6932	26.1822	25.8928	25.9915	25.3754	25.3722	25.8994	26.0677	26.2052	25.4697
phosphoenolpyruvate (PEP)	20.6541	19.4524	20.4067	20.637	19.0413	20.24	22.2629	19.8503	19.8624	22.2708	21.0044	20.0729	19.8197	20.8507	20.8856	18.3401	20.6972	20.188	21.2053	20.3767	21.1539	19.791	20.4104	16.8517	21.3416	19.2213	22.0229	20.4802	20.7837	20.4077	19.3364	20.8059	19.7532	20.9561	19.8282	21.0266	21.949	20.374	20.9175	17.5658	20.7885	21.3671	19.7024	20.5616	20.9129	21.6213	21.275	20.6415	20.3915
phosphoethanolamine	23.4787	24.8353	23.8471	22.556	23.9473	24.0316	22.884	24.174	24.6238	23.842	22.946	24.1773	22.9852	23.5316	23.2532	23.7504	23.4592	23.6092	23.6882	23.7858	23.0242	24.0392	22.4166	24.6791	23.0424	23.7042	24.0437	23.1663	24.5439	23.8104	22.8732	23.2208	24.0413	23.5709	24.9268	23.1827	24.1107	23.6091	23.9644	23.3985	23.6787	23.8431	24.059	23.3834	22.5371	24.136	24.5707	24.667	22.8303
phytosphingosine	19.0789	18.4048	19.6939	18.4532	18.2798	21.1558	17.6458	19.3701	20.2828	18.7998	17.4022	20.4492	18.4516	17.4022	19.233	17.5855	19.2958	20.3703	18.3214	17.6034	17.4022	20.0994	18.9309	21.1722	18.458	17.4022	19.445	20.8697	19.5955	18.2521	19.6375	18.6576	19.0496	17.4022	20.3898	17.4022	20.1658	20.4115	21.0735	19.9909	20.9836	18.4792	19.4339	18.9875	19.5973	17.4022	17.4022	20.4041	17.7524
pipecolate	19.8473	20.8223	20.0471	20.7594	19.6718	20.4949	21.9183	20.6974	19.7462	21.2693	22.2659	19.2095	20.6883	20.341	20.8699	20.3708	20.655	21.0691	21.656	20.6135	21.375	22.218	22.51	20.792	21.9167	22.1893	21.0319	20.6199	21.3891	20.373	20.5603	20.3574	19.5359	20.6888	21.3534	21.9603	21.3316	21.0756	20.5766	21.0329	22.1818	20.7586	21.3125	20.7071	21.2822	22.6908	20.626	21.5245	21.7567
piperine	14.4545	16.3301	19.0504	17.6281	14.4545	20.0422	19.6598	19.2745	17.7905	18.0154	17.455	18.1994	17.7616	20.4012	20.9146	14.4545	14.4545	17.8896	19.1461	16.0801	14.5087	19.6698	18.2189	17.1324	14.4545	21.1082	17.1472	14.4545	16.6137	14.4545	14.4545	16.6552	17.2745	14.4545	18.8799	18.6136	19.5692	19.2562	18.2642	17.7669	19.5492	20.3332	20.304	18.2437	18.6734	14.4545	20.2069	17.8165	18.87
pregabalin	22.8175	22.8175	22.8175	22.8175	22.8175	22.8175	22.8175	22.8175	22.8175	22.8175	22.8175	22.8175	22.8175	22.8175	22.8175	22.8175	22.8175	22.8175	22.8175	22.8175	22.8175	22.8175	22.8175	22.8175	22.8175	22.8175	22.8175	22.8175	22.8175	22.8175	22.8175	22.8175	22.8175	22.8175	22.8175	22.8175	22.8175	22.8175	22.8175	22.8175	22.8175	22.8175	22.8175	22.8175	22.8175	22.8175	22.8175	22.8175	22.8175
pregnenediol disulfate (C21H34O8S2)*	15.665	15.0294	15.6059	13.8308	15.8232	17.7478	17.2215	17.6093	12.533	15.1904	18.7097	14.0545	12.533	16.1487	17.299	16.6855	12.533	17.2907	14.813	12.533	12.533	12.533	12.533	12.533	12.533	12.533	18.3599	12.533	12.533	12.533	12.533	12.533	14.7474	12.533	12.533	15.3879	17.6757	14.9041	16.4456	17.8192	15.8207	16.6237	12.533	12.533	12.533	17.578	12.533	14.3591	15.4119
pro-hydroxy-pro	16.5522	19.2834	17.5803	18.9199	18.0984	15.9891	18.7256	17.9951	14.9817	15.8408	18.6305	16.476	17.5621	16.0715	16.8539	15.2131	16.1468	14.9817	16.9246	15.3889	17.6754	16.9012	18.2985	15.5876	17.6176	18.2969	14.9817	18.7119	15.2085	18.8618	18.0082	17.6805	14.9817	18.1531	20.0388	19.9365	17.099	17.494	16.5932	16.4423	16.6909	16.5306	18.4685	16.6032	18.184	19.6863	17.3498	19.1574	18.9292
proline	28.9802	29.1311	28.6623	28.8271	29.5249	29.6607	29.6815	29.089	28.7362	28.5069	29.5898	28.6198	28.4733	29.3193	29.077	29.2472	28.5878	29.2466	28.5989	28.9944	28.9336	28.4912	28.9886	29.0578	29.1851	29.2653	29.2631	29.3025	28.5251	28.5728	28.8814	28.7406	29.2049	29.0422	29.015	29.3531	29.3137	28.6428	28.9311	28.7158	28.6478	28.782	29.2286	28.9425	28.8079	29.8456	28.8482	29.7439	29.7706
prolylglycine	21.3244	16.7802	19.0463	19.6421	20.6527	22.9894	18.7203	15.9687	19.7311	18.4401	15.9687	20.8592	18.6282	21.1441	15.9687	19.8592	20.8823	22.1336	21.4338	22.5585	19.306	19.7381	19.6797	21.7534	18.9878	15.9687	21.7747	22.6713	21.8521	15.9687	15.9687	18.1284	21.0528	15.9687	19.4728	18.8014	22.5749	15.9687	23.1081	20.3293	19.0593	22.1743	20.9858	22.5726	15.9687	18.9473	21.6808	21.0232	17.7763
propionylcarnitine (C3)	21.4008	22.4405	20.9796	21.2398	21.9559	20.3559	22.6476	23.8431	21.6634	23.7294	23.774	19.6252	22.6799	21.8368	21.648	20.601	22.6683	22.9265	21.3707	22.9139	22.0986	20.9724	22.4123	22.9174	23.0976	22.2359	22.9294	21.4194	20.7984	21.2585	21.832	22.2756	22.6775	22.1646	22.2047	23.0285	22.8767	21.6651	21.7347	23.2816	21.9014	21.9758	21.8396	22.1666	21.7189	20.9884	23.758	22.0221	22.5114
pseudoephedrine	19.6499	20.4978	14.6433	14.6433	14.6433	14.6433	14.6433	14.6433	14.6433	14.6433	14.6433	15.987	20.3096	21.0932	21.3789	14.6433	14.6433	14.6433	14.6433	14.6433	14.6433	14.6433	14.6433	14.7031	14.6433	22.7887	14.6433	21.2312	14.6433	14.6433	14.6433	14.6433	14.6433	14.6433	14.6433	14.6433	14.6433	14.6433	14.6433	14.6433	14.6433	14.6433	20.7452	14.6433	14.6433	16.1628	20.6443	14.6433	15.2986
pseudouridine	18.4049	19.7148	18.4846	18.2076	18.4084	18.3695	18.7209	19.2613	18.8145	18.6444	18.9536	18.3005	18.7179	18.8485	19.2451	19.7479	18.2258	18.2527	18.5856	19.4318	18.7545	18.3009	17.8738	18.9726	18.5737	17.9397	18.4196	18.2858	19.0982	18.9156	18.8055	18.6901	17.9625	18.6384	19.1041	19.0246	18.346	17.8628	18.7096	18.6727	18.4115	18.2733	18.9494	17.885	18.8897	20.5109	18.3291	19.0322	19.2915
pyridoxal	20.3751	20.6749	20.8967	21.4048	21.4531	22.0332	20.2552	20.0754	19.5364	19.9004	20.4438	19.7002	20.5757	21.6112	21.231	20.969	20.8983	21.0165	21.3811	21.495	20.3006	21.1731	20.6442	21.4662	21.4587	21.6664	20.0748	19.9839	18.9682	20.3157	20.469	21.1186	20.9422	20.4591	19.8548	20.5797	21.4196	20.2281	20.8484	20.4504	20.76	21.4232	20.906	22.1138	20.7232	20.3922	21.2192	20.327	20.1998
pyridoxal phosphate	15.7746	14.2482	15.7302	12.8694	14.4252	14.2524	12.8694	12.8694	15.4977	15.1565	12.8694	14.1318	12.8694	15.6261	12.8694	14.2328	15.2924	13.6304	14.8063	14.6508	12.8694	14.6293	12.8694	15.9295	12.8694	14.676	12.8694	12.8694	14.2309	12.8694	12.8694	14.7349	15.8804	12.8694	13.4227	12.8694	14.1944	12.8694	14.7336	12.8694	15.4833	14.6633	14.9188	15.7767	12.8694	12.8694	15.4002	12.8694	12.8694
pyridoxamine	16.93	18.543	17.7389	17.8294	19.1446	19.5779	15.4536	17.2475	17.4844	18.3517	15.4536	17.2866	15.4536	20.3381	17.5675	19.7409	19.3088	19.3893	20.2195	20.1655	15.4536	18.8018	15.956	19.7845	16.9908	18.1768	15.4536	17.4075	17.5635	15.4536	15.4536	19.6814	18.0207	15.4536	18.0684	15.4917	19.5584	15.5747	19.2035	18.1338	19.0528	20.5698	18.9047	19.2484	15.4536	18.2052	19.6364	17.5076	15.4536
pyridoxamine phosphate	18.4413	16.997	17.7456	17.8375	18.8892	18.6195	14.44	17.8098	18.7198	18.6017	14.44	18.2435	14.44	19.5938	17.5409	18.6855	18.9785	18.6094	19.5539	20.8284	14.44	18.5692	14.44	19.9174	14.44	17.6556	15.2713	17.4645	18.7885	14.44	14.44	19.6688	18.2456	14.44	18.2325	14.7117	19.3508	14.44	19.1326	16.1699	18.1142	19.9843	18.4692	18.9443	14.9472	16.3159	19.924	16.4279	14.44
pyridoxate	13.4308	13.4308	14.1904	15.0235	13.4308	14.6126	16.2991	16.4953	13.4308	13.4308	17.4528	13.4308	13.4308	16.6567	17.8171	15.6352	13.4308	13.872	14.6348	13.4308	13.4308	15.5909	13.4308	16.8008	18.5533	15.3783	13.4308	14.6707	13.4308	13.4308	16.5931	13.4308	13.4308	13.4308	15.5457	17.12	14.9819	13.4308	13.4308	13.4308	15.0023	16.1285	15.5507	13.5936	16.2947	16.1591	13.4308	13.4308	15.7315
pyroglutamine*	23.119	22.793	21.8496	22.1605	23.5208	22.2603	23.719	25.4732	19.805	21.9848	22.6297	22.4189	21.6597	23.8517	23.9764	23.2452	23.2687	24.8011	25.184	23.3232	22.7295	21.0443	21.196	23.0785	23.9683	23.7436	23.4363	24.9237	22.1908	22.4511	23.95	22.9691	23.5038	24.2163	23.7643	23.5271	21.3211	22.1006	21.8708	21.9934	23.8807	22.9761	21.3048	21.8859	21.9124	24.1335	20.5611	23.9992	23.9665
pyruvate	19.2725	17.4516	20.1426	21.0938	17.4587	17.426	20.2719	17.2599	19.0792	18.121	21.7352	17.3106	19.8746	19.3826	20.674	17.143	19.7529	17.6533	18.3392	18.1107	21.1137	17.7186	21.0648	16.8492	20.833	19.9268	19.8073	18.0759	17.2934	20.0829	21.1391	19.3512	21.0382	20.7547	17.9773	20.3493	18.9922	20.1151	17.8944	19.2176	19.836	17.5652	19.6206	17.4666	21.017	19.3708	18.6746	18.8736	20.9895
quinate	15.1515	17.2263	19.0475	19.465	17.1698	16.087	18.0727	14.1541	14.1541	16.3727	19.9457	18.3231	21.9733	17.5964	18.5945	17.0989	16.1903	15.0711	14.1541	14.1541	14.1541	17.8742	18.6254	16.5759	19.0446	16.4802	16.7657	14.1541	18.6529	21.1478	16.6828	19.6492	17.4567	19.5611	14.1541	15.9638	17.0368	18.626	14.1541	14.1541	14.1541	14.8563	15.9948	18.0836	20.0405	14.1541	15.2402	18.9315	20.2688
quinolinate	14.6247	16.7743	18.2298	19.655	13.9227	13.9227	16.499	17.2042	13.9227	15.2757	19.4715	16.4637	18.5426	15.4787	16.8792	13.9227	13.9227	16.7269	16.1239	13.9227	15.5222	15.5647	18.0432	14.3851	13.9227	20.4246	13.9227	16.7526	14.7777	18.2936	18.1915	14.9824	15.387	15.71	19.8121	13.9227	17.6075	17.4077	13.9227	13.9227	17.2618	17.0452	20.435	13.9227	13.9227	21.2832	13.9227	14.9939	16.2845
ranitidine	21.5299	21.5299	21.5299	21.5299	21.5299	21.5299	21.5299	21.5299	21.5299	21.5299	21.5299	21.5299	21.5299	21.5299	21.5299	21.5299	21.5299	21.5299	21.5299	21.5299	21.5299	21.5299	21.5299	21.5299	21.5299	21.5299	21.5299	21.5299	21.5299	21.5299	21.5299	21.5299	21.5299	21.5299	21.5299	21.5299	21.5299	21.5299	21.5299	21.5299	21.5299	21.5299	21.5299	21.5299	21.5299	21.5299	21.5299	21.5299	21.5299
retinol (Vitamin A)	17.1708	21.7781	17.6396	14.9145	17.4062	17.3282	14.9145	19.4257	18.4713	17.2263	14.9145	20.1068	14.9145	17.3289	16.2105	17.2835	16.3498	18.1324	17.6162	16.5203	14.9145	21.5053	14.9145	18.6799	14.9145	16.3845	16.0355	16.8108	17.8092	14.9145	17.3473	17.4805	17.3926	14.9145	16.8664	14.9145	18.0189	14.9145	16.6129	14.9145	18.5796	17.3053	16.6382	16.9293	14.9145	15.5511	16.9368	18.7045	14.9145
ribitol	15.7108	15.6167	15.4292	15.3908	13.491	14.7728	13.491	16.8934	16.8548	18.0888	13.491	15.5227	13.491	16.8512	16.2197	16.6017	16.042	17.5913	16.0557	17.707	14.7937	15.7091	13.491	17.6212	13.491	16.4772	14.7652	17.6443	17.9725	13.491	15.8281	18.3883	15.8778	13.491	17.9019	14.8444	15.0294	15.1496	17.1252	13.491	16.6212	16.9728	16.3264	16.0847	13.491	16.995	15.9913	15.9491	15.9221
riboflavin (Vitamin B2)	18.6647	18.2489	19.432	20.176	18.5053	18.5987	18.1315	17.2076	18.526	17.9497	18.8077	18.9042	18.8846	18.7327	18.8408	19.6537	18.503	19.6108	19.1746	20.6263	18.1672	18.5175	19.4554	19.2628	18.1287	19.7158	17.8493	18.4869	18.9009	18.9587	17.2126	18.9945	18.279	18.6538	18.8442	18.6454	19.1624	18.6959	19.2531	18.2878	16.4454	19.789	19.3617	19.4315	18.6128	19.0324	20.1486	18.2927	18.8838
ribonate	20.1729	17.7427	18.7801	18.6805	18.9585	19.4085	19.8502	18.0395	19.3783	20.3198	20.5793	19.8349	21.0482	18.2236	18.7314	20.0939	20.0222	18.8196	19.4677	18.8383	20.4851	19.5243	18.9152	19.7057	18.0475	19.1946	18.7101	18.2413	20.0705	20.3329	19.8181	20.0266	19.1389	20.7011	19.8317	20.3505	18.2966	19.7528	19.012	18.7051	19.2425	20.0693	19.3601	19.6865	18.5315	18.8378	19.8106	18.8527	19.2628
ribose	17.1253	15.1125	17.2041	17.2933	16.5162	17.1709	16.0484	20.2256	14.6697	17.2991	14.6697	16.3085	18.2725	15.7398	14.6697	16.2397	17.4737	17.1956	18.0421	16.1938	17.6324	18.1199	17.252	14.6697	17.1722	17.1127	17.7539	14.6697	14.6697	15.8467	16.1818	18.0104	16.8822	17.3682	18.3595	16.9877	18.3735	17.5308	17.1201	18.1508	16.8361	18.6295	16.2412	17.6673	17.3829	15.1045	18.7877	16.1076	16.963
ribulonate/xylulonate/lyxonate*	21.5987	19.6469	19.6819	21.6967	20.4998	20.8927	22.2914	20.7351	20.1198	20.4767	23.8869	20.621	24.3298	20.6687	21.2914	20.3811	20.1071	21.2691	21.1402	21.0575	23.6041	20.407	21.5744	21.3634	23.3032	20.5228	20.0986	19.3228	20.3827	23.4807	22.7215	22.0965	20.5264	23.5065	19.4794	22.805	20.0209	22.8619	20.6345	20.3132	19.9238	21.3089	20.6617	20.1307	22.6148	19.0719	20.6878	20.0432	22.6439
rocuronium	16.2147	16.2147	19.5731	19.8068	20.5832	16.2147	16.2147	20.237	19.2281	16.2147	16.2147	17.8536	19.3724	18.4737	18.9127	19.5138	16.2147	16.2147	19.6156	20.1196	19.8716	19.3584	20.7265	20.8897	18.974	16.2147	16.2147	20.0271	16.2147	16.2147	16.6123	19.7415	19.7137	18.9906	18.8406	18.2307	19.043	18.0513	19.2382	19.5923	19.3319	16.2147	16.2147	19.7196	19.677	16.2147	16.2147	19.2707	18.79
S-1-pyrroline-5-carboxylate	21.3941	19.0187	22.852	20.8549	19.1643	18.8309	19.5758	17.5146	21.1259	19.1768	20.3081	17.5146	19.8302	23.1854	22.0922	20.0571	21.234	20.5136	19.934	21.0816	18.938	17.9559	20.6809	20.4977	20.6079	22.0323	18.5471	20.7127	20.3223	17.5146	19.6922	19.8096	20.2017	19.5982	17.8504	18.7632	20.2217	18.2094	18.084	17.5146	19.5224	21.4146	20.5968	22.9773	20.2389	20.3937	21.5688	18.283	18.9564
S-adenosylhomocysteine (SAH)	18.7994	17.7599	18.7327	16.1193	18.7086	18.9416	16.9988	19.2908	19.6711	19.1028	19.2576	17.0895	17.112	17.4585	15.8599	16.9184	18.3119	19.2673	19.5994	18.6592	16.9793	18.4928	16.5694	19.5208	16.6345	16.3347	18.8082	18.9237	19.286	17.0977	16.964	19.2478	18.9439	17.5864	19.6864	17.4972	20.074	17.522	18.8007	18.7718	19.0646	19.4862	17.0749	18.2043	17.2887	16.077	18.9703	19.143	16.5122
S-carboxymethyl-L-cysteine	16.6391	17.899	18.3282	19.2099	17.5045	18.6408	21.9577	18.8659	18.4336	18.6345	19.0048	16.1289	19.4308	17.9669	18.8557	16.8745	19.3904	18.9416	16.9346	19.4282	20.9274	17.9125	20.6962	19.4364	18.9908	17.7155	17.3891	18.835	15.9874	17.6529	17.6821	19.14	17.4986	18.3757	17.1012	19.2944	17.055	17.1542	17.7177	17.9078	17.1791	16.2609	18.9221	17.1136	18.0526	18.8235	16.9779	17.2663	19.7189
S-methylcysteine	19.9401	19.9362	20.9007	20.513	21.2569	20.4281	21.0349	21.0072	21.5477	20.8037	20.7975	20.0449	19.7318	19.8927	19.2778	19.8901	20.4419	20.6789	20.0066	20.1256	20.241	21.206	20.2069	21.6521	20.9737	20.9971	21.2793	20.6588	19.5838	20.4364	20.2481	19.9266	20.065	20.1277	20.0157	20.6811	20.2614	19.8044	20.608	21.1221	21.5687	20.5838	21.449	20.4146	20.151	21.8083	20.7555	21.6537	21.658
S-methylcysteine sulfoxide	18.6081	18.9525	19.0828	19.1956	19.9095	17.986	19.1692	19.7497	21.3662	18.9686	18.0149	19.0977	18.6701	18.8768	18.6638	17.9055	18.3558	20.1492	19.5474	16.9481	17.3124	20.3591	19.9314	19.4112	18.7168	20.4323	19.7897	19.9227	18.886	18.5862	15.9396	19.9027	18.3679	18.0653	19.8624	19.1908	18.8123	16.6986	19.8832	20.5963	20.5511	20.5211	21.2942	18.831	18.8238	20.0273	17.8517	22.1496	20.9813
S-methylglutathione	15.9619	14.3161	14.3161	14.3161	14.3161	14.3161	14.3161	15.9926	14.3161	14.3161	14.3161	14.3161	14.3161	14.6711	14.3161	16.402	14.3161	16.2234	16.6448	15.8235	14.3161	14.3161	14.3161	14.3161	14.3161	14.3161	14.3161	15.679	17.3718	14.3161	14.3161	16.7175	14.5611	14.3161	15.3253	14.3161	16.0952	14.3161	14.3161	17.277	17.2293	17.1929	14.3161	16.5449	14.3161	16.7316	18.5904	14.3161	14.3161
saccharopine	26.8453	23.539	22.6955	25.9778	17.021	22.3906	17.021	17.021	25.8976	23.5907	17.021	21.6358	17.021	25.6858	23.6114	20.3233	25.2767	26.1965	27.0559	21.7215	18.3796	25.0769	18.7648	23.3442	18.5982	22.4853	17.9552	25.8928	28.2036	23.1854	17.021	27.2186	23.7036	17.021	21.7949	19.2258	25.3726	17.021	22.4851	18.9286	25.5538	26.5442	23.3865	26.1982	24.3395	17.021	19.2164	17.021	20.2508
salicylate	14.9348	14.9348	14.9348	17.189	16.1021	14.9348	17.7601	18.4027	15.6493	14.9348	17.6496	23.9645	24.8736	15.2538	17.2008	14.9348	15.2298	15.4393	14.9348	15.2779	18.4346	17.0663	19.9409	16.6707	19.0123	14.9348	19.2302	15.2489	14.9348	17.7635	17.4108	14.9348	16.6718	17.9389	16.1717	17.8082	14.9348	17.7368	15.4225	17.3489	14.9348	15.3864	15.367	15.8049	18.6343	16.1585	16.5018	16.5699	17.3175
sarcosine	16.6038	16.6038	17.956	18.0879	18.6845	17.9246	18.9083	16.6038	16.6038	16.6038	16.6038	16.6038	16.6038	18.0708	17.8336	18.7542	16.6038	20.1316	17.773	16.6038	16.6038	19.6477	16.6038	18.0553	16.6038	16.6038	16.6038	16.6038	16.6038	16.6038	18.0307	16.6038	16.6038	16.6038	18.4028	16.6038	16.6038	16.6038	16.6038	16.6038	16.6038	16.6038	16.6038	16.6038	16.6038	16.6038	16.6038	19.0312	16.6038
sedoheptulose-7-phosphate	17.5673	18.4798	18.4024	18.998	18.4668	18.1156	18.8795	21.2897	20.6136	18.7642	17.4428	17.5467	18.0601	18.0137	17.8384	17.2059	18.8918	19.0261	19.8988	18.7727	18.919	19.2491	19.0367	18.9519	18.8318	18.8202	18.935	18.5878	18.1011	18.3154	17.3121	19.9261	18.214	18.6765	19.3086	18.1999	20.2635	18.5185	18.7636	19.0447	20.4868	19.9594	19.0876	19.2948	18.7976	17.6448	18.8208	17.7295	18.0272
serine	26.4139	25.4121	25.8008	26.4025	27.2859	27.2326	26.7281	25.5425	26.1563	24.6952	26.1382	26.403	25.7355	26.8699	26.0449	26.2552	26.1643	26.8302	26.1799	26.9613	26.2375	25.6582	26.4961	26.5343	26.279	26.5537	26.8283	26.8678	26.2678	25.4804	25.6994	25.6508	26.8444	25.8727	26.0392	26.4502	27.1008	25.8735	26.7246	26.4888	25.6108	26.5039	26.3624	26.9739	25.6122	27.4419	26.5101	27.475	26.5324
spermidine	22.6127	20.1612	22.6645	24.3961	20.9252	19.4674	21.2451	20.3707	18.269	21.3867	24.0648	22.0449	23.4505	21.0702	23.2176	19.2403	20.3266	19.2261	19.5812	19.1122	24.2128	19.1379	24.3261	18.5449	23.338	23.6432	20.4817	20.0852	17.6727	23.9103	23.6859	19.9774	23.2865	23.8155	19.1544	23.4348	19.9152	24.0011	19.1138	21.5753	21.2074	20.1122	21.7992	19.577	22.7644	21.6038	20.935	21.3665	23.8525
spermine	22.5139	15.7612	21.785	22.2775	20.6681	18.9701	20.5393	16.2051	16.6081	17.4122	22.528	19.8774	22.934	21.1508	22.313	17.6293	19.5928	17.4377	16.9444	18.7827	22.6347	16.3782	22.0349	17.1329	22.032	22.5095	15.7612	17.7406	16.8667	22.872	21.8223	18.9856	22.6923	21.6488	16.5248	21.8321	17.3825	22.4163	17.5364	17.6523	20.626	17.7495	19.2712	18.1629	22.2134	19.7342	18.9051	20.1901	21.9047
sphingadienine	19.0438	20.8827	19.9645	19.4593	19.9699	20.7894	18.8998	22.5046	18.531	21.3285	19.8261	19.8405	18.7697	19.1694	20.0829	20.1566	19.3724	18.9404	18.3027	19.4383	19.292	19.9087	19.2814	19.6605	19.2761	19.1952	19.0529	19.281	20.1721	19.6251	20.046	18.3044	18.6343	19.0356	19.2444	18.8879	20.0752	19.4535	18.9433	21.9067	18.8954	19.6886	19.2885	18.6697	19.6251	19.5866	20.0948	19.084	19.3586
sphinganine	19.673	19.468	19.7408	19.4993	18.7012	19.4419	20.4169	20.0444	21.1476	20.3199	20.7506	20.6802	20.6022	18.8299	19.4421	19.5642	19.1193	20.7675	18.3957	18.8301	21.0568	20.2293	20.377	21.0698	20.3112	19.4376	19.2456	21.0428	24.3646	20.2684	20.2139	20.9382	19.235	19.9164	21.6209	19.3769	19.8182	20.0552	20.0565	20.7092	21.3711	19.6002	20.0377	18.5935	20.1797	20.8017	20.6305	20.4723	19.7198
sphingomyelin (d17:1/14:0, d16:1/15:0)*	16.6172	17.5933	17.3462	15.7708	18.6101	16.9882	16.5205	15.9812	16.8659	16.5951	15.1369	18.2691	16.8629	16.2134	16.9499	18.0265	15.9354	16.8297	15.7566	17.0423	17.1832	17.058	16.4716	16.8305	16.4901	17.1614	17.4914	15.969	16.4038	16.7327	17.8831	16.3645	17.5454	17.3213	15.1369	15.1369	16.77	16.6465	15.2387	15.1369	15.7421	16.0407	15.8906	16.9798	17.6573	17.6065	16.3791	17.5454	16.0051
sphingomyelin (d17:1/16:0, d18:1/15:0, d16:1/17:0)*	21.5586	22.4317	22.3626	21.5904	22.8265	21.9465	22.2226	22.6638	22.1892	21.9164	21.5392	22.5841	22.3673	21.5187	22.0693	22.6062	21.3609	21.5975	21.3941	22.54	22.8554	22.6093	22.2648	21.7993	22.2267	22.1676	22.8064	21.6102	21.0513	21.9269	22.6246	21.198	21.9471	22.4073	21.5482	21.3535	21.7358	22.3968	21.402	22.0258	21.0969	21.2963	21.6775	21.5401	22.6766	22.847	22.3397	23.3921	21.7495
sphingomyelin (d18:0/18:0, d19:0/17:0)*	19.7202	20.2906	21.3896	21.686	19.8902	20.1876	21.1848	19.6056	22.3498	22.7366	20.268	20.0061	21.7834	17.4079	19.5103	21.0234	18.9285	19.5056	20.559	18.9284	22.1557	22.2905	22.1098	21.548	21.4431	19.1969	21.1458	20.896	21.1352	21.2606	21.5778	21.0065	19.4997	21.0266	22.9926	21.1776	19.3201	22.2228	20.747	21.3995	22.536	19.5903	21.5917	17.6875	21.8038	20.6794	21.9061	20.8205	21.0764
sphingomyelin (d18:0/20:0, d16:0/22:0)*	20.6449	18.5975	20.1234	19.1774	18.6223	19.4459	19.1669	18.8433	22.8791	22.4098	17.9571	20.4367	19.5264	17.9596	18.6946	19.5095	19.0135	19.8106	21.7148	20.4696	19.5257	21.4201	19.5426	21.3529	19.3105	19.6642	18.9614	22.244	23.6625	19.2084	18.9808	22.187	18.3999	18.719	22.355	19.0524	19.5729	19.8592	20.9664	18.717	21.674	20.7529	19.8998	18.9988	19.403	19.9938	21.621	19.3263	19.2766
sphingomyelin (d18:1/14:0, d16:1/16:0)*	21.9861	22.6539	22.9061	21.7797	23.2591	22.3864	22.7959	22.438	21.631	22.7016	21.9193	23.0318	22.813	21.6701	22.3185	23.2224	21.7517	21.7479	21.7424	22.6705	23.2165	22.9459	22.5601	21.9989	22.8555	22.9135	22.8605	21.2649	21.7341	22.3004	23.0762	21.8365	22.6015	22.8326	21.7902	21.7797	22.6532	23.2155	21.6187	22.0324	21.5401	21.786	22.2547	22.32	23.1104	22.7303	22.3084	22.8944	22.2816
sphingomyelin (d18:1/17:0, d17:1/18:0, d19:1/16:0)	21.6651	22.9544	22.8874	21.7569	22.4117	21.9396	21.9324	21.8893	22.3391	22.4514	21.2102	21.7777	22.5591	21.0914	21.7557	22.5691	21.5107	21.7112	21.55	22.5741	23.1563	22.9052	22.8108	22.1805	22.5257	21.8981	22.5821	21.4041	21.6214	22.3882	22.6753	21.1369	21.7505	22.5533	22.2407	21.6262	21.3243	22.7531	21.6389	22.5126	21.7012	21.1021	21.8794	20.9311	22.7704	22.192	22.4246	23.2771	22.3342
sphingomyelin (d18:1/18:1, d18:2/18:0)	20.8602	22.4493	22.7781	21.9344	21.7144	21.2245	22.7389	21.2842	21.1969	23.0597	21.6662	21.0046	23.0706	19.253	20.9843	21.7733	20.4396	20.0292	20.032	20.4818	23.6751	22.7692	22.994	20.2748	22.6683	20.1624	22.6973	19.4892	18.8433	22.8287	22.164	20.4826	21.2255	23.3328	21.0602	22.2316	20.7373	22.7375	20.2668	22.2753	20.6488	19.9142	20.7123	19.6425	22.7727	21.0612	21.5921	21.224	22.1269
sphingomyelin (d18:1/19:0, d19:1/18:0)*	22.1278	21.7616	23.7568	21.4124	22.9542	22.5896	21.9337	21.076	23.4591	23.3807	20.0196	22.1546	23.0187	20.2415	22.1402	22.9727	22.53	22.5383	20.7393	22.5329	23.3218	22.9326	22.7761	23.4231	22.5208	21.9	21.309	21.6488	22.5237	22.4173	22.5856	21.2215	21.576	22.7769	22.3603	21.1885	21.5129	22.7129	21.0668	21.1569	22.4217	20.2396	21.5479	21.6272	22.5131	22.865	22.6907	22.7142	22.4407
sphingomyelin (d18:1/20:0, d16:1/22:0)*	25.7607	24.4842	26.9086	24.8912	25.7604	25.5785	25.4214	24.7252	26.0126	27.2189	24.1236	25.1716	25.9753	23.9488	26.0127	25.925	26.3857	25.5596	24.5875	26.0807	25.9602	25.9945	25.7665	26.0549	25.5684	26.057	25.1212	24.8243	25.788	25.5899	25.9298	24.7907	24.8118	25.7093	25.7003	25.1369	25.3913	26.3307	24.473	25.1134	25.7657	24.4874	25.0992	25.5614	25.765	25.7424	25.8087	25.5958	26.1699
sphingomyelin (d18:1/20:1, d18:2/20:0)*	21.248	21.8575	22.5428	21.4217	22.0423	21.6401	22.5233	21.9696	21.7662	22.9778	21.1309	21.5785	23.0185	19.6359	21.8973	21.9081	21.4194	20.5894	19.9219	22.4565	22.8577	22.4931	22.1888	21.0236	22.398	22.011	22.1058	20.25	20.7683	22.4974	22.2234	20.3517	21.1222	23.0329	21.1015	21.8601	21.6384	22.4365	19.8263	21.9189	20.9454	20.6569	21.2978	20.4637	22.4832	21.5265	21.2041	20.9435	22.4427
sphingomyelin (d18:1/21:0, d17:1/22:0, d16:1/23:0)*	24.5288	22.3819	25.5491	22.5014	23.9215	24.8902	23.2066	22.043	25.3006	24.0925	21.5019	23.2264	23.9665	22.8212	23.2354	24.0208	23.6597	24.3474	23.0971	24.0222	24.1408	24.3275	23.8846	25.5893	23.6806	23.4929	23.3807	23.0257	23.6753	23.8263	23.9034	22.759	23.8076	24.2424	23.2978	22.4716	23.1083	23.9445	22.9816	22.5811	23.1008	22.2393	23.8291	22.9927	23.7986	23.0939	23.4444	23.4861	23.8239
sphingomyelin (d18:1/22:1, d18:2/22:0, d16:1/24:1)*	23.5339	23.2201	24.7519	23.536	24.1912	23.3695	24.1504	23.6047	23.5415	23.732	23.2118	23.5814	24.3673	22.581	23.7201	24.2428	23.0482	22.946	22.9338	23.8408	24.5793	23.907	24.043	22.8877	24.0026	23.6244	24.0127	22.4374	22.9075	24.0226	24.2574	22.812	23.4604	24.4078	23.172	23.4482	23.3997	24.1865	22.1932	23.8494	22.6814	23.4664	23.7556	22.5885	24.0015	23.6549	23.4599	23.0857	23.9908
sphingomyelin (d18:1/22:2, d18:2/22:1, d16:1/24:2)*	17.7019	19.0138	20.0122	19.4865	19.9565	18.5876	20.5854	19.0656	18.3595	19.1203	19.5001	19.6869	20.6778	16.7846	18.9397	19.7836	17.1434	18.0661	18.0907	18.7813	21.24	19.571	20.2425	17.8535	20.2608	19.2612	20.4617	18.2821	17.5047	20.0363	21.0179	18.1095	18.9781	20.9327	19.6795	19.8943	18.4027	20.1792	18.5694	20.6542	20.3179	17.6617	20.177	15.9015	19.8152	19.9668	18.2794	20.0255	19.9437
sphingomyelin (d18:1/24:1, d18:2/24:0)*	24.6129	25.052	26.1843	25.7924	25.8624	24.8345	26.1812	25.4365	24.7888	25.6455	26.4199	25.4776	26.7907	24.624	25.5146	26.1142	24.7725	25.1289	24.8369	24.2524	26.6709	25.5887	26.8707	24.5949	26.4079	25.71	26.0762	24.7653	24.8448	25.7671	27.3599	25.2428	25.4158	26.4505	26.0735	26.243	25.2685	27.0576	25.4334	26.9494	25.6357	25.0191	26.1389	24.0306	26.2416	26.6942	25.9222	26.0591	26.8582
sphingomyelin (d18:2/14:0, d18:1/14:1)*	16.4661	17.8333	17.3165	15.5315	17.4428	16.3608	16.9722	14.3329	14.3329	17.3531	14.3329	18.1883	14.3329	15.5573	16.649	17.5119	14.3329	14.3329	14.3329	16.758	17.9128	17.111	14.3329	14.3329	14.3329	14.3329	17.508	14.3329	14.3329	14.3329	17.1277	16.3244	17.2607	14.3329	14.3329	14.3329	16.8909	17.3387	14.3329	14.3329	14.3329	15.9829	16.7159	16.378	17.8212	16.0685	16.5573	15.9901	14.3329
sphingomyelin (d18:2/16:0, d18:1/16:1)*	21.6048	22.8907	22.9255	21.8273	22.2281	21.7838	22.3992	22.7409	21.2039	23.0339	22.0803	22.546	22.6109	21.1799	21.8818	22.4385	21.2065	20.9017	21.4538	22.593	22.9466	23.0409	22.4992	20.6728	22.4105	22.1115	22.6615	21.2618	20.4342	21.9045	22.0575	21.2978	22.0547	22.6397	21.3815	21.7242	22.2136	22.5382	21.6997	22.5201	20.6934	21.9836	22.055	21.109	22.4736	21.8879	22.3924	22.2025	21.9714
sphingomyelin (d18:2/18:1)*	17.5994	17.2971	19.0403	17.2307	17.7919	17.0404	18.0856	16.1099	16.384	18.3421	14.3662	16.7293	17.4744	14.3662	16.638	17.5938	16.063	14.3662	14.3662	16.7173	19.373	18.2071	17.3704	14.3662	16.7052	14.3662	17.4991	14.3662	14.3662	18.0893	15.4844	14.3662	17.6548	18.6555	14.3662	14.3662	14.3662	14.3662	14.8673	14.3662	14.3662	14.3662	15.7383	14.3662	17.6369	14.3662	16.6993	14.3662	14.3662
sphingomyelin (d18:2/21:0, d16:2/23:0)*	19.641	19.7721	21.1736	19.0994	20.3209	20.7806	19.7592	18.0499	20.2834	19.9522	17.9226	19.8504	20.7196	17.7426	19.3697	20.009	19.2465	19.2643	18.5655	20.5965	21.0506	20.039	20.2687	20.0492	20.1325	19.2521	19.54	18.045	19.2379	20.1955	20.0841	18.2825	19.6863	20.8589	18.5605	18.1531	19.3843	19.44	18.3059	18.5005	18.2468	18.2969	19.7262	18.3072	19.7102	19.4277	19.2788	18.9074	19.6535
sphingomyelin (d18:2/23:0, d18:1/23:1, d17:1/24:1)*	22.3585	22.1587	23.8231	21.844	22.7758	22.5507	22.7092	21.762	22.7882	22.0577	22.2427	22.4127	23.27	21.5995	21.7535	22.9888	21.0457	22.3011	20.9933	21.3112	23.5367	23.0825	23.1112	22.4643	22.7871	21.8409	22.9303	21.4037	21.0176	22.788	23.5515	21.2648	22.7693	23.5302	21.8147	22.1826	21.6955	22.9189	21.2109	22.5743	21.0078	21.4532	22.7931	20.3967	22.7982	22.731	22.0887	22.1075	22.7261
sphingomyelin (d18:2/23:1)*	16.6865	18.159	19.7324	17.8314	19.4197	17.8459	19.1191	16.5831	18.0791	18.2713	17.7586	19.1579	19.5266	16.6118	17.703	18.7765	16.1498	18.4011	16.963	17.2533	20.2556	18.9196	19.1007	16.9347	18.7738	17.818	19.2866	17.46	16.8453	18.6973	20.201	17.1955	18.6275	19.8237	18.3997	18.2834	17.255	19.0133	17.7284	19.4284	18.5021	16.2459	19.1418	15.5474	18.7872	19.5414	18.4186	19.0316	18.2066
sphingomyelin (d18:2/24:1, d18:1/24:2)*	22.3265	23.7091	24.2353	23.8239	23.6981	22.8552	24.1518	23.3198	22.2405	23.4138	24.1273	23.8699	24.648	22.2065	23.2124	23.9216	21.9025	22.8247	22.9951	22.1666	24.7117	23.6882	24.5622	22.3118	24.1902	23.4923	24.3051	23.0514	22.3482	23.8328	25.0356	23.2221	23.2181	24.4658	24.4223	24.0556	23.2648	24.477	23.3895	25.3885	24.1856	22.9894	24.6753	21.4302	23.9741	24.285	23.3146	24.27	24.2209
sphingomyelin (d18:2/24:2)*	16.629	18.7703	19.1291	18.5882	18.0749	16.5994	18.7559	18.1338	15.6634	18.4994	19.1381	19.3887	19.2639	16.5833	17.7513	18.6671	15.6634	16.7687	15.6634	17.3255	20.5265	18.5479	19.6683	15.6634	19.0314	18.277	20.2107	18.1908	15.6634	15.6634	19.759	18.0114	15.6634	19.281	18.5861	18.268	18.8296	19.9705	18.1584	20.801	17.9556	17.517	19.6045	15.6634	18.6426	18.5385	17.6804	18.4357	19.0082
sphingosine	21.3828	21.7686	22.1806	21.5444	21.7135	23.4066	21.9436	23.8012	20.901	22.1414	21.8812	21.8958	21.8486	21.4534	22.4486	21.4933	21.5405	21.1902	21.0184	20.9947	20.7691	21.5544	20.7258	22.9604	20.8963	20.857	20.9384	21.6443	22.3369	21.0057	21.679	21.8344	21.0204	20.7464	21.9112	20.3778	22.7375	22.3112	22.0792	24.8796	22.6431	21.6001	21.6493	21.7776	22.5272	21.0897	21.4618	22.454	21.1485
stachydrine	20.7369	24.8606	24.598	25.4799	19.0382	21.5762	24.2713	23.1056	24.8844	24.0328	26.1761	20.6308	23.6656	22.1725	23.9118	23.1753	19.8893	25.1114	21.3974	19.6262	22.5089	23.1198	24.4425	21.2513	23.8215	24.7322	24.1791	24.435	19.4324	22.3807	25.1057	20.8143	20.136	22.0897	21.9232	22.9897	21.5889	22.3251	24.9381	25.1862	22.3765	23.7112	19.7921	21.0277	23.073	26.2329	25.249	25.1069	26.5798
stearate (18:0)	28.0112	28.7939	28.1189	28.0186	28.166	27.9928	28.1529	27.9783	28.7662	28.0959	27.8306	28.2934	28.3612	28.1003	28.1394	28.3976	27.985	27.7063	28.4447	28.6295	28.0479	28.514	28.2551	28.2088	28.3419	27.7722	28.2551	28.0379	28.2448	28.3831	28.1947	28.2973	28.0853	28.1422	27.895	28.2442	27.7992	27.901	28.3387	28.128	28.3543	28.0156	27.8527	27.9505	28.4828	27.6845	28.2288	27.8675	28.1057
stearoyl sphingomyelin (d18:1/18:0)	23.3294	24.7196	25.706	24.5619	24.3391	24.3066	25.8688	24.0632	24.287	25.6598	24.6278	23.4903	26.1825	22.2191	24.1194	24.6371	23.1828	23.3743	22.9412	23.2617	26.551	25.3083	26.1338	24.5979	26.0315	23.7629	25.5585	22.3971	22.6356	25.9803	25.5563	23.12	23.6643	26.3765	25.2039	25.6345	23.9779	26.1854	23.582	25.5063	25.0301	22.8024	24.0418	22.9203	26.2766	24.501	24.9586	25.0378	25.8787
stearoyl-arachidonoyl-glycerol (18:0/20:4) [1]*	21.9315	21.1711	21.5703	21.1626	20.6909	21.2946	21.8428	17.5886	21.5808	22.4734	20.4652	20.5536	22.1382	21.7247	20.589	20.8351	20.9185	20.4611	22.0533	22.1524	22.9441	22.1188	22.7072	20.2646	22.7283	21.9442	20.4817	19.4469	23.1694	21.9891	20.9701	21.9395	20.187	22.7108	19.8865	21.3591	21.5483	21.9986	21.9044	20.0839	21.586	20.7739	21.3858	22.744	22.2392	19.815	22.6314	19.0763	22.1795
stearoyl-arachidonoyl-glycerol (18:0/20:4) [2]*	24.4789	23.3994	24.2563	23.9554	23.1717	23.5725	23.0887	23.9597	24.1443	24.9394	22.2306	23.9842	24.1845	23.9107	23.2041	23.1709	23.5023	23.3338	24.5709	24.6516	24.7394	24.6039	25.0253	23.7461	24.6334	24.6745	22.5172	23.8919	25.3539	24.0035	23.4586	24.53	24.199	24.7568	23.0222	23.606	23.8899	24.4666	24.4574	23.0246	23.8637	23.3739	23.9314	24.5516	24.7883	22.8539	25.0328	22.3617	23.934
stearoyl-docosahexaenoyl-glycerol (18:0/22:6) [2]*	21.6326	21.5822	21.9424	21.031	19.5744	21.5389	19.5689	21.4554	22.0043	21.6994	19.4044	21.7301	20.7984	21.4421	20.1921	20.5231	20.7184	20.6725	22.7012	20.5841	20.0946	21.8522	21.5185	20.9879	19.7755	22.4364	19.8765	20.729	22.2387	20.5273	19.7892	20.9632	21.0774	20.1415	20.7025	20.236	21.7389	21.3068	22.1507	20.677	20.1914	20.3388	21.4495	21.2712	20.4384	21.2704	22.0064	19.6438	20.6259
stearoyl-linoleoyl-glycerol (18:0/18:2) [2]*	24.2107	23.6415	23.7619	23.174	23.6625	23.6431	22.3503	22.6242	23.9859	23.1211	22.1227	23.4738	23.6615	23.4594	22.5702	22.9147	23.9409	22.2763	23.1257	23.0507	23.8825	23.6051	23.3752	23.2952	23.1823	22.9576	22.9839	22.6968	24.4152	23.8605	23.4235	24.0071	23.6045	23.4793	21.9224	23.1141	22.1181	23.3227	23.795	23.8773	23.7567	22.9022	22.1464	23.1679	23.6969	21.2861	23.3191	22.1833	23.5516
stearoylcarnitine (C18)	22.1654	23.2361	22.3548	22.2703	24.4647	21.0086	22.4528	22.214	20.7574	21.83	22.5438	23.7639	23.0376	23.3081	23.783	25.3839	20.9538	22.1829	22.1	22.1807	22.1383	20.747	22.5783	20.3344	22.7812	23.8373	22.7227	22.947	22.334	22.7123	23.5455	22.0738	21.2161	21.801	23.2533	21.9549	21.2905	23.6819	21.7947	22.0899	20.9602	22.1184	22.2066	21.0368	22.6369	22.2555	20.2402	23.1048	22.9038
succinate	21.7245	22.8627	23.3566	21.1875	28.7935	21.1017	21.9489	24.7187	23.9447	24.1228	24.1938	26.8035	24.2874	23.4957	23.0543	28.3518	22.189	26.339	22.0605	21.4533	21.9501	22.4176	22.3981	21.5863	22.0896	21.349	23.1832	20.8536	22.4504	22.9777	22.7588	26.5257	25.8127	22.9874	20.7505	22.3797	22.4021	21.7137	21.2579	24.6255	25.6977	21.4581	21.6362	26.8465	24.1579	20.6117	21.3689	23.0893	22.5243
succinimide	15.9917	15.167	15.9374	16.0743	15.4523	15.6464	15.167	15.167	16.5078	16.561	18.7195	15.167	15.167	15.2803	16.4495	15.9338	16.0683	16.2081	15.9296	16.0457	16.5969	16.064	17.1033	15.167	17.3375	15.9237	16.9188	15.1827	15.666	16.497	17.7056	16.8635	16.9959	16.7032	15.167	15.167	17.4152	15.167	15.167	15.167	16.0282	15.167	16.3061	20.5223	15.167	16.4601	15.167	16.0799	16.9055
succinylcarnitine (C4-DC)	15.6108	14.9394	14.9394	15.9414	18.5365	14.9394	20.2036	20.6259	17.4138	19.6299	19.3094	14.9394	19.9619	14.9394	16.9088	14.9571	16.8509	16.0442	14.9394	14.9394	20.4516	15.4066	19.1255	17.3223	20.7456	14.9394	20.2325	15.4226	15.9694	19.5656	19.9354	18.957	19.3478	19.5757	18.2363	20.3082	16.9756	18.9593	14.9394	20.796	15.6758	17.356	16.2916	18.8957	19.451	14.9394	16.9177	17.8886	19.5035
sulfate*	19.8831	20.0785	20.629	20.6721	20.4723	20.0933	21.8639	21.4913	19.3845	19.4386	22.7026	20.1017	21.6217	19.4117	20.8047	19.9021	19.8143	19.6373	20.1927	19.7219	21.1313	20.2304	21.476	19.1184	21.3435	20.3458	22.4713	19.7337	19.0566	21.5998	21.7001	19.7685	20.5966	21.9332	20.3705	21.7329	20.2812	20.8108	19.7371	20.8293	19.8289	19.5366	20.268	19.2085	21.7662	20.2798	20.5474	20.4637	21.7576
tartronate (hydroxymalonate)	19.476	19.9022	18.6714	19.8926	19.2935	19.487	20.845	21.5697	17.7646	19.5786	21.9066	18.8001	21.6129	19.0162	19.5888	20.7501	19.1214	19.7648	19.1897	19.9452	21.7537	20.7443	19.9601	20.577	21.783	19.7068	20.468	18.821	17.7449	21.6717	20.5986	20.4603	18.6371	22.0711	19.5152	21.3731	20.2999	21.0137	18.9792	19.9586	18.8202	19.6455	20.4175	19.1496	20.918	19.4106	19.4455	19.0041	21.0536
taurine	23.8977	24.0178	23.9235	24.6879	24.1677	24.4784	23.2528	23.0472	24.7524	23.7135	23.4772	24.6062	23.8124	24.4011	24.0124	24.5654	23.6739	25.0553	25.7047	23.5481	23.5425	24.6623	24.0173	25.246	23.4539	25.201	24.0673	24.2148	25.6023	24.7033	24.5643	25.716	23.871	23.9528	24.9382	23.9608	24.1901	24.3673	24.5799	24.4186	24.5561	24.7793	24.8718	24.7204	23.9173	24.8383	25.1688	25.5173	23.5436
tetracosadienoylcarnitine (C24:2)*	18.5645	19.1071	17.3243	17.7314	23.2233	14.5831	14.5831	19.2033	15.206	14.5831	16.6135	19.7676	15.8213	17.7551	18.2743	23.9287	20.3526	17.7389	14.6978	17.8636	14.5831	14.5831	16.5089	14.5831	14.5831	18.7121	14.5831	19.4534	17.5048	18.5271	18.8331	14.5831	18.8549	16.5589	19.506	18.2039	15.6306	17.1334	17.5985	17.4905	16.8878	15.9291	19.344	16.0904	14.5831	17.211	14.5831	19.6614	20.597
tetradecadienoate (14:2)*	19.5168	19.8313	19.2988	19.2047	20.7055	20.1908	19.0549	18.6364	19.3954	18.7833	19.5452	22.3313	17.8621	19.4257	19.5683	20.73	18.9228	18.1775	19.9862	18.572	16.7475	19.4435	18.6538	19.8395	18.4747	19.4542	19.4175	19.6253	19.6105	18.8777	16.4697	19.3738	21.0597	18.6496	18.96	18.8199	20.2582	18.1058	20.7629	19.5684	18.9799	19.5889	19.4208	19.3868	17.4782	18.8127	19.3297	18.5133	18.629
theobromine	15.6843	15.6843	16.9176	17.6875	15.6843	18.7086	21.775	15.6843	15.6843	17.2681	20.3784	15.6843	17.4571	20.1971	19.6547	15.6843	15.6843	15.6843	20.1278	15.6843	18.0908	17.5555	15.6843	18.2178	19.7892	21.1748	15.6843	15.6843	17.7757	20.0855	22.1553	20.0621	17.6203	20.4845	15.6843	19.4974	18.7408	18.4306	15.6843	15.6843	20.4392	17.3353	21.3531	21.3905	21.6956	15.6843	19.2292	22.1219	23.5606
theophylline	22.0449	14.2138	16.2842	14.2138	14.2138	16.6148	17.9701	14.2138	14.2138	16.2006	18.1997	14.2138	14.2138	16.1208	17.4406	14.2138	14.2138	15.5428	14.2138	15.9758	16.8089	16.2979	17.3518	16.1901	18.2883	16.8384	17.7884	14.2138	16.4266	18.5688	14.2138	17.1226	14.953	14.2138	14.2138	14.2138	17.1487	16.8601	14.2138	14.2138	14.2138	14.2138	15.2796	17.0367	17.1616	16.6057	15.2523	18.301	19.2814
thiamin (Vitamin B1)	18.5057	16.8933	18.028	18.8073	18.9014	19.758	14.8837	18.211	18.2439	17.6066	14.8837	15.962	14.8837	19.4644	18.6337	19.5202	14.8837	18.791	17.8078	18.8566	14.8837	17.2029	14.8837	20.6447	14.8837	18.0567	14.8837	16.5138	15.2384	14.8837	15.5392	20.5733	18.5071	14.8837	18.2435	14.8837	17.5003	14.8837	18.5745	14.8837	18.0473	19.0799	17.8241	18.9624	16.5048	17.6023	19.9823	16.4084	14.8837
thiamin monophosphate	15.4153	13.3486	15.0082	14.5534	13.3486	13.3486	13.3486	13.3486	14.0526	13.4891	13.3486	13.3486	13.3486	15.0734	14.19	14.1563	13.3486	14.0273	14.3533	13.3486	13.3486	13.3486	13.3486	15.9236	13.3486	15.0989	13.3486	13.8183	13.3486	13.3486	13.3486	16.2629	14.8287	13.3486	13.3486	13.3486	13.3486	13.3486	14.2282	13.3486	14.7322	14.0174	13.3486	15.601	13.3486	13.3486	16.0413	13.3486	13.3486
thioproline	25.5408	25.9912	26.4207	26.3342	26.0779	25.7265	25.7619	24.9082	26.6417	26.2495	25.5994	28.6355	28.3741	25.9667	26.4132	25.4574	26.6247	26.3805	25.3017	26.392	26.6042	24.4844	25.267	26.6065	25.34	25.673	27.0435	26.9628	25.3849	28.1119	25.9047	26.3753	25.8793	25.5617	25.0265	26.7459	25.4637	27.9987	25.4218	24.6699	26.6385	25.0458	24.7182	25.9752	25.5068	25.8971	25.0027	27.7203	27.5241
threonate	26.9928	26.1947	25.4802	25.1749	25.9651	25.8445	25.0503	26.4386	26.7213	26.9359	24.0393	26.2493	23.8109	25.2565	24.2183	28.2956	24.5045	26.3553	25.6437	25.636	24.7194	26.2769	23.9697	27.6987	24.8844	26.431	26.4344	24.9664	26.0678	25.0697	25.0396	26.1705	26.348	24.4246	26.1352	24.1536	25.7174	25.0582	25.8848	24.7765	26.7828	26.2479	25.7721	26.7494	24.2895	25.0263	26.7513	27.5082	24.2675
threonine	27.1761	26.4346	26.4397	27.1878	28.1795	28.0196	27.5534	26.3429	26.8345	25.9012	27.4885	27.144	26.4274	28.0117	27.0076	27.1714	27.0158	27.816	26.8991	28.0572	27.1392	26.518	27.3307	27.3986	26.9603	27.6564	27.6171	27.6733	27.0708	26.0811	26.4244	26.7723	27.6894	26.64	27.1199	27.2035	28.0861	26.2942	27.5136	27.4363	26.4578	27.4619	27.4255	28.0571	26.3504	28.34	27.3851	28.4304	27.4575
threonylphenylalanine	17.8239	14.6722	14.6722	19.1079	14.6722	14.6722	14.6722	14.6722	14.6722	14.6722	14.6722	14.6722	15.8274	17.7624	17.0703	14.6722	15.2078	14.6722	14.6722	14.6722	18.3957	14.6722	17.6432	14.6722	14.6722	18.7565	14.6722	14.6722	14.6722	14.6722	17.5732	14.6722	19.6119	19.3927	14.6722	14.6722	14.6722	17.9257	14.6722	19.2728	14.6722	14.6722	16.1573	14.6722	16.9237	17.4843	14.6722	14.6722	17.1121
thymidine	16.923	13.0206	16.2144	13.0206	15.3768	15.8723	13.0206	15.619	13.0206	15.4996	13.0206	14.1725	13.0206	14.5992	14.7523	17.1106	13.0206	14.9537	15.0311	13.0206	13.0206	15.7518	13.0206	13.484	14.8508	13.0206	14.8766	13.0206	13.0206	13.0206	13.0206	13.0206	16.2255	13.0206	13.0206	13.0206	13.0206	14.4391	16.0094	16.4159	13.0206	14.8757	13.8373	13.7811	13.0206	13.0206	17.2255	17.3876	15.3832
thymine	17.1958	15.5691	15.2194	14.8259	14.985	15.2537	13.8137	15.2045	14.3888	15.4315	13.8137	15.4652	13.8137	16.3623	16.1441	17.5491	15.8752	15.5318	15.8842	16.6357	13.8137	16.0927	14.3453	14.1872	13.8137	13.8137	14.8827	15.4254	15.7678	13.8137	13.8137	15.5758	16.8158	13.8137	16.2461	15.6804	15.0834	13.8137	16.5214	14.908	13.8137	16.2154	16.6842	16.0303	13.8137	15.3529	15.7759	17.8132	16.0576
thyroxine	13.2182	13.2182	13.2182	13.2182	13.2182	13.2182	17.2579	13.2182	13.2182	13.2182	20.2231	13.2182	21.8043	13.2182	13.2182	13.2182	13.2182	13.2182	13.2182	13.2182	18.0155	13.2182	17.7826	13.2182	17.0825	13.2182	13.2182	13.2182	13.2182	17.7919	19.6219	13.2182	13.2182	19.9547	13.2182	18.1391	13.2182	17.7241	13.2182	13.2182	13.2182	13.2182	13.2182	13.2182	16.567	13.2182	13.2182	13.2182	18.6382
tiglylcarnitine (C5:1-DC)	15.8966	16.5054	15.9892	14.9257	14.9257	14.9257	14.9257	17.5082	14.9257	17.8954	14.9257	14.9257	14.9257	18.2384	17.4376	14.9257	14.9257	17.8705	14.9257	16.9396	14.9257	14.9257	16.5272	14.9257	14.9257	17.1091	14.9257	14.9257	14.9257	14.9257	14.9257	16.2931	14.9257	14.9257	16.0737	14.9257	14.9257	14.9257	14.9257	14.9257	14.9257	14.9257	15.812	16.4377	14.9257	14.9257	17.5147	14.9257	14.9257
tramadol	22.2376	22.2376	22.2376	22.2376	22.2376	22.2376	22.2376	22.2376	22.2376	22.2376	22.2376	22.2376	22.2376	22.2376	22.2376	22.2376	22.2376	22.2376	22.2376	22.2376	22.2376	22.2376	22.2376	22.2376	22.2376	22.2376	22.2376	22.2376	22.2376	22.2376	22.2376	22.2376	22.2376	22.2376	22.2376	22.2376	22.2376	22.2376	22.2376	22.2376	22.2376	22.2376	22.2376	22.2376	22.2376	22.2376	22.2376	22.2376	22.2376
trans-4-hydroxyproline	23.2588	23.1736	23.5003	23.6823	23.8818	23.1676	25	25.401	24.868	24.1569	25.0163	23.9423	24.4033	23.3693	23.3577	24.1558	23.9649	24.0179	24.1824	23.0558	24.5606	25.107	25.5058	23.3871	25.0268	23.8277	25.3357	24.5622	23.7499	24.9657	24.25	24.3367	24.335	24.8304	24.3994	25.1977	22.9518	24.2417	23.7892	24.7882	23.8175	23.2489	23.6348	23.1081	24.6523	24.8187	24.123	25.0927	24.7761
trans-urocanate	16.1776	17.5035	19.654	21.4266	18.928	15.2395	23.3641	17.5447	18.3557	17.3767	23.1647	18.4743	21.2787	17.0863	17.2967	17.6647	18.4556	18.3245	19.0703	18.1307	22.5279	19.5796	23.0813	19.5214	24.0627	18.2653	18.8187	19.4259	15.2395	21.9447	19.7778	20.7308	19.2955	20.6242	17.5228	21.5677	18.3634	17.4829	16.2089	20.0899	17.8971	16.3333	21.1513	16.8451	22.3928	17.9567	17.4288	17.8088	22.0039
tricosanoyl sphingomyelin (d18:1/23:0)*	23.8915	22.3025	25.1596	23.53	24.2354	23.3806	24.0527	22.7613	23.3996	22.5023	24.1133	23.3656	24.7745	23.3374	24.2347	24.2939	23.6604	23.8318	23.2358	23.6428	24.2366	23.2122	24.574	24.0378	24.4671	24.5126	24.3954	22.6963	23.7509	24.2374	25.226	23.489	23.9878	24.7809	23.8622	23.8646	23.724	25.1939	23.1817	24.0797	23.1384	23.8198	23.9975	23.1269	24.6742	24.0067	23.6809	24.3763	25.1403
trigonelline (N'-methylnicotinate)	21.3401	21.7125	23.5162	24.4577	18.1945	19.2087	22.3015	20.8411	18.9274	20.481	23.8541	21.4919	24.0295	22.1771	22.9653	17.0503	20.9492	20.727	20.6939	18.3791	20.1637	22.1202	22.942	20.697	23.7182	21.4259	20.7618	19.3677	23.5478	24.9675	20.1013	21.365	21.5792	23.7163	19.126	21.2004	21.3062	22.244	17.6246	18.8303	20.3353	19.3796	20.076	22.418	23.7649	21.2658	20.5938	22.2627	23.6825
trimethylamine N-oxide	18.2756	19.0016	17.5526	19.604	17.4945	16.0613	16.6734	19.425	18.2374	18.2207	21.1235	17.9495	20.9496	17.1125	18.6034	16.7124	17.631	18.8735	17.2231	17.8109	19.6992	17.6014	20.0948	17.0592	18.4777	20.2446	18.2072	16.7505	15.7929	18.5956	18.83	15.8484	23.5152	24.3312	17.3352	20.1154	14.2419	20.437	16.0107	16.5041	17.6507	15.5907	16.7387	22.2826	22.3586	17.424	18.0208	18.1897	19.7555
tryptophan	24.9629	24.2875	23.7334	25.0255	25.2994	25.5298	25.6095	24.9776	23.8882	23.3607	26.4407	24.3108	24.4961	25.8004	25.1871	23.9834	24.7133	25.7204	24.6038	25.786	24.9464	24.2979	25.3387	24.8267	24.9635	26.4228	25.4137	25.6412	24.877	24.0447	24.4919	25.1007	25.2913	24.5613	25.0649	25.2615	26.1384	23.8902	25.0675	25.4112	24.2181	25.1305	25.5466	25.8526	24.685	25.7035	25.162	26.0215	26.0913
tryptophan betaine	18.8614	22.3776	21.2749	21.989	17.8055	22.038	24.2662	17.2101	14.9956	19.8839	21.3179	17.2414	19.749	20.3149	20.7121	16.8239	14.9956	20.8074	19.1828	19.7504	21.8328	17.8848	18.7503	21.6547	23.7721	24.1139	20.3398	19.3531	19.8335	21.3821	21.0197	21.712	20.7598	21.3758	21.3089	21.8843	20.3343	20.684	21.857	22.4843	23.3099	20.5619	20.3251	20.5054	20.9249	24.0955	21.0607	24.1987	25.0334
tryptophylglycine	17.1888	13.613	13.613	17.866	15.2288	13.613	13.613	13.613	13.613	13.613	13.613	13.8199	13.613	17.0625	16.6551	13.613	13.613	15.4521	13.613	15.0037	15.1466	13.613	17.8379	13.613	13.613	15.8741	13.613	14.2645	14.8574	13.613	13.613	13.613	18.7756	15.7531	13.613	13.613	13.613	13.613	14.8344	18.074	13.613	13.613	13.613	14.0689	13.613	13.613	13.613	16.5201	13.613
tyrosine	21.6699	20.5029	20.7191	21.3454	22.0422	22.3641	21.396	20.6523	21.1719	20.0891	21.5624	21.4719	20.4213	21.7098	21.1021	21.4269	20.9634	21.9023	21.2556	21.8991	20.7086	20.1094	21.071	21.368	20.7162	22.3559	21.7012	21.8852	21.636	20.4679	20.6729	20.9902	22.1504	20.4808	21.5207	21.1665	22.3422	21.007	22.1677	21.9457	20.1383	21.7165	21.5415	21.997	20.8627	22.28	21.6617	22.4291	21.4468
tyrosylglycine	16.2882	15.3084	14.0092	14.0092	16.5012	16.6898	14.0092	14.8051	17.2269	14.0092	14.0092	16.7771	14.0092	16.8239	14.0092	14.2618	14.0092	16.7885	15.719	16.0586	14.0092	14.0092	14.0092	16.1594	14.0092	14.0092	14.0092	16.9684	18.0742	14.0092	14.0092	14.0092	16.8941	14.0092	17.5038	14.0092	16.4525	14.0092	17.6843	17.0276	14.0092	15.9894	14.9364	16.2919	14.0092	16.6797	14.0092	18.2675	14.0092
UDP-N-acetylglucosamine/galactosamine	14.3366	17.6899	14.3366	14.3366	14.3366	17.2051	14.3366	20.3937	19.3892	14.3366	14.3366	14.3366	14.3366	14.3366	14.3366	14.3366	15.248	14.3366	14.3366	14.3366	14.3366	15.6086	14.3366	19.3345	14.3366	14.3366	14.3366	14.9738	17.6116	14.3366	14.3366	14.3366	14.3366	14.3366	15.9141	14.3366	17.6327	14.3366	14.9106	17.464	18.993	14.3366	14.3366	14.3366	14.3366	14.3366	14.3366	14.3366	14.3366
uracil	24.1283	23.944	23.5952	23.8578	24.051	24.092	23.2507	23.5415	24.2029	24.8719	22.9863	25.1719	23.1206	24.4619	24.4794	25.1777	23.7335	24.9164	25.0387	25.1204	22.7573	23.5111	23.0392	24.2961	21.9848	24.6607	23.8264	24.8418	24.8986	23.8982	24.4021	25.3396	24.1029	23.3753	25.5965	23.9939	24.5411	23.6168	24.6136	23.8802	24.2896	25.5278	24.8399	24.4792	22.2283	23.7073	24.9603	24.1446	24.7015
urate	21.3838	22.0556	22.2638	21.8604	21.6463	21.7799	23.5266	23.5274	20.5509	20.5717	22.9204	21.445	23.2253	21.0554	22.5094	20.9108	20.7025	22.2223	21.9527	20.3765	22.0819	21.0173	21.7526	21.0338	23.1102	21.2237	22.0231	20.1068	19.922	22.563	21.4609	20.7853	21.7173	22.7397	21.8227	23.145	21.8404	22.1392	21.4689	22.4954	22.0016	20.8871	21.1386	20.4839	22.5407	22.7368	21.3564	21.9574	22.5979
urea	23.5153	23.584	24.2258	24.7102	23.8687	23.3773	25.2773	25.0261	22.5206	22.6522	24.806	23.6021	25.0838	24.0529	24.5393	22.6336	24.544	23.898	23.9626	23.9459	25.0517	24.0711	24.849	23.3716	24.8574	24.0921	23.8581	22.9769	23.7295	24.878	25.0987	24.5511	23.3687	24.4413	23.5433	25.2811	24.746	24.725	23.6575	23.8553	23.6421	23.3351	24.0684	24.3383	25.174	23.8137	23.4361	24.4378	25.3765
uridine	22.0372	22.1019	22.1895	21.8537	21.819	22.3433	22.3312	21.7943	22.1446	21.4359	21.8424	19.0646	22.3517	20.7614	21.4413	21.2243	22.6607	20.0326	21.0086	21.9792	22.9405	22.5062	22.5766	22.1438	22.585	21.3186	23.4382	20.3019	18.6664	22.3872	21.5779	21.1876	22.3701	22.4191	20.5007	21.8291	22.2488	22.43	22.1764	22.6472	22.3569	18.9831	21.2715	22.1744	22.7689	17.5225	21.8397	22.9266	21.5988
uridine 3'-monophosphate (3'-UMP)	13.6608	16.6258	16.5292	13.6608	15.7074	15.0279	13.6608	19.1313	13.6608	14.1119	16.9788	17.117	13.6608	17.6184	16.4674	13.982	15.2771	18.6496	14.844	15.3941	13.6608	16.1668	13.6608	15.9824	13.6608	13.6608	15.1701	17.9899	16.2744	13.6608	15.7691	15.2876	17.2768	16.3769	19.7365	13.6608	16.3449	13.6608	17.1609	19.5621	13.6608	14.4993	16.0359	13.6608	13.6608	13.6608	13.6608	20.9323	15.373
uridine 5'-monophosphate (UMP)	14.2251	14.2251	14.2251	14.2251	14.2251	14.2251	14.2251	20.484	14.7256	14.2251	14.2251	14.2251	14.2251	14.2251	14.2251	14.2251	14.2251	14.2251	14.2251	14.2251	14.2251	14.2251	14.2251	18.8685	14.2251	14.2251	14.2251	14.2251	17.1395	14.2251	14.2251	14.2251	14.2251	14.2251	14.2251	14.2251	14.2251	14.2251	14.2251	14.2251	15.6728	14.2251	14.2251	14.2251	14.2251	14.2251	14.2251	14.2251	14.2251
uridine-2',3'-cyclic monophosphate	16.0366	13.3648	17.5709	17.7261	15.4801	13.5729	13.3648	13.3648	13.3648	13.3648	18.0758	13.3648	16.3471	15.9965	16.2688	13.3648	15.2306	13.3648	13.3648	13.3648	16.5819	13.3648	17.8723	13.3648	16.3293	17.1678	13.3648	13.3648	13.3648	16.89	17.0884	13.3648	17.3245	16.4422	13.3648	16.1331	13.3648	16.5866	13.3648	13.3648	13.3648	13.3648	15.5244	13.3648	16.7148	15.4087	13.3648	14.2984	17.2574
valine	27.9612	27.3145	27.398	28.0788	28.5974	28.8108	28.6049	27.7568	27.1226	26.9844	28.787	27.8932	27.4622	28.4661	27.7348	27.8603	27.6774	28.623	27.832	28.6083	27.5319	27.146	28.0527	27.8379	27.9465	28.3323	28.281	28.4487	27.7996	26.9169	27.1845	27.7876	28.2159	27.6397	28.151	28.1952	28.7672	26.9983	28.1977	28.4619	26.9061	28.243	28.1502	28.3274	27.4248	29.0357	28.1929	28.9003	28.2936
valylglutamine	20.8685	15.1999	16.5905	19.0615	18.5268	18.1281	15.1999	15.1999	17.617	15.1999	17.9309	17.1196	18.0004	20.5345	19.1377	15.1999	17.7049	16.954	16.351	15.1999	17.2892	15.1999	17.9501	15.1999	16.8608	20.5009	15.1999	17.8163	17.6631	15.1999	18.4485	15.1999	21.9532	19.2726	15.1999	15.9692	17.3029	18.9302	17.5226	20.4296	15.1999	17.6498	18.5087	16.9421	17.339	18.7727	15.7114	19.5127	18.3892
valylglycine	14.3271	13.8049	13.8049	13.8049	13.8049	16.2188	13.8049	14.6607	15.6765	13.8049	13.8049	13.8743	13.8049	14.5233	13.8049	13.8049	13.8049	15.6478	15.9144	13.9153	13.8049	13.8049	13.8049	13.8049	13.8049	13.8049	13.8049	16.635	16.2527	13.8049	13.8049	13.8049	15.5338	13.8049	13.8049	13.8049	14.8587	13.8049	13.8049	20.2823	13.8049	16.6277	13.8049	15.0087	13.8049	13.8049	13.8049	14.8285	13.8049
valylleucine	21.1391	14.397	19.475	23.4772	18.8316	16.4346	14.397	14.397	14.9235	14.397	18.9817	15.5188	20.8421	21.3952	21.6659	14.397	19.0925	17.0295	15.4353	16.4053	20.2731	14.397	21.5007	14.397	18.8919	21.6478	14.397	17.7041	15.7734	16.0036	20.2822	14.397	23.016	22.4428	14.8248	17.9822	16.3157	20.5015	15.6651	22.5291	14.397	15.9967	19.3704	16.728	20.562	20.0262	15.559	18.9574	20.968
xanthine	23.9357	24.1096	22.0473	20.9525	20.6469	22.2043	21.4409	22.376	19.4442	22.9981	22.8174	21.1952	19.3738	21.8911	23.2694	22.4423	21.8817	20.0427	20.8649	24.406	23.0491	20.8207	22.1462	19.5674	22.6949	19.793	21.6899	22.6557	23.1207	23.2104	22.8107	19.9044	20.9712	21.6493	22.0456	22.6306	21.4465	23.4911	19.9745	21.4882	20.2495	19.7553	21.8617	21.9476	22.207	23.3734	19.714	21.1639	24.1038
xanthosine	18.6212	20.2019	19.7148	19.3732	19.4627	17.3942	18.2755	15.4809	18.3484	20.1328	19.2365	18.7822	17.8938	18.8603	19.7166	19.8592	19.2411	17.2873	18.8496	19.5474	19.364	17.4641	18.516	18.6125	17.4189	19.6187	19.3635	19.4064	19.7774	20.6281	20.2227	18.6427	18.0548	19.2555	19.44	19.6269	18.4396	19.1208	19.4955	20.3413	18.8735	19.011	20.7611	18.4475	18.1769	19.0442	17.3498	19.4783	19.652
ximenoylcarnitine (C26:1)*	16.7289	15.214	16.9281	16.3184	21.4929	14.4566	15.8215	16.3126	14.4566	14.4566	16.2936	16.4915	16.6211	15.6477	16.7871	22	16.0887	14.4566	14.4566	14.4566	16.8696	14.7105	16.6848	14.4566	16.4371	14.4566	14.4566	15.0009	14.4566	14.4566	14.4566	14.4566	16.3374	16.1264	15.7075	14.4566	15.9723	16.4281	15.8292	16.6879	14.4566	14.4566	16.0288	14.7593	14.4566	15.1652	14.4566	15.6327	17.0954
[truncated: 26 more columns]
